# Supplementary material for: Genome-scale reconstruction of Gcn4/ATF4 networks driving a growth program
Source: PLoS Genet. 2020 Dec 30;16(12):e1009252. doi: 10.1371/journal.pgen.1009252 (PMC7773203; doi:10.1371/journal.pgen.1009252)
Supplement: S1 Data — (XLSX) [file pgen.1009252.s020.xlsx]

## Sheet: Differentially_Expressed_genes
Upregulated in MM+Met(Glucose)			Downregulated in MM+Met(glucose)			Upregulated in Δgcn4			Downregulated in Δgcn4
MM+Met vs MM in WT(glucose)			MM+Met vs MM in WT(glucose)			Comparison △gcn4 vs WT in MM+Met(glucose)			Comparison △gcn4 vs WT in MM+Met(glucose)
Gene ID	log2 Fold change		Gene ID	log2 Fold change		Gene ID	log2 Fold change		Gene ID	log2 Fold change
YAL019W	0.840011		YAL012W	-2.16037		YAL025C	1.32703		YAL005C	-1.38417
YAL025C	0.976615		YAL034C	-0.925744		YAL036C	1.1197		YAL008W	-1.14675
YAR015W	1.40872		YAL061W	-1.03721		YAL059W	1.57805		YAL016C-B	-1.54377
YBL003C	0.752037		YAL062W	-0.897826		YAR028W	1.02771		YAL060W	-1.12941
YBL024W	0.726182		YAR020C	-0.955751		YAR029W	1.90805		YAL061W	-1.60918
YBL027W	0.732303		YAR035W	-1.19751		YAR030C	1.74576		YAR007C	-1.17984
YBL039C	1.00012		YAR050W	-0.78231		YAR031W	1.09835		YBL002W	-1.03991
YBL042C	1.90252		YBL015W	-1.08306		YBL004W	1.20874		YBL003C	-1.08217
YBL072C	0.764516		YBL043W	-1.51532		YBL027W	1.57171		YBL022C	-1.27895
YBL076C	0.861908		YBL048W	-1.34306		YBL028C	1.34		YBL038W	-1.05523
YBL077W	0.750377		YBL049W	-1.62167		YBL039C	1.53335		YBL064C	-1.30974
YBL087C	0.787124		YBL064C	-0.799081		YBL042C	1.22909		YBR035C	-1.91178
YBL090W	0.613011		YBL069W	-0.642479		YBL054W	1.88084		YBR037C	-1.28404
YBL092W	0.746514		YBL070C	-0.77849		YBL068W	1.09263		YBR043C	-1.30658
YBL098W	1.52336		YBL078C	-0.735561		YBL071C	1.38455		YBR046C	-1.48675
YBR025C	0.720064		YBR006W	-0.800734		YBL071W-A	1.45017		YBR047W	-1.69906
YBR028C	0.764564		YBR008C	-0.73915		YBL072C	1.68899		YBR053C	-1.23095
YBR031W	0.744786		YBR011C	-0.616268		YBL081W	1.33937		YBR072W	-3.05287
YBR037C	0.62355		YBR050C	-1.03176		YBL087C	2.12929		YBR088C	-1.16104
YBR044C	0.637327		YBR054W	-1.1482		YBL092W	1.84226		YBR089W	-1.13054
YBR047W	1.11425		YBR072W	-1.5132		YBR020W	1.1311		YBR104W	-1.18532
YBR048W	0.853668		YBR092C	-0.886146		YBR021W	1.40182		YBR139W	-1.04646
YBR056W-A	0.7626		YBR093C	-0.825084		YBR030W	1.03053		YBR144C	-1.26521
YBR068C	2.30058		YBR105C	-0.605652		YBR031W	1.41077		YBR145W	-4.45784
YBR069C	2.09038		YBR116C	-1.36599		YBR048W	1.81548		YBR146W	-1.12607
YBR079C	0.70367		YBR169C	-0.71751		YBR079C	1.25472		YBR147W	-1.84676
YBR084C-A	0.695391		YBR208C	-0.980337		YBR084C-A	1.53574		YBR218C	-1.64094
YBR091C	0.613569		YBR213W	-0.944943		YBR084W	1.27115		YBR248C	-1.71345
YBR096W	1.00532		YBR222C	-0.81248		YBR142W	1.3924		YBR249C	-1.63345
YBR121C	0.846014		YBR235W	-0.629229		YBR180W	1.16198		YBR256C	-2.62094
YBR143C	0.632878		YBR270C	-0.656574		YBR181C	1.67368		YBR282W	-1.01158
YBR144C	1.09746		YBR280C	-0.735679		YBR182C	1.30904		YBR285W	-1.3191
YBR145W	1.444		YBR294W	-4.01325		YBR182C-A	1.06969		YCL009C	-2.30109
YBR146W	0.746524		YBR295W	-0.642364		YBR189W	2.16084		YCL018W	-1.61979
YBR166C	0.957568		YBR298C	-1.84774		YBR190W	1.63508		YCL025C	-1.02244
YBR175W	0.609398		YBR299W	-1.77321		YBR191W	1.90776		YCL026C-B	-1.15589
YBR185C	0.649376		YCL048W-A	-1.8547		YBR191W-A	1.3638		YCL030C	-3.39855
YBR189W	0.857392		YCR005C	-1.42459		YBR238C	1.40065		YCL040W	-1.13222
YBR191W	0.717127		YCR068W	-0.638187		YBR247C	1.27684		YCL042W	-1.07178
YBR192W	0.773002		YCR091W	-0.621353		YBR266C	1.68346		YCL048W-A	-2.16109
YBR218C	1.05835		YCR102C	-0.883452		YBR267W	1.44471		YCR003W	-1.04464
YBR247C	0.680136		YDL049C	-1.06878		YCL031C	1.01563		YCR012W	-1.84627
YBR248C	1.01308		YDL059C	-2.65941		YCL037C	1.46806		YCR013C	-1.93288
YBR249C	1.62462		YDL079C	-0.769363		YCL054W	1.20769		YCR053W	-1.27451
YBR256C	0.711639		YDL114W	-1.0448		YCL059C	1.04839		YCR085W	-1.48272
YBR282W	0.805019		YDL138W	-0.779348		YCR005C	1.06507		YCR088W	-1.10071
YBR291C	0.726122		YDL169C	-0.936085		YCR025C	1.11618		YDL021W	-2.10315
YCL009C	0.877031		YDL194W	-0.60214		YCR031C	1.64928		YDL025C	-1.43266
YCL025C	2.06971		YDL210W	-1.18156		YCR047C	1.11151		YDL054C	-1.80191
YCL030C	1.38311		YDL231C	-0.664643		YCR057C	1.44278		YDL066W	-1.45505
YCL036W	1.59119		YDL238C	-1.27428		YCR072C	1.41979		YDL085W	-1.36362
YCL054W	0.79833		YDL239C	-1.07056		YCR087W	1.82279		YDL131W	-1.28819
YCL059C	0.635951		YDL243C	-0.663986		YCR106W	1.37692		YDL137W	-1.26773
YCR003W	0.764072		YDR070C	-1.54056		YDL014W	1.50834		YDL169C	-1.07826
YCR023C	0.676103		YDR111C	-1.28933		YDL037C	2.52727		YDL170W	-1.53804
YCR031C	0.93096		YDR216W	-0.694801		YDL039C	2.67533		YDL182W	-1.33457
YCR034W	0.720004		YDR222W	-1.40585		YDL050C	1.46986		YDL198C	-4.39079
YCR046C	0.788304		YDR253C	-1.51238		YDL051W	1.4022		YDL202W	-1.19396
YCR053W	0.622714		YDR256C	-1.36754		YDL060W	1.36116		YDL204W	-1.26926
YCR071C	0.801326		YDR273W	-0.614111		YDL061C	1.55288		YDL222C	-1.7159
YDL014W	0.895248		YDR274C	-0.93297		YDL062W	1.51387		YDR019C	-1.09032
YDL037C	0.696701		YDR277C	-0.928555		YDL063C	1.51731		YDR032C	-1.60891
YDL040C	0.651955		YDR285W	-0.729514		YDL075W	1.86256		YDR035W	-3.13331
YDL045W-A	0.773255		YDR297W	-1.06336		YDL081C	1.67731		YDR059C	-1.03189
YDL060W	0.685849		YDR313C	-0.633379		YDL082W	2.01255		YDR070C	-1.50782
YDL061C	0.730258		YDR342C	-1.1334		YDL083C	1.98121		YDR092W	-1.02197
YDL075W	0.740829		YDR343C	-1.42534		YDL129W	1.36145		YDR097C	-1.0524
YDL081C	0.718229		YDR344C	-0.871355		YDL130W	1.84786		YDR127W	-2.3391
YDL083C	0.698234		YDR345C	-1.1455		YDL133C-A	1.41823		YDR154C	-1.93746
YDL085C-A	0.636876		YDR374C	-1.26331		YDL136W	1.53653		YDR155C	-1.96223
YDL112W	0.656075		YDR406W	-0.642773		YDL148C	1.1998		YDR158W	-2.97503
YDL121C	0.653908		YDR502C	-1.81367		YDL150W	1.20497		YDR194C	-1.00118
YDL130W	0.795355		YDR503C	-0.686516		YDL151C	1.2344		YDR214W	-1.16359
YDL133C-A	1.15523		YDR536W	-1.3232		YDL152W	1.365		YDR237W	-1.43132
YDL148C	0.653174		YDR538W	-0.675328		YDL153C	1.11995		YDR248C	-1.29902
YDL153C	0.693709		YEL012W	-0.970799		YDL167C	1.28392		YDR258C	-2.32998
YDL178W	0.795135		YEL020C	-0.627883		YDL184C	1.52827		YDR296W	-1.11563
YDL182W	0.858553		YEL030W	-0.665026		YDL191W	1.64154		YDR316W	-1.04991
YDL184C	0.918432		YEL035C	-1.02808		YDL208W	1.1575		YDR337W	-1.03297
YDL191W	0.726568		YEL041W	-1.74937		YDL213C	1.06988		YDR343C	-1.71677
YDL198C	0.968798		YEL059W	-0.904692		YDL228C	1.57465		YDR347W	-1.37473
YDL202W	1.09099		YEL060C	-0.675476		YDL229W	1.59351		YDR354W	-2.38925
YDL208W	0.617223		YEL070W	-0.829287		YDL241W	1.40423		YDR375C	-1.04566
YDL227C	1.37926		YEL072W	-1.71981		YDR012W	1.57607		YDR379C-A	-1.42145
YDL228C	0.847461		YEL073C	-0.745922		YDR020C	1.27349		YDR426C	-1.116
YDL229W	0.923974		YER024W	-1.51216		YDR021W	1.33067		YDR487C	-1.47278
YDR012W	0.722091		YER035W	-0.62127		YDR024W	1.55897		YDR493W	-1.50936
YDR023W	0.651153		YER037W	-1.02815		YDR025W	1.76778		YDR502C	-1.66208
YDR025W	0.714671		YER039C	-0.641309		YDR042C	1.02558		YDR511W	-1.00587
YDR034W-B	0.826285		YER039C-A	-0.660993		YDR043C	1.05399		YDR515W	-1.07494
YDR035W	1.11971		YER041W	-0.629232		YDR045C	1.09499		YDR533C	-1.61684
YDR037W	0.963269		YER042W	-2.41467		YDR060W	1.35714		YEL009C	-11.5366
YDR041W	0.753545		YER045C	-0.896644		YDR064W	1.81941		YEL045C	-1.0619
YDR046C	2.28899		YER046W	-0.845625		YDR083W	1.24188		YEL046C	-1.11722
YDR047W	0.753238		YER065C	-2.02209		YDR087C	1.09335		YEL050C	-1.24718
YDR060W	0.854542		YER066W	-0.711396		YDR091C	1.31482		YEL050W-A	-1.21822
YDR064W	0.914646		YER091C	-2.27886		YDR101C	1.45637		YEL063C	-1.11901
YDR101C	0.916596		YER095W	-0.649547		YDR144C	1.11384		YEL069C	-1.34234
YDR116C	0.70559		YER103W	-0.987118		YDR161W	1.28274		YER003C	-1.3879
YDR119W	0.778737		YER115C	-0.71223		YDR165W	1.45165		YER004W	-1.01164
YDR120C	0.73127		YER119C	-0.731816		YDR184C	1.34519		YER012W	-1.09075
YDR127W	0.642766		YER174C	-0.915605		YDR299W	1.36509		YER026C	-1.22427
YDR158W	1.1861		YFL020C	-0.704572		YDR324C	1.36618		YER037W	-1.21164
YDR165W	0.660329		YFL041W-A	-0.931236		YDR382W	1.98932		YER040W	-1.28519
YDR175C	0.745596		YFL050C	-0.697094		YDR385W	1.231		YER042W	-1.91368
YDR194C	0.968909		YFL051C	-0.80386		YDR398W	1.21628		YER050C	-1.07847
YDR226W	0.746371		YFL052W	-1.3765		YDR417C	1.7215		YER052C	-3.13903
YDR234W	0.831834		YFL053W	-1.83944		YDR418W	1.65838		YER055C	-2.14624
YDR237W	0.858567		YFL054C	-0.915326		YDR446W	1.97186		YER058W	-1.63425
YDR296W	0.77173		YFL055W	-3.07441		YDR447C	1.95726		YER068C-A	-3.9614
YDR299W	1.04648		YFL056C	-0.86905		YDR449C	1.58455		YER069W	-3.38116
YDR300C	0.643767		YFR017C	-0.631135		YDR450W	1.79739		YER070W	-1.31745
YDR316W	0.61569		YFR022W	-1.06669		YDR465C	1.67482		YER073W	-1.82125
YDR321W	0.766673		YFR026C	-0.818432		YDR471W	1.536		YER081W	-1.3664
YDR322W	0.64321		YFR029W	-0.963162		YDR496C	1.42603		YER086W	-1.27429
YDR324C	0.920854		YFR030W	-3.24002		YDR499W	1.39893		YER088C-A	-1.03225
YDR337W	0.84998		YFR052C-A	-1.03195		YDR500C	1.86074		YER090C-A	-1.91586
YDR341C	1.19364		YFR053C	-0.942422		YEL026W	1.17416		YER090W	-1.89666
YDR347W	0.793072		YGL035C	-0.681408		YEL040W	1.03701		YER091C	-2.98357
YDR354W	0.883372		YGL055W	-1.2274		YEL048C	1.23518		YER103W	-1.63385
YDR375C	0.827948		YGL062W	-0.966725		YEL053W-A	1.94819		YER128W	-1.00913
YDR381C-A	0.636395		YGL121C	-1.27651		YEL054C	1.90839		YER142C	-1.48025
YDR381W	0.676992		YGL125W	-1.3585		YER006W	1.38773		YER175C	-4.33128
YDR382W	0.868905		YGL134W	-0.653703		YER036C	1.0812		YER182W	-1.06534
YDR385W	0.604909		YGL146C	-0.719045		YER044C-A	1.66585		YFL013W-A	-2.11813
YDR395W	0.672341		YGL176C	-0.667263		YER056C-A	1.86505		YFL014W	-3.21563
YDR399W	0.961374		YGL183C	-1.05005		YER074W	1.81714		YFL016C	-1.03249
YDR400W	0.935284		YGL184C	-0.797484		YER102W	1.87819		YFL021W	-1.33423
YDR408C	0.833174		YGL193C	-0.862312		YER110C	1.28161		YFL028C	-1.58301
YDR417C	0.625605		YGL196W	-1.01474		YER115C	1.00155		YFL030W	-1.03403
YDR418W	0.619841		YGL209W	-1.52537		YER117W	1.99987		YFR047C	-1.0524
YDR446W	0.920265		YGR051C	-0.83471		YER126C	1.07918		YFR052C-A	-1.42662
YDR447C	0.67063		YGR052W	-1.05405		YER127W	1.20405		YFR053C	-1.48632
YDR449C	0.745636		YGR066C	-1.18884		YER130C	1.3781		YGL009C	-1.04752
YDR450W	0.854354		YGR067C	-1.28676		YER131W	2.35409		YGL026C	-2.36516
YDR454C	0.69624		YGR087C	-4.76971		YER137C	1.43186		YGL032C	-1.16804
YDR487C	1.01281		YGR121C	-0.99963		YER145C	1.50507		YGL059W	-2.12776
YDR493W	1.1996		YGR125W	-0.834683		YER167W	1.02728		YGL068W	-1.27192
YDR494W	0.751672		YGR127W	-0.601845		YFL034C-A	1.08431		YGL117W	-5.36813
YDR496C	0.756409		YGR154C	-1.33135		YFR031C-A	1.86222		YGL118C	-1.979
YDR508C	3.07699		YGR201C	-1.34782		YFR032C	2.1598		YGL121C	-1.86789
YDR509W	2.69222		YGR224W	-0.601623		YFR032C-A	1.93507		YGL125W	-2.07236
YDR511W	0.796296		YGR236C	-1.80825		YFR034W-A	1.19983		YGL148W	-1.66377
YDR531W	0.732404		YGR243W	-1.47744		YGL029W	1.50644		YGL156W	-1.03885
YEL020W-A	0.723103		YGR250C	-0.73705		YGL030W	1.95356		YGL180W	-1.23862
YEL026W	0.933337		YGR254W	-0.837668		YGL031C	1.77657		YGL184C	-2.20071
YEL040W	1.24141		YGR256W	-1.45831		YGL076C	1.77629		YGL202W	-2.6681
YEL046C	0.739148		YGR286C	-1.45019		YGL078C	1.40442		YGL218W	-1.12507
YEL050C	0.937422		YGR287C	-0.68766		YGL088W	1.13665		YGL219C	-1.08592
YEL050W-A	0.979517		YGR289C	-1.89916		YGL099W	1.26723		YGL224C	-2.94033
YER006W	0.733074		YGR290W	-1.51125		YGL102C	1.65426		YGL236C	-1.68252
YER049W	0.674362		YGR292W	-1.79749		YGL103W	1.604		YGR018C	-1.12454
YER055C	1.27163		YHL010C	-0.628636		YGL111W	1.09992		YGR029W	-1.54573
YER056C-A	0.723428		YHL016C	-1.36535		YGL120C	1.26408		YGR037C	-1.07436
YER058W	0.675212		YHL020C	-0.64668		YGL123C-A	2.02221		YGR043C	-1.19893
YER064C	2.21866		YHL026C	-0.763254		YGL123W	1.91544		YGR044C	-1.04314
YER073W	1.08627		YHL040C	-0.81977		YGL135W	1.88519		YGR053C	-1.07457
YER074W	0.762299		YHR004C	-0.603053		YGL147C	3.07787		YGR055W	-1.18365
YER081W	0.840996		YHR036W	-0.618364		YGL162W	1.88977		YGR065C	-1.40655
YER086W	0.801878		YHR092C	-1.11789		YGL171W	1.15272		YGR082W	-1.05971
YER090W	0.898674		YHR096C	-1.95408		YGL188C-A	1.7555		YGR084C	-1.03988
YER102W	0.831582		YHR112C	-0.968869		YGL189C	1.73551		YGR088W	-1.05492
YER127W	1.0338		YHR136C	-1.70544		YGL209W	1.18714		YGR124W	-1.74284
YER131W	0.910795		YHR171W	-0.841923		YGL255W	1.79277		YGR157W	-1.53344
YER154W	0.690002		YHR176W	-1.27439		YGR027C	1.68165		YGR161C	-1.27129
YFL034C-A	2.60908		YHR178W	-0.612828		YGR034W	2.05692		YGR161W-C	-1.32055
YFL047W	0.693805		YHR180W	-0.685975		YGR085C	1.68494		YGR174C	-1.06466
YFR005C	0.641921		YHR209W	-0.697547		YGR090W	1.30898		YGR192C	-1.86827
YFR006W	1.09809		YHR211W	-0.680958		YGR103W	1.57284		YGR209C	-1.30255
YFR031C-A	0.85796		YIL024C	-1.10883		YGR118W	1.27478		YGR231C	-1.03648
YFR032C-A	0.696306		YIL028W	-0.863278		YGR123C	1.13142		YGR232W	-1.04155
YFR055W	1.52083		YIL057C	-1.60027		YGR128C	1.35948		YGR248W	-1.18643
YFR056C	1.31004		YIL071W-A	-0.989063		YGR145W	1.3715		YGR254W	-1.28581
YGL029W	0.72371		YIL074C	-1.20072		YGR148C	1.72179		YGR256W	-1.16074
YGL030W	0.975919		YIL088C	-0.695243		YGR159C	1.5978		YGR267C	-1.04473
YGL031C	0.773879		YIL089W	-0.748751		YGR160W	1.34202		YHL028W	-1.36855
YGL032C	1.20462		YIL136W	-0.700744		YGR164W	1.50648		YHL034C	-1.01991
YGL064C	0.746457		YIL146C	-1.10353		YGR173W	1.09243		YHR018C	-5.16623
YGL068W	0.942857		YIL160C	-0.906194		YGR176W	1.70462		YHR024C	-1.29155
YGL069C	0.907293		YIL163C	-0.978571		YGR177C	1.31595		YHR028W-A	-1.58524
YGL076C	0.847357		YIL164C	-0.955551		YGR200C	1.18079		YHR029C	-3.08546
YGL107C	0.719962		YIL165C	-0.991735		YGR213C	1.01604		YHR059W	-1.32264
YGL117W	0.978278		YIL166C	-0.784647		YGR214W	1.82261		YHR071W	-3.42056
YGL120C	0.753374		YIL167W	-1.03066		YGR240C-A	1.11297		YHR087W	-1.17851
YGL123W	0.769226		YIR018C-A	-1.72203		YGR245C	1.27022		YHR104W	-1.45895
YGL126W	0.970455		YIR018W	-0.832963		YGR251W	1.0271		YHR116W	-1.53092
YGL129C	0.652173		YIR029W	-1.73177		YGR265W	1.08584		YHR122W	-1.82561
YGL148W	1.16484		YIR030W-A	-1.59823		YGR271C-A	1.04087		YHR137W	-1.02101
YGL171W	0.917441		YIR031C	-1.38086		YGR280C	1.09481		YHR153C	-1.33269
YGL186C	0.722452		YIR032C	-2.90526		YGR283C	1.123		YHR162W	-1.13064
YGL188C-A	0.999861		YIR038C	-0.729793		YGR296W	1.98743		YHR182C-A	-1.58974
YGL189C	0.819164		YIR042C	-1.96208		YHL001W	1.56381		YHR183W	-1.48751
YGL202W	1.07767		YJL016W	-0.69642		YHL011C	1.11803		YHR208W	-1.34762
YGL224C	0.752658		YJL056C	-1.15832		YHL015W	1.97436		YIL011W	-1.24138
YGL234W	1.80835		YJL060W	-1.08341		YHL026C	1.23734		YIL070C	-2.07338
YGL236C	1.3571		YJL082W	-0.904674		YHR010W	1.99378		YIL093C	-1.11227
YGL245W	0.631602		YJL105W	-0.753635		YHR021C	1.82532		YIL111W	-1.14916
YGR021W	0.653334		YJL132W	-1.02107		YHR030C	1.09292		YIL116W	-2.40905
YGR027C	0.758088		YJL133C-A	-1.46782		YHR040W	1.28681		YIL164C	-1.86737
YGR029W	0.816823		YJL153C	-3.16889		YHR052W	1.27485		YIL165C	-1.95316
YGR034W	0.765603		YJL163C	-0.99108		YHR066W	1.41672		YIR034C	-1.23562
YGR061C	1.40021		YJL212C	-1.49268		YHR070C-A	1.03587		YIR036W-A	-1.01832
YGR078C	0.740888		YJL219W	-0.737713		YHR072W-A	1.23532		YIR037W	-1.12927
YGR082W	0.720211		YJR010W	-4.98819		YHR085W	1.32102		YIR038C	-2.19168
YGR084C	1.19306		YJR073C	-0.822677		YHR089C	1.6514		YJL001W	-1.11268
YGR085C	0.710842		YJR095W	-2.63774		YHR095W	1.19887		YJL052C-A	-1.63238
YGR088W	0.914271		YJR096W	-0.731975		YHR128W	1.21537		YJL052W	-1.9036
YGR094W	0.809899		YJR115W	-1.63941		YHR136C	1.39938		YJL060W	-1.34976
YGR103W	0.813		YJR137C	-2.58399		YHR141C	1.67661		YJL062W-A	-1.34577
YGR108W	0.885963		YJR139C	-0.758369		YHR143W-A	1.01957		YJL063C	-1.13591
YGR124W	1.14009		YJR152W	-3.35067		YHR148W	1.2499		YJL066C	-1.21246
YGR128C	0.806418		YJR155W	-1.34323		YHR170W	1.24582		YJL067W	-1.20145
YGR131W	0.733578		YJR162C	-3.24741		YHR196W	1.26334		YJL068C	-1.54654
YGR148C	0.69145		YKL001C	-3.17265		YHR197W	1.23659		YJL071W	-1.91565
YGR161W-C	0.788117		YKL026C	-1.05391		YHR203C	1.68259		YJL074C	-1.06133
YGR165W	0.842203		YKL068W-A	-1.49175		YHR204W	1.03986		YJL088W	-3.17174
YGR173W	0.634386		YKL070W	-0.752605		YIL018W	1.78172		YJL089W	-1.48904
YGR185C	1.11351		YKL071W	-1.25778		YIL019W	1.45055		YJL096W	-1.31576
YGR187C	1.03473		YKL093W	-0.687926		YIL052C	1.71497		YJL180C	-1.17732
YGR200C	0.657138		YKL107W	-0.844958		YIL064W	1.76944		YJL199C	-1.23097
YGR202C	0.625009		YKL109W	-0.673326		YIL068W-A	1.87892		YJR009C	-2.03206
YGR204W	0.665087		YKL163W	-1.48787		YIL069C	1.89503		YJR016C	-1.55968
YGR207C	0.60169		YKL171W	-0.665028		YIL091C	1.32651		YJR025C	-3.38181
YGR208W	1.19307		YKL188C	-0.878484		YIL096C	1.71297		YJR027W	-1.09762
YGR214W	0.818169		YKL198C	-0.713845		YIL104C	1.03592		YJR034W	-1.44679
YGR215W	0.807197		YKL217W	-1.27771		YIL117C	1.71614		YJR045C	-1.12017
YGR219W	0.849172		YKL220C	-1.0975		YIL122W	1.08901		YJR073C	-2.10313
YGR234W	0.69924		YKR034W	-2.96724		YIL127C	1.33396		YJR074W	-1.17231
YGR257C	0.752779		YKR039W	-0.97612		YIL132C	1.03863		YJR109C	-4.48812
YGR264C	0.741235		YKR049C	-0.801739		YIL133C	1.54919		YJR111C	-2.34398
YGR279C	0.794612		YKR058W	-0.65751		YIL148W	1.635		YJR130C	-2.83321
YGR285C	1.141		YKR069W	-1.94847		YIR026C	1.07709		YJR154W	-1.67184
YHL003C	0.622187		YKR075C	-2.2358		YJL010C	1.20263		YKL015W	-1.16518
YHL004W	0.724742		YKR097W	-2.55097		YJL011C	1.08506		YKL023W	-1.58455
YHL015W	0.844043		YLL019C	-0.607423		YJL027C	1.26065		YKL033W-A	-1.13086
YHL033C	1.17576		YLL020C	-0.900391		YJL033W	1.49125		YKL060C	-1.14246
YHL036W	1.16655		YLL055W	-0.643802		YJL050W	1.10303		YKL087C	-1.33959
YHL038C	0.619014		YLL056C	-1.40356		YJL069C	1.19788		YKL103C	-1.95247
YHR005C-A	0.711261		YLL057C	-4.12349		YJL106W	1.25971		YKL137W	-1.10775
YHR010W	0.710748		YLL058W	-0.76966		YJL107C	1.14917		YKL138C	-1.24751
YHR019C	1.02406		YLL059C	-0.918255		YJL109C	1.24578		YKL151C	-1.17645
YHR020W	0.847111		YLL060C	-1.08908		YJL122W	1.17237		YKL152C	-1.90169
YHR021W-A	1.19031		YLL061W	-4.99049		YJL135W	1.65506		YKL153W	-1.98071
YHR022C	1.1085		YLL062C	-5.355		YJL136C	1.95564		YKL192C	-1.16388
YHR024C	0.699704		YLR012C	-2.68714		YJL148W	1.39624		YKL194C	-1.12544
YHR025W	0.98687		YLR019W	-0.603855		YJL177W	1.99039		YKL195W	-1.48771
YHR029C	0.734043		YLR053C	-1.74758		YJL188C	1.73446		YKL211C	-2.21221
YHR033W	0.682298		YLR056W	-0.787338		YJL189W	2.10117		YKL218C	-2.7054
YHR038W	0.742302		YLR094C	-0.634988		YJL190C	2.19448		YKR006C	-1.2085
YHR047C	1.26569		YLR108C	-0.955307		YJL191W	1.93025		YKR039W	-1.65442
YHR059W	0.999719		YLR125W	-0.641357		YJR002W	1.02908		YKR076W	-2.19103
YHR063W-A	1.05562		YLR136C	-1.18294		YJR041C	1.18589		YKR085C	-1.12105
YHR064C	0.813732		YLR142W	-1.34349		YJR056C	1.12993		YLL009C	-1.92156
YHR068W	0.66021		YLR149C	-0.805518		YJR063W	1.34957		YLL018C	-1.09494
YHR084W	0.615519		YLR174W	-1.6918		YJR070C	1.16941		YLL024C	-1.11311
YHR089C	1.09358		YLR178C	-0.988178		YJR071W	1.02565		YLL039C	-1.34265
YHR116W	0.901297		YLR180W	-2.70496		YJR094C	1.2541		YLL046C	-2.36001
YHR137W	1.53375		YLR213C	-0.804914		YJR094W-A	2.14791		YLR027C	-1.52962
YHR140W	0.631754		YLR214W	-0.734616		YJR095W	1.94656		YLR053C	-1.00429
YHR147C	0.706473		YLR278C	-0.634885		YJR123W	1.79191		YLR069C	-1.55112
YHR148W	0.826634		YLR297W	-1.17027		YJR124C	1.34348		YLR109W	-1.76363
YHR162W	0.650152		YLR299W	-0.99284		YJR132W	1.15514		YLR152C	-2.11029
YHR193C	1.06765		YLR302C	-2.52934		YJR145C	1.92358		YLR178C	-1.68182
YHR203C	0.68281		YLR303W	-3.00582		YKL006W	1.99265		YLR183C	-1.08579
YHR208W	0.891609		YLR304C	-0.650744		YKL009W	1.49242		YLR203C	-1.38011
YHR216W	1.21015		YLR307C-A	-4.40865		YKL056C	1.12023		YLR259C	-1.46914
YIL015W	0.989956		YLR312C	-1.24479		YKL068W-A	1.34361		YLR290C	-1.57609
YIL018W	0.748018		YLR327C	-0.929766		YKL078W	1.69682		YLR299W	-1.2365
YIL022W	0.653574		YLR364C-A	-3.99872		YKL082C	1.01744		YLR302C	-2.52907
YIL070C	1.2124		YLR364W	-3.48114		YKL143W	1.26726		YLR303W	-2.54026
YIL078W	1.04161		YLR374C	-0.735412		YKL156C-A	1.42008		YLR312W-A	-1.24233
YIL079C	0.871245		YLR375W	-0.821176		YKL156W	1.47766		YLR348C	-1.01658
YIL091C	0.861114		YLR377C	-1.77388		YKL180W	1.83299		YLR354C	-1.10232
YIL093C	0.78941		YLR407W	-0.718811		YKL181W	1.51557		YLR356W	-1.82391
YIL094C	0.715653		YLR411W	-1.52952		YKL191W	1.0793		YLR411W	-1.24472
YIL116W	1.12085		YLR460C	-0.710343		YKL216W	1.149		YLR438W	-1.16585
YIL133C	0.648284		YML128C	-0.749131		YKR042W	1.15832		YML009C	-1.15786
YIL134W	0.668974		YML131W	-0.990219		YKR056W	1.16929		YML110C	-1.20234
YIL148W	0.724531		YMR006C	-0.64397		YKR057W	2.01588		YML116W	-1.46659
YIR020C-B	1.16738		YMR009W	-0.718933		YKR059W	1.01347		YML128C	-1.07646
YIR021W	1.33027		YMR030W	-0.700293		YKR060W	1.01361		YML131W	-1.68917
YIR026C	0.887494		YMR036C	-0.836808		YKR075C	1.31213		YMR024W	-1.23417
YIR034C	0.868359		YMR056C	-0.669453		YKR079C	1.01888		YMR048W	-1.13276
YJL010C	0.649849		YMR058W	-0.6274		YKR081C	1.33496		YMR062C	-4.47751
YJL050W	0.67825		YMR085W	-1.06344		YKR092C	1.83432		YMR076C	-1.01072
YJL063C	0.949121		YMR087W	-0.65998		YKR093W	1.62708		YMR090W	-1.72544
YJL069C	1.09268		YMR088C	-1.56351		YKR094C	1.80139		YMR094W	-1.58557
YJL080C	0.703476		YMR090W	-0.704511		YKR097W	1.75027		YMR095C	-4.06862
YJL096W	1.01169		YMR105C	-0.708911		YLL008W	1.37021		YMR096W	-4.8689
YJL104W	0.833537		YMR107W	-1.0308		YLL034C	1.20983		YMR108W	-1.80459
YJL130C	1.7754		YMR110C	-0.620738		YLL044W	2.1261		YMR173W	-2.03243
YJL136C	0.866208		YMR136W	-0.881282		YLL045C	2.03168		YMR173W-A	-2.50339
YJL171C	0.663552		YMR155W	-0.681121		YLL061W	1.01426		YMR174C	-1.36547
YJL177W	0.788185		YMR170C	-0.83515		YLR002C	1.24475		YMR175W	-1.07486
YJL180C	0.652995		YMR181C	-0.716465		YLR003C	1.09179		YMR186W	-1.41194
YJL188C	0.818576		YMR182C	-0.677047		YLR009W	1.27029		YMR188C	-1.34109
YJL189W	0.861853		YMR191W	-0.628009		YLR022C	1.34812		YMR189W	-1.06691
YJL190C	0.809536		YMR206W	-1.3137		YLR029C	1.72943		YMR195W	-1.01163
YJL196C	0.650069		YMR226C	-0.694415		YLR048W	1.93922		YMR250W	-1.21602
YJL200C	0.928101		YMR263W	-0.661719		YLR061W	1.98876		YMR271C	-1.45829
YJL208C	1.09818		YMR271C	-0.744445		YLR062C	3.16438		YMR297W	-1.54772
YJL213W	1.4863		YMR291W	-0.758167		YLR073C	2.00826		YMR315W	-1.00859
YJL218W	0.793323		YMR303C	-1.53819		YLR074C	1.37377		YMR321C	-1.49961
YJR016C	0.832245		YNL012W	-0.715555		YLR075W	1.44575		YMR322C	-1.10683
YJR025C	1.84094		YNL014W	-0.805173		YLR076C	1.17441		YNL015W	-1.11965
YJR027W	1.41017		YNL018C	-0.80474		YLR106C	1.15091		YNL070W	-1.17311
YJR034W	0.666524		YNL101W	-0.904382		YLR120W-A	1.06645		YNL102W	-1.01749
YJR045C	0.630387		YNL117W	-3.37437		YLR149C-A	1.21817		YNL103W-A	-2.00982
YJR048W	1.12848		YNL134C	-0.776759		YLR150W	1.42933		YNL104C	-2.12277
YJR063W	1.18401		YNL142W	-4.44132		YLR167W	2.16174		YNL129W	-1.3123
YJR070C	0.933306		YNL144C	-0.909171		YLR175W	1.11259		YNL138W	-1.06235
YJR094W-A	0.634662		YNL160W	-0.855139		YLR184W	1.9856		YNL160W	-1.57563
YJR101W	0.889095		YNL183C	-0.646654		YLR185W	1.97933		YNL180C	-1.07853
YJR109C	1.0109		YNL191W	-0.777692		YLR186W	1.32637		YNL184C	-1.21128
YJR111C	0.698833		YNL194C	-0.911746		YLR196W	1.4806		YNL185C	-1.1855
YJR122W	0.717112		YNL195C	-1.23935		YLR197W	1.28202		YNL200C	-1.09701
YJR123W	0.776245		YNL200C	-0.666375		YLR198C	1.74892		YNL202W	-1.16068
YJR130C	0.735088		YNL234W	-0.737686		YLR205C	1.11722		YNL239W	-1.7288
YJR145C	0.876926		YNL237W	-0.913274		YLR222C	1.18854		YNL241C	-1.99025
YJR147W	0.67978		YNL274C	-1.07796		YLR243W	1.12338		YNL274C	-1.57449
YJR148W	1.97961		YNL277W-A	-3.27315		YLR249W	1.10551		YNL306W	-1.28746
YKL003C	0.646382		YNL331C	-0.657057		YLR263W	1.30646		YNL311C	-1.04313
YKL006W	0.85585		YNR001C	-0.674743		YLR264C-A	2.42891		YNL312W	-1.19298
YKL014C	0.658417		YNR002C	-1.08333		YLR264W	2.48624		YNL315C	-1.09538
YKL029C	1.44536		YNR034W-A	-0.694138		YLR276C	1.27312		YNR022C	-1.18515
YKL030W	1.28826		YNR057C	-0.608137		YLR287C-A	1.26315		YNR034W-A	-1.56375
YKL033W-A	1.31822		YNR058W	-0.838215		YLR307C-A	3.30224		YNR037C	-1.16464
YKL053C-A	0.665405		YNR073C	-0.853038		YLR325C	1.96908		YNR040W	-1.38211
YKL081W	1.01401		YOL084W	-0.881321		YLR333C	1.91525		YNR050C	-1.23588
YKL087C	0.787229		YOL085C	-0.77023		YLR339C	1.64351		YNR068C	-1.12152
YKL120W	0.771674		YOL105C	-0.793856		YLR340W	1.67547		YNR069C	-1.34475
YKL128C	1.0223		YOL128C	-0.643616		YLR341W	1.27749		YNR072W	-1.38165
YKL137W	0.711789		YOL150C	-2.11005		YLR343W	1.63658		YOL023W	-1.12324
YKL138C	0.695114		YOL151W	-1.9752		YLR344W	1.61022		YOL027C	-1.14489
YKL155C	0.708747		YOL152W	-0.765144		YLR367W	2.19922		YOL052C-A	-1.19392
YKL170W	0.776407		YOL153C	-0.867744		YLR388W	2.06772		YOL058W	-5.49354
YKL180W	0.665051		YOL154W	-0.835152		YLR400W	1.40177		YOL064C	-2.20429
YKL194C	0.817888		YOL155C	-1.63076		YLR401C	1.11655		YOL082W	-1.07369
YKL205W	0.673497		YOL156W	-0.838242		YLR406C	1.98113		YOL086C	-1.46184
YKL209C	0.814808		YOL160W	-1.44038		YLR409C	1.05964		YOL091W	-2.53496
YKL211C	0.9514		YOL162W	-2.79186		YLR434C	1.01627		YOL140W	-2.31077
YKL218C	0.61104		YOL163W	-2.68445		YLR435W	1.01845		YOL150C	-2.01858
YKR006C	0.92917		YOL164W	-1.86979		YLR441C	1.61368		YOL151W	-1.62979
YKR042W	0.93275		YOR032W-A	-1.77744		YLR446W	1.7057		YOL155C	-2.10899
YKR059W	0.735338		YOR100C	-0.904435		YLR448W	1.79836		YOR020C	-1.637
YKR070W	0.658782		YOR134W	-0.692937		YLR449W	1.1768		YOR073W-A	-1.55167
YKR079C	0.834604		YOR153W	-0.753312		YLR452C	1.0805		YOR074C	-2.02347
YKR080W	1.19529		YOR178C	-0.756675		YML018C	1.45921		YOR120W	-2.63223
YKR085C	0.908939		YOR180C	-0.759646		YML023C	1.40862		YOR121C	-1.39472
YKR092C	1.29368		YOR190W	-0.933557		YML024W	1.86383		YOR130C	-2.49827
YKR094C	0.654172		YOR284W	-0.672666		YML026C	1.92727		YOR150W	-1.11445
YLL008W	0.835785		YOR328W	-0.737536		YML056C	1.73414		YOR158W	-1.06729
YLL009C	1.16349		YOR338W	-0.917227		YML058W-A	1.57823		YOR173W	-1.54272
YLL018C	1.27742		YOR351C	-0.794869		YML063W	1.93643		YOR184W	-1.23906
YLL045C	0.855496		YOR376W	-1.52229		YML073C	1.55817		YOR185C	-1.70484
YLL046C	2.54743		YOR377W	-0.930595		YML075C	1.02668		YOR187W	-1.05443
YLL048C	0.640815		YOR381W	-0.967897		YML093W	1.1934		YOR200W	-1.32959
YLR003C	0.652859		YOR383C	-1.4764		YML108W	1.12179		YOR201C	-1.54277
YLR008C	0.730154		YOR384W	-0.808519		YML113W	1.17296		YOR202W	-2.06823
YLR029C	0.710006		YOR391C	-0.854509		YMR049C	1.541		YOR203W	-2.20753
YLR042C	0.743185		YPL018W	-0.631552		YMR058W	1.53867		YOR222W	-2.08911
YLR044C	0.797185		YPL054W	-1.73158		YMR069W	1.04322		YOR230W	-1.58568
YLR060W	0.712294		YPL088W	-0.603207		YMR070W	1.09752		YOR302W	-1.84497
YLR061W	1.40927		YPL113C	-0.614377		YMR093W	1.53455		YOR303W	-1.98548
YLR069C	1.12543		YPL119C	-0.671344		YMR102C	1.2148		YOR323C	-1.24006
YLR075W	0.63215		YPL135W	-0.689606		YMR116C	2.44026		YOR337W	-1.61403
YLR089C	0.676101		YPL156C	-0.630179		YMR128W	1.11618		YOR339C	-1.03205
YLR106C	0.623284		YPL165C	-0.693328		YMR131C	1.39756		YOR354C	-1.00244
YLR129W	0.994582		YPL170W	-0.672739		YMR141W-A	2.14623		YOR374W	-1.14215
YLR150W	0.904542		YPL171C	-1.98172		YMR142C	1.68183		YOR391C	-1.61382
YLR167W	0.879854		YPL185W	-0.917522		YMR143W	1.77191		YOR392W	-1.41863
YLR175W	0.75537		YPL186C	-0.921301		YMR193C-A	2.18059		YPL033C	-4.11165
YLR184W	0.757079		YPL200W	-2.14467		YMR194W	1.8429		YPL072W	-1.21764
YLR185W	0.752111		YPL201C	-1.77211		YMR217W	1.1876		YPL092W	-3.58991
YLR186W	0.611765		YPL222W	-0.7833		YMR223W	1.03566		YPL127C	-1.37914
YLR196W	0.774891		YPL223C	-3.21146		YMR229C	1.36082		YPL154C	-1.51547
YLR197W	1.08779		YPL274W	-2.06001		YMR230W	1.91924		YPL171C	-1.20845
YLR203C	0.736731		YPR001W	-1.02415		YMR239C	1.05536		YPL172C	-1.37537
YLR204W	0.654336		YPR002W	-2.21437		YMR242C	1.77937		YPL183W-A	-1.08811
YLR218C	0.610086		YPR012W	-0.969112		YMR260C	1.16672		YPL186C	-1.34744
YLR222C	0.881486		YPR026W	-0.890655		YMR290C	1.39709		YPL215W	-1.09641
YLR239C	0.72368		YPR030W	-0.934764		YMR290W-A	1.27006		YPL250C	-2.96443
YLR257W	0.668649		YPR061C	-0.86762		YMR303C	1.77861		YPL251W	-1.8334
YLR259C	0.918283		YPR064W	-0.993594		YMR308C	1.07415		YPL252C	-2.01528
YLR300W	0.721182		YPR065W	-0.662343		YMR310C	1.34275		YPL264C	-2.02119
YLR312W-A	1.08759		YPR078C	-1.09639		YMR320W	1.37188		YPL267W	-1.17833
YLR333C	0.653692		YPR117W	-0.665067		YNL002C	1.24607		YPL273W	-1.51427
YLR339C	1.03899		YPR121W	-0.740294		YNL024C	1.34075		YPR036W-A	-1.0575
YLR340W	0.939388		YPR123C	-1.48015		YNL028W	1.04511		YPR058W	-1.93742
YLR344W	0.666634		YPR124W	-1.26877		YNL061W	1.13786		YPR059C	-1.90075
YLR359W	1.48092		YPR127W	-0.663085		YNL062C	1.06156		YPR099C	-1.20198
YLR367W	2.02621		YPR156C	-0.794165		YNL069C	1.85669		YPR123C	-1.1657
YLR388W	0.743832		YPR167C	-1.99597		YNL075W	1.20693		YPR145W	-1.81131
YLR406C	0.717509		YPR192W	-0.971439		YNL096C	1.43488		YPR160W	-1.27857
YLR409C	0.855018		R0030W	-0.811592		YNL110C	1.15911		YPR166C	-1.62293
YLR432W	1.64962					YNL112W	1.93985		YPR167C	-1.35665
YLR435W	0.914276					YNL117W	2.43283		YPR184W	-1.16737
YLR439W	0.826112					YNL132W	1.09971		YPR185W	-1.42841
YLR448W	0.740073					YNL141W	1.92606
YML009C	0.65864					YNL162W	1.58994
YML024W	0.721897					YNL162W-A	2.23188
YML025C	0.735315					YNL174W	1.20115
YML026C	0.834703					YNL175C	1.12438
YML056C	1.54967					YNL178W	2.01341
YML059C	0.648104					YNL182C	1.46242
YML097C	1.20525					YNL209W	1.33
YML116W	1.02915					YNL210W	1.06225
YMR012W	0.747204					YNL248C	1.22345
YMR024W	1.14567					YNL255C	1.00196
YMR049C	0.822124					YNL268W	1.05384
YMR062C	0.713108					YNL269W	1.40134
YMR094W	0.921314					YNL270C	1.90106
YMR095C	3.33938					YNL282W	1.22349
YMR096W	3.92098					YNL301C	1.04026
YMR116C	1.73476					YNL302C	1.9044
YMR120C	1.92504					YNL303W	1.34189
YMR123W	0.623286					YNR003C	1.03338
YMR128W	0.62181					YNR012W	1.18043
YMR131C	0.730535					YNR015W	1.08092
YMR142C	0.853217					YNR038W	1.00011
YMR143W	0.864913					YNR046W	1.07268
YMR157C	0.621365					YNR053C	1.35354
YMR158W	0.724265					YOL010W	1.19133
YMR183C	0.616215					YOL014W	1.56841
YMR188C	0.976253					YOL039W	2.11522
YMR193W	0.660526					YOL040C	1.9127
YMR217W	0.85595					YOL041C	1.18175
YMR225C	0.654414					YOL077C	1.54343
YMR229C	0.666043					YOL079W	1.15384
YMR260C	0.810993					YOL080C	1.07749
YMR269W	0.887537					YOL097W-A	1.25707
YMR290C	0.693699					YOL120C	1.67074
YMR300C	1.22623					YOL121C	1.82129
YMR316W	0.951189					YOL124C	1.34667
YMR321C	1.7587					YOL125W	1.37756
YNL005C	0.781994					YOL126C	1.07905
YNL062C	0.655988					YOL127W	1.84382
YNL067W	1.36781					YOL128C	1.02925
YNL069C	0.753087					YOL144W	1.02274
YNL070W	0.646614					YOR004W	1.38255
YNL075W	0.639661					YOR032C	1.22191
YNL103W-A	0.888905					YOR063W	1.44461
YNL104C	0.772288					YOR078W	1.21656
YNL113W	0.758305					YOR095C	2.46695
YNL121C	0.625465					YOR096W	1.90755
YNL122C	0.633101					YOR107W	1.03867
YNL124W	0.643536					YOR146W	1.04112
YNL129W	0.740655					YOR167C	1.54677
YNL132W	0.76738					YOR180C	1.14681
YNL137C	0.852857					YOR181W	1.20013
YNL153C	0.71525					YOR182C	1.93344
YNL175C	0.843625					YOR206W	1.18047
YNL177C	0.654471					YOR224C	1.00455
YNL178W	0.893903					YOR234C	1.76816
YNL182C	0.765853					YOR242C	1.29617
YNL184C	0.92313					YOR272W	1.27338
YNL185C	1.11904					YOR273C	1.60785
YNL220W	0.889573					YOR287C	1.6331
YNL221C	0.644355					YOR293C-A	1.99395
YNL247W	0.943218					YOR293W	1.92502
YNL248C	1.15367					YOR294W	1.21567
YNL252C	0.748061					YOR306C	1.0971
YNL284C	0.778621					YOR309C	1.28656
YNL301C	0.699838					YOR310C	1.29547
YNL302C	0.827881					YOR312C	1.72817
YNL306W	0.81556					YOR313C	1.09333
YNL327W	0.756713					YOR340C	1.31531
YNR003C	0.618829					YOR341W	1.47692
YNR008W	0.708752					YOR355W	1.15434
YNR015W	0.659505					YOR359W	1.18848
YNR017W	0.660679					YOR361C	1.1874
YNR020C	0.779246					YOR368W	1.00464
YNR021W	0.712317					YOR369C	2.18957
YNR022C	0.664349					YPL012W	1.16584
YNR037C	1.02305					YPL026C	1.00963
YNR040W	1.15718					YPL043W	1.08877
YNR050C	1.04598					YPL068C	1.37189
YNR054C	0.679119					YPL079W	1.66202
YOL010W	0.774686					YPL081W	2.21954
YOL014W	1.57031					YPL090C	1.73141
YOL016C	0.697745					YPL093W	1.25537
YOL020W	1.62709					YPL095C	1.13921
YOL033W	0.771556					YPL126W	1.15268
YOL039W	0.752086					YPL130W	1.92763
YOL040C	0.764361					YPL131W	1.78791
YOL058W	1.03229					YPL142C	1.84776
YOL064C	0.943593					YPL143W	1.94285
YOL076W	0.691644					YPL146C	1.25272
YOL077C	0.758941					YPL183C	1.50173
YOL091W	1.52696					YPL192C	1.07035
YOL097C	0.790185					YPL200W	1.89702
YOL120C	0.910249					YPL201C	1.28055
YOL121C	0.675844					YPL211W	1.38735
YOL124C	0.826953					YPL217C	1.08111
YOL140W	0.799021					YPL220W	1.54057
YOR020C	0.76169					YPL245W	1.24394
YOR045W	0.62749					YPL249C-A	1.83558
YOR063W	0.815802					YPL263C	1.26325
YOR091W	0.672839					YPL266W	1.3856
YOR108W	2.13734					YPR010C	1.37273
YOR128C	1.31905					YPR014C	1.06091
YOR130C	0.992461					YPR016C	1.02905
YOR133W	0.65581					YPR027C	1.00457
YOR150W	0.651854					YPR043W	2.06623
YOR158W	0.942604					YPR044C	1.86218
YOR167C	0.663737					YPR065W	1.34737
YOR182C	0.670331					YPR102C	1.95375
YOR184W	0.729348					YPR110C	1.07103
YOR187W	0.779403					YPR112C	1.09021
YOR198C	0.948692					YPR132W	1.71833
YOR202W	0.686043					YPR144C	1.24105
YOR203W	0.697395					YPR157W	1.27042
YOR206W	0.760952					YPR169W	1.09084
YOR224C	0.760899					YPR190C	1.27483
YOR232W	0.677838
YOR243C	0.775745
YOR254C	0.877657
YOR268C	1.29011
YOR271C	0.802436
YOR293W	0.700324
YOR306C	0.756146
YOR309C	1.08699
YOR310C	1.00613
YOR312C	0.659762
YOR323C	0.940648
YOR340C	0.960833
YOR341W	0.693953
YOR342C	0.671697
YOR354C	0.817345
YOR385W	0.913032
YPL012W	0.917293
YPL013C	0.764064
YPL029W	0.636898
YPL033C	2.22142
YPL037C	0.758502
YPL081W	2.37683
YPL092W	1.9361
YPL095C	0.610965
YPL097W	0.624148
YPL111W	1.32984
YPL118W	0.620167
YPL130W	1.17185
YPL131W	0.804183
YPL142C	0.856658
YPL160W	0.929634
YPL172C	0.980707
YPL173W	0.692853
YPL197C	1.39086
YPL198W	1.52594
YPL211W	0.672083
YPL212C	1.00134
YPL215W	0.678742
YPL220W	0.690424
YPL237W	0.606428
YPL238C	0.707218
YPL249C-A	0.882862
YPL251W	0.894867
YPL252C	1.04541
YPL263C	0.85906
YPL265W	1.66107
YPL266W	0.759273
YPL273W	2.59302
YPR010C	0.883126
YPR047W	0.604404
YPR058W	0.687306
YPR059C	0.991082
YPR100W	0.726953
YPR102C	0.994879
YPR133W-A	0.985335
YPR137W	0.926697
YPR145W	1.99122
YPR163C	0.626472
YPR166C	0.922363
YPR194C	2.82736
