# Supplementary material for: Genome-scale reconstruction of Gcn4/ATF4 networks driving a growth program
Source: PLoS Genet. 2020 Dec 30;16(12):e1009252. doi: 10.1371/journal.pgen.1009252 (PMC7773203; doi:10.1371/journal.pgen.1009252)
Supplement: S3 Data — (XLSX) [file pgen.1009252.s022.xlsx]

## Sheet: GO categories
GO of genes upregulated in MM+Met
Comparison : MM+Met vs MM (WT cells)
term_name	term_id	adjusted_p_value	negative_log10_of_adjusted_p_value	term_size	query_size	intersection_size	effective_domain_size	intersections
translation	GO:0006412	1.31e-95	94.8822	455	512	207	5067	YBL027W,YBL072C,YBL076C,YBL087C,YBL090W,YBL092W,YBR031W,YBR048W,YBR079C,YBR084C-A,YBR121C,YBR143C,YBR146W,YBR185C,YBR189W,YBR191W,YBR282W,YCR003W,YCR031C,YCR046C,YCR071C,YDL045W-A,YDL061C,YDL075W,YDL081C,YDL083C,YDL130W,YDL133C-A,YDL184C,YDL191W,YDL202W,YDL208W,YDL229W,YDR012W,YDR023W,YDR025W,YDR037W,YDR041W,YDR064W,YDR116C,YDR175C,YDR194C,YDR237W,YDR296W,YDR322W,YDR337W,YDR341C,YDR347W,YDR382W,Y…
peptide biosynthetic process	GO:0043043	1.89e-94	93.724	460	512	207	5067	YBL027W,YBL072C,YBL076C,YBL087C,YBL090W,YBL092W,YBR031W,YBR048W,YBR079C,YBR084C-A,YBR121C,YBR143C,YBR146W,YBR185C,YBR189W,YBR191W,YBR282W,YCR003W,YCR031C,YCR046C,YCR071C,YDL045W-A,YDL061C,YDL075W,YDL081C,YDL083C,YDL130W,YDL133C-A,YDL184C,YDL191W,YDL202W,YDL208W,YDL229W,YDR012W,YDR023W,YDR025W,YDR037W,YDR041W,YDR064W,YDR116C,YDR175C,YDR194C,YDR237W,YDR296W,YDR322W,YDR337W,YDR341C,YDR347W,YDR382W,Y…
amide biosynthetic process	GO:0043604	4.96e-92	91.3043	514	512	216	5067	YBL027W,YBL072C,YBL076C,YBL087C,YBL090W,YBL092W,YBR031W,YBR048W,YBR079C,YBR084C-A,YBR121C,YBR143C,YBR146W,YBR185C,YBR189W,YBR191W,YBR282W,YCR003W,YCR031C,YCR046C,YCR071C,YDL045W-A,YDL061C,YDL075W,YDL081C,YDL083C,YDL130W,YDL133C-A,YDL184C,YDL191W,YDL202W,YDL208W,YDL229W,YDR012W,YDR023W,YDR025W,YDR037W,YDR041W,YDR064W,YDR116C,YDR175C,YDR194C,YDR237W,YDR296W,YDR322W,YDR337W,YDR341C,YDR347W,YDR382W,Y…
organonitrogen compound biosynthetic process	GO:1901566	3e-91	90.5232	977	512	295	5067	YAR015W,YBL027W,YBL039C,YBL072C,YBL076C,YBL087C,YBL090W,YBL092W,YBL098W,YBR031W,YBR048W,YBR079C,YBR084C-A,YBR121C,YBR143C,YBR146W,YBR166C,YBR185C,YBR189W,YBR191W,YBR248C,YBR249C,YBR256C,YBR282W,YCL009C,YCL030C,YCR003W,YCR031C,YCR034W,YCR046C,YCR053W,YCR071C,YDL045W-A,YDL061C,YDL075W,YDL081C,YDL083C,YDL130W,YDL133C-A,YDL182W,YDL184C,YDL191W,YDL202W,YDL208W,YDL229W,YDR012W,YDR023W,YDR025W,YDR035W,Y…
peptide metabolic process	GO:0006518	1.16e-88	87.9373	496	512	209	5067	YBL027W,YBL072C,YBL076C,YBL087C,YBL090W,YBL092W,YBR031W,YBR048W,YBR079C,YBR084C-A,YBR121C,YBR143C,YBR146W,YBR185C,YBR189W,YBR191W,YBR282W,YCR003W,YCR031C,YCR046C,YCR071C,YDL045W-A,YDL061C,YDL075W,YDL081C,YDL083C,YDL130W,YDL133C-A,YDL184C,YDL191W,YDL202W,YDL208W,YDL229W,YDR012W,YDR023W,YDR025W,YDR037W,YDR041W,YDR064W,YDR116C,YDR175C,YDR194C,YDR237W,YDR296W,YDR322W,YDR337W,YDR341C,YDR347W,YDR382W,Y…
cellular amide metabolic process	GO:0043603	7.05e-82	81.1517	588	512	220	5067	YBL027W,YBL072C,YBL076C,YBL087C,YBL090W,YBL092W,YBR031W,YBR048W,YBR079C,YBR084C-A,YBR121C,YBR143C,YBR146W,YBR185C,YBR189W,YBR191W,YBR282W,YCR003W,YCR031C,YCR046C,YCR071C,YDL045W-A,YDL061C,YDL075W,YDL081C,YDL083C,YDL130W,YDL133C-A,YDL184C,YDL191W,YDL202W,YDL208W,YDL229W,YDR012W,YDR023W,YDR025W,YDR037W,YDR041W,YDR064W,YDR116C,YDR175C,YDR194C,YDR237W,YDR296W,YDR321W,YDR322W,YDR337W,YDR341C,YDR347W,Y…
cytoplasmic translation	GO:0002181	5.4e-53	52.2672	184	512	102	5067	YBL027W,YBL072C,YBL087C,YBL092W,YBR031W,YBR048W,YBR079C,YBR084C-A,YBR191W,YCR031C,YDL061C,YDL075W,YDL081C,YDL083C,YDL130W,YDL133C-A,YDL184C,YDL191W,YDL229W,YDR012W,YDR025W,YDR064W,YDR382W,YDR418W,YDR447C,YDR450W,YER056C-A,YER074W,YER102W,YER131W,YFL034C-A,YFR031C-A,YFR032C-A,YGL030W,YGL031C,YGL076C,YGL189C,YGR027C,YGR034W,YGR085C,YGR148C,YGR173W,YGR214W,YHL015W,YHL033C,YHR010W,YHR064C,YHR203C,YIL…
ribosome biogenesis	GO:0042254	2.64e-39	38.5788	407	512	136	5067	YAL025C,YBL072C,YBR048W,YBR146W,YBR189W,YBR247C,YCL054W,YCL059C,YCR031C,YDL014W,YDL060W,YDL083C,YDL112W,YDL148C,YDL153C,YDL191W,YDL202W,YDL208W,YDL229W,YDR025W,YDR060W,YDR064W,YDR101C,YDR237W,YDR299W,YDR324C,YDR418W,YDR447C,YDR449C,YDR450W,YDR496C,YEL026W,YER006W,YER056C-A,YER074W,YER102W,YER127W,YER131W,YGL029W,YGL030W,YGL031C,YGL064C,YGL076C,YGL120C,YGL123W,YGL171W,YGL189C,YGR034W,YGR085C,YGR10…
mitochondrial translation	GO:0032543	5.77e-38	37.2391	128	512	73	5067	YBL090W,YBR146W,YBR185C,YBR282W,YCR003W,YCR046C,YCR071C,YDL045W-A,YDL202W,YDR041W,YDR116C,YDR175C,YDR237W,YDR296W,YDR322W,YDR337W,YDR341C,YDR347W,YDR494W,YEL050C,YGL068W,YGL129C,YGR084C,YGR165W,YGR215W,YHL004W,YHR038W,YHR147C,YIL070C,YIL093C,YJL063C,YJL096W,YJR101W,YKL003C,YKL138C,YKL155C,YKL170W,YKL194C,YKR006C,YKR085C,YLR069C,YLR203C,YLR312W-A,YLR439W,YML009C,YML025C,YMR024W,YMR158W,YMR188C,YMR…
mitochondrial gene expression	GO:0140053	9.33e-38	37.0301	143	512	77	5067	YBL090W,YBR146W,YBR185C,YBR282W,YCR003W,YCR046C,YCR071C,YDL045W-A,YDL202W,YDR041W,YDR116C,YDR175C,YDR194C,YDR237W,YDR296W,YDR322W,YDR337W,YDR341C,YDR347W,YDR494W,YEL050C,YGL068W,YGL129C,YGL236C,YGR084C,YGR165W,YGR215W,YHL004W,YHR038W,YHR147C,YIL070C,YIL093C,YJL063C,YJL096W,YJR101W,YKL003C,YKL138C,YKL155C,YKL170W,YKL194C,YKR006C,YKR079C,YKR085C,YLR069C,YLR203C,YLR312W-A,YLR439W,YML009C,YML025C,YMR…
gene expression	GO:0010467	9.82e-35	34.0079	1738	512	310	5067	YAL019W,YAL025C,YBL003C,YBL024W,YBL027W,YBL072C,YBL076C,YBL087C,YBL090W,YBL092W,YBR031W,YBR048W,YBR079C,YBR084C-A,YBR121C,YBR143C,YBR146W,YBR175W,YBR185C,YBR189W,YBR191W,YBR247C,YBR282W,YCL054W,YCL059C,YCR003W,YCR031C,YCR046C,YCR071C,YDL014W,YDL040C,YDL045W-A,YDL060W,YDL061C,YDL075W,YDL081C,YDL083C,YDL112W,YDL130W,YDL133C-A,YDL148C,YDL153C,YDL184C,YDL191W,YDL202W,YDL208W,YDL227C,YDL229W,YDR012W,Y…
cellular nitrogen compound metabolic process	GO:0034641	2.22e-34	33.6532	2273	512	365	5067	YAL019W,YAL025C,YAR015W,YBL003C,YBL024W,YBL027W,YBL039C,YBL072C,YBL076C,YBL087C,YBL090W,YBL092W,YBL098W,YBR031W,YBR048W,YBR079C,YBR084C-A,YBR121C,YBR143C,YBR146W,YBR175W,YBR185C,YBR189W,YBR191W,YBR247C,YBR248C,YBR256C,YBR282W,YCL030C,YCL054W,YCL059C,YCR003W,YCR031C,YCR046C,YCR071C,YDL014W,YDL045W-A,YDL060W,YDL061C,YDL075W,YDL081C,YDL083C,YDL112W,YDL130W,YDL133C-A,YDL148C,YDL153C,YDL182W,YDL184C,Y…
ribonucleoprotein complex biogenesis	GO:0022613	5.31e-31	30.2747	504	512	141	5067	YAL025C,YBL072C,YBR048W,YBR079C,YBR146W,YBR189W,YBR247C,YCL054W,YCL059C,YCR031C,YDL014W,YDL060W,YDL083C,YDL112W,YDL148C,YDL153C,YDL191W,YDL202W,YDL208W,YDL229W,YDR025W,YDR060W,YDR064W,YDR101C,YDR237W,YDR299W,YDR324C,YDR418W,YDR447C,YDR449C,YDR450W,YDR496C,YEL026W,YER006W,YER056C-A,YER074W,YER102W,YER127W,YER131W,YFR005C,YGL029W,YGL030W,YGL031C,YGL064C,YGL076C,YGL120C,YGL123W,YGL171W,YGL189C,YGR03…
organonitrogen compound metabolic process	GO:1901564	1.45e-30	29.8392	1962	512	326	5067	YAR015W,YBL027W,YBL039C,YBL072C,YBL076C,YBL087C,YBL090W,YBL092W,YBL098W,YBR028C,YBR031W,YBR048W,YBR079C,YBR084C-A,YBR121C,YBR143C,YBR145W,YBR146W,YBR166C,YBR175W,YBR185C,YBR189W,YBR191W,YBR248C,YBR249C,YBR256C,YBR282W,YCL009C,YCL030C,YCR003W,YCR031C,YCR034W,YCR046C,YCR053W,YCR071C,YDL014W,YDL040C,YDL045W-A,YDL061C,YDL075W,YDL081C,YDL083C,YDL130W,YDL133C-A,YDL182W,YDL184C,YDL191W,YDL202W,YDL208W,Y…
cellular nitrogen compound biosynthetic process	GO:0044271	7.18e-30	29.1437	1496	512	273	5067	YAL019W,YAR015W,YBL003C,YBL027W,YBL039C,YBL072C,YBL076C,YBL087C,YBL090W,YBL092W,YBL098W,YBR031W,YBR048W,YBR079C,YBR084C-A,YBR121C,YBR143C,YBR146W,YBR175W,YBR185C,YBR189W,YBR191W,YBR256C,YBR282W,YCR003W,YCR031C,YCR046C,YCR071C,YDL014W,YDL045W-A,YDL061C,YDL075W,YDL081C,YDL083C,YDL130W,YDL133C-A,YDL184C,YDL191W,YDL202W,YDL208W,YDL229W,YDR012W,YDR023W,YDR025W,YDR037W,YDR041W,YDR047W,YDR064W,YDR116C,Y…
cellular biosynthetic process	GO:0044249	2e-28	27.6991	2023	512	328	5067	YAL019W,YAR015W,YBL003C,YBL027W,YBL039C,YBL072C,YBL076C,YBL087C,YBL090W,YBL092W,YBL098W,YBR031W,YBR048W,YBR079C,YBR084C-A,YBR121C,YBR143C,YBR145W,YBR146W,YBR166C,YBR175W,YBR185C,YBR189W,YBR191W,YBR248C,YBR249C,YBR256C,YBR282W,YCL009C,YCL030C,YCR003W,YCR031C,YCR034W,YCR046C,YCR053W,YCR071C,YDL014W,YDL045W-A,YDL061C,YDL075W,YDL081C,YDL083C,YDL130W,YDL133C-A,YDL182W,YDL184C,YDL191W,YDL202W,YDL208W,Y…
biosynthetic process	GO:0009058	2.25e-28	27.6486	2082	512	334	5067	YAL019W,YAR015W,YBL003C,YBL027W,YBL039C,YBL072C,YBL076C,YBL087C,YBL090W,YBL092W,YBL098W,YBR031W,YBR048W,YBR079C,YBR084C-A,YBR121C,YBR143C,YBR145W,YBR146W,YBR166C,YBR175W,YBR185C,YBR189W,YBR191W,YBR218C,YBR248C,YBR249C,YBR256C,YBR282W,YCL009C,YCL030C,YCR003W,YCR031C,YCR034W,YCR046C,YCR053W,YCR071C,YDL014W,YDL045W-A,YDL061C,YDL075W,YDL081C,YDL083C,YDL130W,YDL133C-A,YDL182W,YDL184C,YDL191W,YDL202W,Y…
organic substance biosynthetic process	GO:1901576	2.54e-28	27.5951	2054	512	331	5067	YAL019W,YAR015W,YBL003C,YBL027W,YBL039C,YBL072C,YBL076C,YBL087C,YBL090W,YBL092W,YBL098W,YBR031W,YBR048W,YBR079C,YBR084C-A,YBR121C,YBR143C,YBR145W,YBR146W,YBR166C,YBR175W,YBR185C,YBR189W,YBR191W,YBR218C,YBR248C,YBR249C,YBR256C,YBR282W,YCL009C,YCL030C,YCR003W,YCR031C,YCR034W,YCR046C,YCR053W,YCR071C,YDL014W,YDL045W-A,YDL061C,YDL075W,YDL081C,YDL083C,YDL130W,YDL133C-A,YDL182W,YDL184C,YDL191W,YDL202W,Y…
ncRNA metabolic process	GO:0034660	6.95e-25	24.1581	466	512	125	5067	YAL025C,YBL024W,YBL072C,YBL076C,YBR048W,YBR121C,YBR146W,YBR189W,YBR247C,YCL054W,YCL059C,YCR031C,YDL014W,YDL060W,YDL083C,YDL112W,YDL148C,YDL153C,YDL191W,YDL208W,YDL229W,YDR023W,YDR025W,YDR037W,YDR064W,YDR120C,YDR165W,YDR299W,YDR324C,YDR341C,YDR449C,YDR450W,YEL026W,YER006W,YER074W,YER102W,YER127W,YGL029W,YGL030W,YGL076C,YGL120C,YGL123W,YGL171W,YGL236C,YGL245W,YGR094W,YGR103W,YGR128C,YGR185C,YGR200C…
nitrogen compound metabolic process	GO:0006807	3.8e-24	23.4203	3108	512	421	5067	YAL019W,YAL025C,YAR015W,YBL003C,YBL024W,YBL027W,YBL039C,YBL072C,YBL076C,YBL087C,YBL090W,YBL092W,YBL098W,YBR028C,YBR031W,YBR048W,YBR079C,YBR084C-A,YBR121C,YBR143C,YBR145W,YBR146W,YBR166C,YBR175W,YBR185C,YBR189W,YBR191W,YBR247C,YBR248C,YBR249C,YBR256C,YBR282W,YCL009C,YCL030C,YCL054W,YCL059C,YCR003W,YCR031C,YCR034W,YCR046C,YCR053W,YCR071C,YDL014W,YDL040C,YDL045W-A,YDL060W,YDL061C,YDL075W,YDL081C,YDL…
cellular amino acid metabolic process	GO:0006520	6.43e-24	23.1918	252	512	86	5067	YBL039C,YBL076C,YBL098W,YBR121C,YBR145W,YBR166C,YBR248C,YBR249C,YCL009C,YCL030C,YCR053W,YDL182W,YDR023W,YDR035W,YDR037W,YDR127W,YDR158W,YDR234W,YDR300C,YDR321W,YDR341C,YDR354W,YEL046C,YER055C,YER081W,YER086W,YER090W,YFR055W,YGL148W,YGL202W,YGL245W,YGR061C,YGR094W,YGR124W,YGR185C,YGR204W,YGR208W,YGR264C,YHR019C,YHR020W,YHR025W,YHR033W,YHR137W,YHR208W,YIL078W,YIL094C,YIL116W,YIR034C,YJL130C,YJL200C…
rRNA processing	GO:0006364	7.23e-24	23.1407	284	512	92	5067	YAL025C,YBL072C,YBR048W,YBR146W,YBR189W,YBR247C,YCL054W,YCL059C,YCR031C,YDL014W,YDL060W,YDL083C,YDL112W,YDL148C,YDL153C,YDL191W,YDL208W,YDL229W,YDR025W,YDR064W,YDR299W,YDR324C,YDR449C,YDR450W,YEL026W,YER006W,YER074W,YER102W,YER127W,YGL029W,YGL030W,YGL076C,YGL120C,YGL123W,YGL171W,YGR103W,YGR128C,YGR214W,YGR285C,YHL015W,YHL033C,YHR064C,YHR089C,YHR148W,YIL091C,YJL010C,YJL050W,YJL069C,YJL136C,YJL177W…
ribosomal small subunit biogenesis	GO:0042274	3.16e-23	22.5003	142	512	62	5067	YBL072C,YBR048W,YBR146W,YBR189W,YBR247C,YCL059C,YCR031C,YDL060W,YDL083C,YDL148C,YDL153C,YDR025W,YDR064W,YDR299W,YDR324C,YDR447C,YDR449C,YDR450W,YEL026W,YER074W,YER102W,YER127W,YGL120C,YGL171W,YGR103W,YGR128C,YGR214W,YHL015W,YHR148W,YIL091C,YJL010C,YJL069C,YJL136C,YJR123W,YLR129W,YLR167W,YLR186W,YLR222C,YLR409C,YLR435W,YML024W,YML026C,YMR128W,YMR143W,YMR229C,YMR269W,YMR290C,YNL075W,YNL132W,YNL302C…
rRNA metabolic process	GO:0016072	2.03e-22	21.6923	301	512	93	5067	YAL025C,YBL072C,YBR048W,YBR146W,YBR189W,YBR247C,YCL054W,YCL059C,YCR031C,YDL014W,YDL060W,YDL083C,YDL112W,YDL148C,YDL153C,YDL191W,YDL208W,YDL229W,YDR025W,YDR064W,YDR299W,YDR324C,YDR449C,YDR450W,YEL026W,YER006W,YER074W,YER102W,YER127W,YGL029W,YGL030W,YGL076C,YGL120C,YGL123W,YGL171W,YGR103W,YGR128C,YGR214W,YGR285C,YHL015W,YHL033C,YHR064C,YHR089C,YHR148W,YIL079C,YIL091C,YJL010C,YJL050W,YJL069C,YJL136C…
ncRNA processing	GO:0034470	1.56e-18	17.808	397	512	103	5067	YAL025C,YBL024W,YBL072C,YBR048W,YBR146W,YBR189W,YBR247C,YCL054W,YCL059C,YCR031C,YDL014W,YDL060W,YDL083C,YDL112W,YDL148C,YDL153C,YDL191W,YDL208W,YDL229W,YDR025W,YDR064W,YDR120C,YDR165W,YDR299W,YDR324C,YDR449C,YDR450W,YEL026W,YER006W,YER074W,YER102W,YER127W,YGL029W,YGL030W,YGL076C,YGL120C,YGL123W,YGL171W,YGL236C,YGR103W,YGR128C,YGR200C,YGR214W,YGR285C,YHL015W,YHL033C,YHR064C,YHR089C,YHR148W,YIL091C…
ribosome assembly	GO:0042255	1.9e-18	17.7208	78	512	41	5067	YBR048W,YCR031C,YDR025W,YDR060W,YDR237W,YDR418W,YDR447C,YER131W,YGL031C,YGL064C,YGL189C,YGR085C,YGR148C,YGR214W,YIL148W,YIR026C,YJR123W,YKR094C,YLL008W,YLR075W,YLR106C,YLR167W,YLR340W,YLR448W,YML024W,YMR229C,YNL182C,YNL185C,YNL302C,YNL306W,YNR037C,YNR054C,YOL040C,YOL077C,YOL121C,YOR063W,YOR167C,YOR293W,YPL131W,YPL211W,YPR102C
maturation of SSU-rRNA	GO:0030490	3.4e-18	17.4683	115	512	50	5067	YBL072C,YBR048W,YBR146W,YBR189W,YBR247C,YCL059C,YCR031C,YDL060W,YDL083C,YDL148C,YDL153C,YDR025W,YDR064W,YDR299W,YDR324C,YDR449C,YDR450W,YEL026W,YER074W,YER102W,YER127W,YGL120C,YGL171W,YGR103W,YGR128C,YGR214W,YHL015W,YIL091C,YJL010C,YJL069C,YJL136C,YLR129W,YLR167W,YLR186W,YLR222C,YLR435W,YML026C,YMR128W,YMR143W,YMR229C,YMR290C,YNL132W,YNL306W,YNR054C,YOL010W,YOR167C,YOR310C,YPL012W,YPL081W,YPL266W
maturation of SSU-rRNA from tricistronic rRNA transcript (SSU-rRNA, 5.8S rRNA, LSU-rRNA)	GO:0000462	4.58e-18	17.339	103	512	47	5067	YBL072C,YBR048W,YBR146W,YBR189W,YBR247C,YCL059C,YCR031C,YDL060W,YDL083C,YDL148C,YDL153C,YDR025W,YDR064W,YDR299W,YDR324C,YDR449C,YDR450W,YEL026W,YER074W,YER102W,YER127W,YGL120C,YGL171W,YGR103W,YGR128C,YGR214W,YHL015W,YIL091C,YJL010C,YJL069C,YJL136C,YLR129W,YLR186W,YLR222C,YLR435W,YML026C,YMR128W,YMR143W,YMR229C,YMR290C,YNL306W,YNR054C,YOL010W,YOR310C,YPL012W,YPL081W,YPL266W
cellular amino acid biosynthetic process	GO:0008652	1.17e-16	15.9333	132	512	52	5067	YBR166C,YBR248C,YBR249C,YCL009C,YCL030C,YCR053W,YDL182W,YDR035W,YDR127W,YDR158W,YDR234W,YDR300C,YDR354W,YEL046C,YER055C,YER081W,YER086W,YER090W,YFR055W,YGL148W,YGL202W,YGR124W,YGR204W,YGR208W,YHR025W,YHR033W,YHR137W,YHR208W,YIL094C,YIL116W,YIR034C,YJL130C,YJL200C,YJR016C,YJR109C,YJR130C,YJR148W,YKL211C,YLR089C,YMR062C,YNL104C,YNR050C,YOL058W,YOL064C,YOL140W,YOR108W,YOR130C,YOR184W,YOR202W,YOR323C…
cellular protein metabolic process	GO:0044267	9.85e-16	15.0064	1355	512	224	5067	YBL027W,YBL072C,YBL076C,YBL087C,YBL090W,YBL092W,YBR028C,YBR031W,YBR048W,YBR079C,YBR084C-A,YBR121C,YBR143C,YBR146W,YBR175W,YBR185C,YBR189W,YBR191W,YBR282W,YCR003W,YCR031C,YCR046C,YCR071C,YDL014W,YDL040C,YDL045W-A,YDL061C,YDL075W,YDL081C,YDL083C,YDL130W,YDL133C-A,YDL184C,YDL191W,YDL202W,YDL208W,YDL229W,YDR012W,YDR023W,YDR025W,YDR037W,YDR041W,YDR064W,YDR116C,YDR175C,YDR194C,YDR237W,YDR296W,YDR322W,Y…
primary metabolic process	GO:0044238	1.32e-15	14.8799	3314	512	420	5067	YAL019W,YAL025C,YAR015W,YBL003C,YBL024W,YBL027W,YBL039C,YBL072C,YBL076C,YBL087C,YBL090W,YBL092W,YBL098W,YBR028C,YBR031W,YBR048W,YBR079C,YBR084C-A,YBR121C,YBR143C,YBR145W,YBR146W,YBR166C,YBR175W,YBR185C,YBR189W,YBR191W,YBR218C,YBR247C,YBR248C,YBR249C,YBR282W,YCL009C,YCL030C,YCL054W,YCL059C,YCR003W,YCR031C,YCR034W,YCR046C,YCR053W,YCR071C,YDL014W,YDL040C,YDL045W-A,YDL060W,YDL061C,YDL075W,YDL081C,YDL…
alpha-amino acid biosynthetic process	GO:1901607	7.51e-15	14.1243	124	512	48	5067	YBR166C,YBR248C,YCL009C,YCL030C,YCR053W,YDL182W,YDR158W,YDR234W,YDR300C,YDR354W,YEL046C,YER055C,YER081W,YER086W,YER090W,YFR055W,YGL202W,YGR124W,YGR204W,YGR208W,YHR025W,YHR033W,YHR137W,YHR208W,YIL094C,YIL116W,YIR034C,YJL130C,YJL200C,YJR016C,YJR109C,YJR130C,YJR148W,YKL211C,YLR089C,YMR062C,YNL104C,YNR050C,YOL058W,YOL064C,YOL140W,YOR108W,YOR130C,YOR184W,YOR202W,YOR323C,YPL273W,YPR145W
ribosomal large subunit biogenesis	GO:0042273	1.43e-14	13.8448	121	512	47	5067	YAL025C,YCL054W,YDL191W,YDL208W,YDR060W,YDR237W,YDR418W,YDR496C,YEL026W,YER006W,YGL031C,YGL064C,YGL076C,YGL120C,YGR034W,YGR085C,YGR103W,YGR148C,YHL033C,YIL148W,YIR026C,YJL177W,YKL006W,YKL014C,YKL180W,YKR094C,YLL008W,YLL045C,YLR075W,YLR106C,YLR185W,YLR340W,YLR344W,YLR448W,YMR049C,YMR229C,YMR290C,YNL182C,YNL185C,YOL077C,YOR063W,YOR206W,YPL131W,YPL198W,YPL211W,YPL220W,YPR102C
protein metabolic process	GO:0019538	1.64e-14	13.7844	1427	512	229	5067	YBL027W,YBL072C,YBL076C,YBL087C,YBL090W,YBL092W,YBR028C,YBR031W,YBR048W,YBR079C,YBR084C-A,YBR121C,YBR143C,YBR146W,YBR175W,YBR185C,YBR189W,YBR191W,YBR282W,YCR003W,YCR031C,YCR046C,YCR071C,YDL014W,YDL040C,YDL045W-A,YDL061C,YDL075W,YDL081C,YDL083C,YDL130W,YDL133C-A,YDL184C,YDL191W,YDL202W,YDL208W,YDL227C,YDL229W,YDR012W,YDR023W,YDR025W,YDR037W,YDR041W,YDR064W,YDR116C,YDR175C,YDR194C,YDR237W,YDR296W,Y…
organic substance metabolic process	GO:0071704	3.62e-14	13.441	3486	512	431	5067	YAL019W,YAL025C,YAR015W,YBL003C,YBL024W,YBL027W,YBL039C,YBL072C,YBL076C,YBL087C,YBL090W,YBL092W,YBL098W,YBR028C,YBR031W,YBR048W,YBR079C,YBR084C-A,YBR121C,YBR143C,YBR145W,YBR146W,YBR166C,YBR175W,YBR185C,YBR189W,YBR191W,YBR218C,YBR247C,YBR248C,YBR249C,YBR256C,YBR282W,YCL009C,YCL030C,YCL054W,YCL059C,YCR003W,YCR031C,YCR034W,YCR046C,YCR053W,YCR071C,YDL014W,YDL040C,YDL045W-A,YDL060W,YDL061C,YDL075W,YDL…
cellular macromolecule biosynthetic process	GO:0034645	2.86e-13	12.5437	1502	512	234	5067	YAL019W,YBL003C,YBL027W,YBL072C,YBL076C,YBL087C,YBL090W,YBL092W,YBR031W,YBR048W,YBR079C,YBR084C-A,YBR121C,YBR143C,YBR146W,YBR175W,YBR185C,YBR189W,YBR191W,YBR282W,YCR003W,YCR031C,YCR046C,YCR071C,YDL014W,YDL045W-A,YDL061C,YDL075W,YDL081C,YDL083C,YDL130W,YDL133C-A,YDL184C,YDL191W,YDL202W,YDL208W,YDL229W,YDR012W,YDR023W,YDR025W,YDR037W,YDR041W,YDR064W,YDR116C,YDR175C,YDR194C,YDR226W,YDR237W,YDR296W,Y…
alpha-amino acid metabolic process	GO:1901605	3.33e-13	12.4781	186	512	58	5067	YBL039C,YBL098W,YBR166C,YBR248C,YCL009C,YCL030C,YCR053W,YDL182W,YDR158W,YDR234W,YDR300C,YDR321W,YDR354W,YEL046C,YER055C,YER081W,YER086W,YER090W,YFR055W,YGL202W,YGR061C,YGR124W,YGR204W,YGR208W,YHR025W,YHR033W,YHR137W,YHR208W,YIL094C,YIL116W,YIR034C,YJL130C,YJL200C,YJR016C,YJR025C,YJR109C,YJR130C,YJR148W,YKL211C,YLR044C,YLR089C,YMR062C,YMR095C,YMR217W,YMR300C,YNL104C,YNR050C,YOL058W,YOL064C,YOL140W…
macromolecule biosynthetic process	GO:0009059	1.39e-12	11.858	1520	512	234	5067	YAL019W,YBL003C,YBL027W,YBL072C,YBL076C,YBL087C,YBL090W,YBL092W,YBR031W,YBR048W,YBR079C,YBR084C-A,YBR121C,YBR143C,YBR146W,YBR175W,YBR185C,YBR189W,YBR191W,YBR282W,YCR003W,YCR031C,YCR046C,YCR071C,YDL014W,YDL045W-A,YDL061C,YDL075W,YDL081C,YDL083C,YDL130W,YDL133C-A,YDL184C,YDL191W,YDL202W,YDL208W,YDL229W,YDR012W,YDR023W,YDR025W,YDR037W,YDR041W,YDR064W,YDR116C,YDR175C,YDR194C,YDR226W,YDR237W,YDR296W,Y…
carboxylic acid metabolic process	GO:0019752	2.57e-12	11.5897	416	512	94	5067	YBL039C,YBL076C,YBL098W,YBR121C,YBR145W,YBR166C,YBR218C,YBR248C,YBR249C,YCL009C,YCL030C,YCR034W,YCR053W,YDL178W,YDL182W,YDR023W,YDR035W,YDR037W,YDR127W,YDR158W,YDR234W,YDR300C,YDR321W,YDR341C,YDR354W,YDR511W,YEL046C,YER055C,YER073W,YER081W,YER086W,YER090W,YFR055W,YGL148W,YGL202W,YGL245W,YGR061C,YGR094W,YGR124W,YGR185C,YGR204W,YGR208W,YGR264C,YHR019C,YHR020W,YHR025W,YHR033W,YHR137W,YHR208W,YIL078W…
organic acid biosynthetic process	GO:0016053	2.83e-12	11.5479	194	512	58	5067	YBL098W,YBR166C,YBR248C,YBR249C,YCL009C,YCL030C,YCR034W,YCR053W,YDL182W,YDR035W,YDR127W,YDR158W,YDR234W,YDR300C,YDR354W,YEL046C,YER055C,YER073W,YER081W,YER086W,YER090W,YFR055W,YGL148W,YGL202W,YGR124W,YGR204W,YGR208W,YHR025W,YHR033W,YHR137W,YHR208W,YIL094C,YIL116W,YIR034C,YJL130C,YJL196C,YJL200C,YJR016C,YJR109C,YJR130C,YJR148W,YKL211C,YKR080W,YLR089C,YMR062C,YNL104C,YNR050C,YOL058W,YOL064C,YOL140W…
carboxylic acid biosynthetic process	GO:0046394	2.83e-12	11.5479	194	512	58	5067	YBL098W,YBR166C,YBR248C,YBR249C,YCL009C,YCL030C,YCR034W,YCR053W,YDL182W,YDR035W,YDR127W,YDR158W,YDR234W,YDR300C,YDR354W,YEL046C,YER055C,YER073W,YER081W,YER086W,YER090W,YFR055W,YGL148W,YGL202W,YGR124W,YGR204W,YGR208W,YHR025W,YHR033W,YHR137W,YHR208W,YIL094C,YIL116W,YIR034C,YJL130C,YJL196C,YJL200C,YJR016C,YJR109C,YJR130C,YJR148W,YKL211C,YKR080W,YLR089C,YMR062C,YNL104C,YNR050C,YOL058W,YOL064C,YOL140W…
rRNA modification	GO:0000154	1.47e-11	10.8333	75	512	33	5067	YCL054W,YCL059C,YCR031C,YDL014W,YDL112W,YDL148C,YDL153C,YDL208W,YDR324C,YDR449C,YEL026W,YGL123W,YGL171W,YHR089C,YHR148W,YIL091C,YJL069C,YLR129W,YLR175W,YLR186W,YLR197W,YLR222C,YLR409C,YMR128W,YMR229C,YNL075W,YNL132W,YOL010W,YOR243C,YOR310C,YPL081W,YPL266W,YPR137W
cellular metabolic process	GO:0044237	2.64e-11	10.5777	3548	512	429	5067	YAL019W,YAL025C,YAR015W,YBL003C,YBL024W,YBL027W,YBL039C,YBL072C,YBL076C,YBL087C,YBL090W,YBL092W,YBL098W,YBR028C,YBR031W,YBR048W,YBR079C,YBR084C-A,YBR121C,YBR143C,YBR145W,YBR146W,YBR166C,YBR175W,YBR185C,YBR189W,YBR191W,YBR218C,YBR247C,YBR248C,YBR249C,YBR256C,YBR282W,YCL009C,YCL030C,YCL054W,YCL059C,YCR003W,YCR031C,YCR034W,YCR046C,YCR053W,YCR071C,YDL014W,YDL040C,YDL045W-A,YDL060W,YDL061C,YDL075W,YDL…
oxoacid metabolic process	GO:0043436	4.34e-11	10.3623	434	512	94	5067	YBL039C,YBL076C,YBL098W,YBR121C,YBR145W,YBR166C,YBR218C,YBR248C,YBR249C,YCL009C,YCL030C,YCR034W,YCR053W,YDL178W,YDL182W,YDR023W,YDR035W,YDR037W,YDR127W,YDR158W,YDR234W,YDR300C,YDR321W,YDR341C,YDR354W,YDR511W,YEL046C,YER055C,YER073W,YER081W,YER086W,YER090W,YFR055W,YGL148W,YGL202W,YGL245W,YGR061C,YGR094W,YGR124W,YGR185C,YGR204W,YGR208W,YGR264C,YHR019C,YHR020W,YHR025W,YHR033W,YHR137W,YHR208W,YIL078W…
organic acid metabolic process	GO:0006082	5.86e-11	10.2318	436	512	94	5067	YBL039C,YBL076C,YBL098W,YBR121C,YBR145W,YBR166C,YBR218C,YBR248C,YBR249C,YCL009C,YCL030C,YCR034W,YCR053W,YDL178W,YDL182W,YDR023W,YDR035W,YDR037W,YDR127W,YDR158W,YDR234W,YDR300C,YDR321W,YDR341C,YDR354W,YDR511W,YEL046C,YER055C,YER073W,YER081W,YER086W,YER090W,YFR055W,YGL148W,YGL202W,YGL245W,YGR061C,YGR094W,YGR124W,YGR185C,YGR204W,YGR208W,YGR264C,YHR019C,YHR020W,YHR025W,YHR033W,YHR137W,YHR208W,YIL078W…
RNA processing	GO:0006396	1.73e-10	9.76192	572	512	112	5067	YAL025C,YBL024W,YBL072C,YBR048W,YBR146W,YBR189W,YBR247C,YCL054W,YCL059C,YCR031C,YDL014W,YDL060W,YDL083C,YDL112W,YDL148C,YDL153C,YDL191W,YDL208W,YDL229W,YDR025W,YDR064W,YDR120C,YDR165W,YDR194C,YDR299W,YDR324C,YDR449C,YDR450W,YEL026W,YER006W,YER074W,YER102W,YER127W,YFR005C,YGL029W,YGL030W,YGL076C,YGL120C,YGL123W,YGL171W,YGL236C,YGR103W,YGR128C,YGR200C,YGR214W,YGR285C,YHL015W,YHL033C,YHL038C,YHR064C…
metabolic process	GO:0008152	2.99e-09	8.52385	3722	512	438	5067	YAL019W,YAL025C,YAR015W,YBL003C,YBL024W,YBL027W,YBL039C,YBL072C,YBL076C,YBL087C,YBL090W,YBL092W,YBL098W,YBR028C,YBR031W,YBR048W,YBR079C,YBR084C-A,YBR121C,YBR143C,YBR145W,YBR146W,YBR166C,YBR175W,YBR185C,YBR189W,YBR191W,YBR218C,YBR247C,YBR248C,YBR249C,YBR256C,YBR282W,YCL009C,YCL030C,YCL054W,YCL059C,YCR003W,YCR031C,YCR034W,YCR046C,YCR053W,YCR071C,YDL014W,YDL040C,YDL045W-A,YDL060W,YDL061C,YDL075W,YDL…
RNA methylation	GO:0001510	3.43e-09	8.46522	88	512	33	5067	YBL024W,YCL054W,YCL059C,YCR031C,YDL014W,YDL112W,YDL148C,YDL153C,YDR120C,YDR165W,YDR324C,YDR449C,YEL026W,YGL123W,YGL171W,YGL236C,YHR148W,YIL091C,YJL069C,YLR129W,YLR186W,YLR197W,YLR222C,YLR409C,YMR128W,YMR229C,YNL062C,YNL075W,YOL010W,YOL124C,YOR310C,YPL081W,YPR137W
tRNA aminoacylation for protein translation	GO:0006418	3.67e-09	8.43525	38	512	21	5067	YBL076C,YBR121C,YDR023W,YDR037W,YDR341C,YGL245W,YGR094W,YGR185C,YGR264C,YHR019C,YHR020W,YIL078W,YKL194C,YLL018C,YLR060W,YNL247W,YOL033W,YOL097C,YPL097W,YPL160W,YPR047W
ribosomal large subunit assembly	GO:0000027	4.76e-09	8.32272	42	512	22	5067	YDR060W,YDR237W,YDR418W,YGL031C,YGL064C,YGR085C,YGR148C,YIL148W,YIR026C,YKR094C,YLL008W,YLR075W,YLR106C,YLR340W,YLR448W,YMR229C,YNL182C,YNL185C,YOL077C,YOR063W,YPL131W,YPR102C
rRNA methylation	GO:0031167	1.27e-08	7.89666	64	512	27	5067	YCL054W,YCL059C,YCR031C,YDL014W,YDL112W,YDL148C,YDL153C,YDR324C,YDR449C,YEL026W,YGL123W,YGL171W,YHR148W,YIL091C,YJL069C,YLR129W,YLR186W,YLR197W,YLR222C,YLR409C,YMR128W,YMR229C,YNL075W,YOL010W,YOR310C,YPL081W,YPR137W
RNA phosphodiester bond hydrolysis, endonucleolytic	GO:0090502	1.27e-08	7.89666	64	512	27	5067	YBR247C,YCL059C,YDL060W,YDL148C,YDL153C,YDR449C,YDR450W,YER127W,YGL171W,YGR214W,YJL010C,YJL069C,YJL136C,YJL177W,YKL180W,YKR079C,YLR129W,YLR185W,YLR186W,YLR222C,YML026C,YMR024W,YMR229C,YNR054C,YOL010W,YOL077C,YOR310C
endonucleolytic cleavage involved in rRNA processing	GO:0000478	1.61e-08	7.79375	56	512	25	5067	YBR247C,YCL059C,YDL060W,YDL148C,YDL153C,YDR449C,YDR450W,YER127W,YGL171W,YGR214W,YJL010C,YJL069C,YJL136C,YJL177W,YKL180W,YLR129W,YLR185W,YLR186W,YLR222C,YML026C,YMR229C,YNR054C,YOL010W,YOL077C,YOR310C
endonucleolytic cleavage of tricistronic rRNA transcript (SSU-rRNA, 5.8S rRNA, LSU-rRNA)	GO:0000479	1.61e-08	7.79375	56	512	25	5067	YBR247C,YCL059C,YDL060W,YDL148C,YDL153C,YDR449C,YDR450W,YER127W,YGL171W,YGR214W,YJL010C,YJL069C,YJL136C,YJL177W,YKL180W,YLR129W,YLR185W,YLR186W,YLR222C,YML026C,YMR229C,YNR054C,YOL010W,YOL077C,YOR310C
amino acid activation	GO:0043038	2.56e-08	7.59131	41	512	21	5067	YBL076C,YBR121C,YDR023W,YDR037W,YDR341C,YGL245W,YGR094W,YGR185C,YGR264C,YHR019C,YHR020W,YIL078W,YKL194C,YLL018C,YLR060W,YNL247W,YOL033W,YOL097C,YPL097W,YPL160W,YPR047W
tRNA aminoacylation	GO:0043039	2.56e-08	7.59131	41	512	21	5067	YBL076C,YBR121C,YDR023W,YDR037W,YDR341C,YGL245W,YGR094W,YGR185C,YGR264C,YHR019C,YHR020W,YIL078W,YKL194C,YLL018C,YLR060W,YNL247W,YOL033W,YOL097C,YPL097W,YPL160W,YPR047W
ribosomal small subunit assembly	GO:0000028	1.19e-07	6.92606	29	512	17	5067	YBR048W,YCR031C,YDR025W,YDR447C,YGR214W,YJR123W,YLR167W,YML024W,YMR229C,YNL302C,YNL306W,YNR037C,YNR054C,YOL040C,YOL121C,YOR167C,YOR293W
rRNA export from nucleus	GO:0006407	4.13e-07	6.38426	18	512	13	5067	YDR450W,YER131W,YGL123W,YGL189C,YGR214W,YJR123W,YML026C,YNL178W,YNL302C,YOL040C,YOL121C,YOR167C,YOR293W
rRNA transport	GO:0051029	4.13e-07	6.38426	18	512	13	5067	YDR450W,YER131W,YGL123W,YGL189C,YGR214W,YJR123W,YML026C,YNL178W,YNL302C,YOL040C,YOL121C,YOR167C,YOR293W
aromatic amino acid family biosynthetic process	GO:0009073	4.15e-07	6.38174	24	512	15	5067	YBR166C,YBR248C,YBR249C,YCL030C,YDR035W,YDR127W,YDR354W,YER055C,YER090W,YGL148W,YGL202W,YGR204W,YIL116W,YKL211C,YOR202W
endonucleolytic cleavage in ITS1 to separate SSU-rRNA from 5.8S rRNA and LSU-rRNA from tricistronic rRNA transcript (SSU-rRNA, 5.8S rRNA, LSU-rRNA)	GO:0000447	7.02e-07	6.15385	43	512	20	5067	YBR247C,YCL059C,YDL148C,YDL153C,YDR449C,YDR450W,YER127W,YGL171W,YGR214W,YJL010C,YJL069C,YJL136C,YLR129W,YLR186W,YLR222C,YML026C,YMR229C,YNR054C,YOL010W,YOR310C
RNA modification	GO:0009451	7.3e-07	6.13696	161	512	43	5067	YBL024W,YCL054W,YCL059C,YCR031C,YDL014W,YDL112W,YDL148C,YDL153C,YDL208W,YDR120C,YDR165W,YDR324C,YDR449C,YEL026W,YGL123W,YGL171W,YGL236C,YGR200C,YHR089C,YHR148W,YIL091C,YJL069C,YLR129W,YLR175W,YLR186W,YLR197W,YLR222C,YLR409C,YMR128W,YMR229C,YNL062C,YNL075W,YNL124W,YNL132W,YNR015W,YOL010W,YOL124C,YOR243C,YOR310C,YPL081W,YPL212C,YPL266W,YPR137W
aromatic amino acid family metabolic process	GO:0009072	1.1953e-06	5.92253	40	512	19	5067	YBL098W,YBR166C,YBR248C,YBR249C,YCL030C,YDR035W,YDR127W,YDR354W,YER055C,YER090W,YGL148W,YGL202W,YGR204W,YHR137W,YIL116W,YJR025C,YKL211C,YLR044C,YOR202W
maturation of 5.8S rRNA from tricistronic rRNA transcript (SSU-rRNA, 5.8S rRNA, LSU-rRNA)	GO:0000466	1.3362e-06	5.87414	86	512	29	5067	YAL025C,YBR247C,YCL054W,YCL059C,YDL148C,YDL153C,YDR449C,YDR450W,YER127W,YGL120C,YGL171W,YGR214W,YJL010C,YJL050W,YJL069C,YJL136C,YJL177W,YKL014C,YKL180W,YLR129W,YLR185W,YLR186W,YLR222C,YML026C,YMR229C,YNR054C,YOL010W,YOL077C,YOR310C
small molecule biosynthetic process	GO:0044283	1.4526e-06	5.83784	362	512	73	5067	YBL098W,YBR145W,YBR166C,YBR218C,YBR248C,YBR249C,YBR256C,YCL009C,YCL030C,YCR034W,YCR053W,YDL182W,YDR035W,YDR127W,YDR158W,YDR234W,YDR300C,YDR354W,YDR399W,YDR454C,YDR487C,YDR511W,YEL046C,YER055C,YER073W,YER081W,YER086W,YER090W,YFR055W,YGL148W,YGL202W,YGR124W,YGR204W,YGR208W,YHR025W,YHR033W,YHR137W,YHR208W,YHR216W,YIL094C,YIL116W,YIR034C,YJL130C,YJL196C,YJL200C,YJR016C,YJR109C,YJR130C,YJR148W,YKL211C…
maturation of 5.8S rRNA	GO:0000460	1.818e-06	5.74041	87	512	29	5067	YAL025C,YBR247C,YCL054W,YCL059C,YDL148C,YDL153C,YDR449C,YDR450W,YER127W,YGL120C,YGL171W,YGR214W,YJL010C,YJL050W,YJL069C,YJL136C,YJL177W,YKL014C,YKL180W,YLR129W,YLR185W,YLR186W,YLR222C,YML026C,YMR229C,YNR054C,YOL010W,YOL077C,YOR310C
ribonucleoprotein complex assembly	GO:0022618	1.8714e-06	5.72784	190	512	47	5067	YBR048W,YBR079C,YCR031C,YDR025W,YDR060W,YDR237W,YDR418W,YDR447C,YER131W,YFR005C,YGL031C,YGL064C,YGL189C,YGR085C,YGR148C,YGR214W,YIL148W,YIR026C,YJR123W,YKR094C,YLL008W,YLR075W,YLR106C,YLR167W,YLR340W,YLR448W,YML024W,YMR229C,YMR260C,YNL124W,YNL182C,YNL185C,YNL302C,YNL306W,YNR037C,YNR054C,YOL040C,YOL077C,YOL121C,YOR063W,YOR167C,YOR293W,YPL131W,YPL211W,YPL237W,YPR102C,YPR163C
cleavage involved in rRNA processing	GO:0000469	3.5332e-06	5.45183	79	512	27	5067	YBR247C,YCL059C,YDL060W,YDL148C,YDL153C,YDL208W,YDR449C,YDR450W,YER127W,YGL171W,YGR214W,YJL010C,YJL050W,YJL069C,YJL136C,YJL177W,YKL180W,YLR129W,YLR185W,YLR186W,YLR222C,YML026C,YMR229C,YNR054C,YOL010W,YOL077C,YOR310C
ribonucleoprotein complex subunit organization	GO:0071826	5.2283e-06	5.28164	202	512	48	5067	YBR048W,YBR079C,YCR031C,YDR025W,YDR060W,YDR237W,YDR418W,YDR447C,YER131W,YFR005C,YGL031C,YGL064C,YGL120C,YGL189C,YGR085C,YGR148C,YGR214W,YIL148W,YIR026C,YJR123W,YKR094C,YLL008W,YLR075W,YLR106C,YLR167W,YLR340W,YLR448W,YML024W,YMR229C,YMR260C,YNL124W,YNL182C,YNL185C,YNL302C,YNL306W,YNR037C,YNR054C,YOL040C,YOL077C,YOL121C,YOR063W,YOR167C,YOR293W,YPL131W,YPL211W,YPL237W,YPR102C,YPR163C
purine ribonucleoside monophosphate metabolic process	GO:0009167	5.7546e-06	5.23999	24	512	14	5067	YAR015W,YDR399W,YDR408C,YGL234W,YGR061C,YHR216W,YLR359W,YLR432W,YML056C,YMR120C,YMR217W,YMR300C,YNL220W,YOR128C
purine nucleoside monophosphate biosynthetic process	GO:0009127	5.7546e-06	5.23999	24	512	14	5067	YAR015W,YDR399W,YDR408C,YGL234W,YGR061C,YHR216W,YLR359W,YLR432W,YML056C,YMR120C,YMR217W,YMR300C,YNL220W,YOR128C
purine nucleoside monophosphate metabolic process	GO:0009126	5.7546e-06	5.23999	24	512	14	5067	YAR015W,YDR399W,YDR408C,YGL234W,YGR061C,YHR216W,YLR359W,YLR432W,YML056C,YMR120C,YMR217W,YMR300C,YNL220W,YOR128C
purine ribonucleoside monophosphate biosynthetic process	GO:0009168	5.7546e-06	5.23999	24	512	14	5067	YAR015W,YDR399W,YDR408C,YGL234W,YGR061C,YHR216W,YLR359W,YLR432W,YML056C,YMR120C,YMR217W,YMR300C,YNL220W,YOR128C
maturation of LSU-rRNA	GO:0000470	7.4917e-06	5.12542	57	512	22	5067	YAL025C,YCL054W,YDL191W,YDL208W,YEL026W,YER006W,YGL076C,YGL120C,YGR103W,YHL033C,YJL177W,YKL014C,YKL180W,YLL045C,YLR185W,YMR049C,YMR229C,YMR290C,YOL077C,YPL198W,YPL211W,YPL220W
cellular component biogenesis	GO:0044085	1.0073e-05	4.99684	1188	512	173	5067	YAL019W,YAL025C,YBL072C,YBR037C,YBR044C,YBR048W,YBR079C,YBR146W,YBR189W,YBR247C,YCL054W,YCL059C,YCR031C,YDL014W,YDL060W,YDL083C,YDL112W,YDL148C,YDL153C,YDL191W,YDL202W,YDL208W,YDL229W,YDR025W,YDR060W,YDR064W,YDR101C,YDR237W,YDR299W,YDR324C,YDR375C,YDR418W,YDR447C,YDR449C,YDR450W,YDR493W,YDR496C,YDR511W,YEL026W,YER006W,YER056C-A,YER058W,YER074W,YER102W,YER127W,YER131W,YER154W,YFR005C,YGL029W,YGL03…
RNA phosphodiester bond hydrolysis	GO:0090501	3.6484e-05	4.4379	109	512	31	5067	YBR247C,YCL059C,YDL060W,YDL148C,YDL153C,YDL208W,YDR449C,YDR450W,YER127W,YGL171W,YGR214W,YJL010C,YJL050W,YJL069C,YJL136C,YJL177W,YJR063W,YKL180W,YKR079C,YLR129W,YLR185W,YLR186W,YLR222C,YML026C,YMR024W,YMR229C,YNR054C,YOL010W,YOL077C,YOR310C,YPL029W
aspartate family amino acid biosynthetic process	GO:0009067	3.8365e-05	4.41606	52	512	20	5067	YCR053W,YDL182W,YDR158W,YDR234W,YFR055W,YGL202W,YGR124W,YGR204W,YHR025W,YHR137W,YHR208W,YIL094C,YIR034C,YJL200C,YJR130C,YJR148W,YNR050C,YOL064C,YPL273W,YPR145W
IMP metabolic process	GO:0046040	5.4921e-05	4.26027	14	512	10	5067	YAR015W,YDR399W,YDR408C,YGL234W,YGR061C,YLR359W,YMR120C,YMR300C,YNL220W,YOR128C
'de novo' IMP biosynthetic process	GO:0006189	6.629e-05	4.17855	9	512	8	5067	YAR015W,YDR408C,YGL234W,YGR061C,YLR359W,YMR120C,YMR300C,YOR128C
organelle assembly	GO:0070925	0.00011792	3.92842	182	512	42	5067	YBR048W,YCR031C,YDR025W,YDR060W,YDR237W,YDR418W,YDR447C,YER131W,YGL031C,YGL064C,YGL189C,YGR085C,YGR148C,YGR214W,YIL148W,YIR026C,YJR123W,YKR094C,YLL008W,YLR075W,YLR106C,YLR167W,YLR340W,YLR448W,YML024W,YMR094W,YMR229C,YNL182C,YNL185C,YNL302C,YNL306W,YNR037C,YNR054C,YOL040C,YOL077C,YOL121C,YOR063W,YOR167C,YOR293W,YPL131W,YPL211W,YPR102C
ncRNA export from nucleus	GO:0097064	0.00013826	3.8593	33	512	15	5067	YDR450W,YER131W,YGL123W,YGL189C,YGR128C,YGR214W,YJR123W,YKL205W,YML026C,YNL178W,YNL302C,YOL040C,YOL121C,YOR167C,YOR293W
macromolecule metabolic process	GO:0043170	0.00016989	3.76983	2710	512	328	5067	YAL019W,YAL025C,YBL003C,YBL024W,YBL027W,YBL072C,YBL076C,YBL087C,YBL090W,YBL092W,YBR028C,YBR031W,YBR048W,YBR079C,YBR084C-A,YBR121C,YBR143C,YBR146W,YBR175W,YBR185C,YBR189W,YBR191W,YBR247C,YBR282W,YCL054W,YCL059C,YCR003W,YCR031C,YCR046C,YCR071C,YDL014W,YDL040C,YDL045W-A,YDL060W,YDL061C,YDL075W,YDL081C,YDL083C,YDL112W,YDL130W,YDL133C-A,YDL148C,YDL153C,YDL182W,YDL184C,YDL191W,YDL202W,YDL208W,YDL227C,Y…
aspartate family amino acid metabolic process	GO:0009066	0.00020737	3.68325	72	512	23	5067	YCR053W,YDL182W,YDR158W,YDR234W,YDR321W,YEL046C,YER086W,YFR055W,YGL202W,YGR124W,YGR204W,YHR025W,YHR137W,YHR208W,YIL094C,YIR034C,YJL200C,YJR130C,YJR148W,YNR050C,YOL064C,YPL273W,YPR145W
mitochondrial transport	GO:0006839	0.00025958	3.58572	112	512	30	5067	YBR091C,YBR185C,YBR192W,YBR291C,YDL198C,YDR375C,YEL020W-A,YER154W,YGR029W,YGR082W,YGR257C,YHR005C-A,YHR024C,YHR162W,YIL022W,YIL134W,YJL104W,YJR045C,YKL120W,YLR008C,YLR259C,YNL070W,YNL121C,YNR017W,YOR020C,YOR045W,YOR130C,YOR232W,YPR058W,YPR133W-A
macromolecule methylation	GO:0043414	0.00037327	3.42798	138	512	34	5067	YBL024W,YBR175W,YCL054W,YCL059C,YCR031C,YDL014W,YDL112W,YDL148C,YDL153C,YDR120C,YDR165W,YDR324C,YDR449C,YEL026W,YGL123W,YGL171W,YGL236C,YHR148W,YIL091C,YJL069C,YLR129W,YLR186W,YLR197W,YLR222C,YLR409C,YMR128W,YMR229C,YNL062C,YNL075W,YOL010W,YOL124C,YOR310C,YPL081W,YPR137W
IMP biosynthetic process	GO:0006188	0.0003958	3.40252	13	512	9	5067	YAR015W,YDR399W,YDR408C,YGL234W,YGR061C,YLR359W,YMR120C,YMR300C,YOR128C
endonucleolytic cleavage in 5'-ETS of tricistronic rRNA transcript (SSU-rRNA, 5.8S rRNA, LSU-rRNA)	GO:0000480	0.00039709	3.40111	31	512	14	5067	YDL148C,YDL153C,YDR449C,YER127W,YGL171W,YJL010C,YJL069C,YLR129W,YLR186W,YLR222C,YMR229C,YNR054C,YOL010W,YOR310C
ncRNA 5'-end processing	GO:0034471	0.00055607	3.25487	36	512	15	5067	YDL148C,YDL153C,YDR449C,YGL171W,YJL010C,YJL069C,YLR129W,YLR186W,YLR222C,YMR229C,YNL221C,YNR054C,YOL010W,YOL077C,YOR310C
methylation	GO:0032259	0.00064173	3.19265	141	512	34	5067	YBL024W,YBR175W,YCL054W,YCL059C,YCR031C,YDL014W,YDL112W,YDL148C,YDL153C,YDR120C,YDR165W,YDR324C,YDR449C,YEL026W,YGL123W,YGL171W,YGL236C,YHR148W,YIL091C,YJL069C,YLR129W,YLR186W,YLR197W,YLR222C,YLR409C,YMR128W,YMR229C,YNL062C,YNL075W,YOL010W,YOL124C,YOR310C,YPL081W,YPR137W
small molecule metabolic process	GO:0044281	0.00067763	3.16901	762	512	116	5067	YAR015W,YBL039C,YBL076C,YBL098W,YBR121C,YBR145W,YBR166C,YBR218C,YBR248C,YBR249C,YBR256C,YCL009C,YCL030C,YCR034W,YCR053W,YDL178W,YDL182W,YDR023W,YDR035W,YDR037W,YDR127W,YDR158W,YDR226W,YDR234W,YDR300C,YDR321W,YDR341C,YDR354W,YDR399W,YDR400W,YDR408C,YDR454C,YDR487C,YDR511W,YDR531W,YEL046C,YER055C,YER073W,YER081W,YER086W,YER090W,YFR055W,YGL148W,YGL202W,YGL224C,YGL234W,YGL245W,YGR061C,YGR094W,YGR124W…
maturation of LSU-rRNA from tricistronic rRNA transcript (SSU-rRNA, 5.8S rRNA, LSU-rRNA)	GO:0000463	0.00077101	3.11294	46	512	17	5067	YAL025C,YCL054W,YDL191W,YER006W,YGL076C,YGL120C,YGR103W,YJL177W,YKL014C,YKL180W,YLR185W,YMR049C,YMR229C,YMR290C,YOL077C,YPL198W,YPL211W
RNA 5'-end processing	GO:0000966	0.00084943	3.07087	37	512	15	5067	YDL148C,YDL153C,YDR449C,YGL171W,YJL010C,YJL069C,YLR129W,YLR186W,YLR222C,YMR229C,YNL221C,YNR054C,YOL010W,YOL077C,YOR310C
cellular macromolecule metabolic process	GO:0044260	0.00101002	2.99567	2337	512	287	5067	YAL019W,YBL003C,YBL024W,YBL027W,YBL072C,YBL076C,YBL087C,YBL090W,YBL092W,YBR028C,YBR031W,YBR048W,YBR079C,YBR084C-A,YBR121C,YBR143C,YBR146W,YBR175W,YBR185C,YBR189W,YBR191W,YBR282W,YCL054W,YCL059C,YCR003W,YCR031C,YCR046C,YCR071C,YDL014W,YDL040C,YDL045W-A,YDL061C,YDL075W,YDL081C,YDL083C,YDL112W,YDL130W,YDL133C-A,YDL148C,YDL153C,YDL182W,YDL184C,YDL191W,YDL202W,YDL208W,YDL227C,YDL229W,YDR012W,YDR023W,Y…
protein targeting to mitochondrion	GO:0006626	0.00129269	2.88851	68	512	21	5067	YBR091C,YBR185C,YDR375C,YEL020W-A,YER154W,YGR029W,YGR082W,YHR005C-A,YHR024C,YIL022W,YJL104W,YJR045C,YLR008C,YLR259C,YNL070W,YNL121C,YNR017W,YOR020C,YOR045W,YOR232W,YPR133W-A
rRNA-containing ribonucleoprotein complex export from nucleus	GO:0071428	0.00141155	2.8503	63	512	20	5067	YDL229W,YDR101C,YDR450W,YER006W,YER131W,YGL123W,YGL189C,YGR214W,YGR285C,YIL148W,YJL010C,YJR123W,YKR094C,YML026C,YNL178W,YNL302C,YOL040C,YOL121C,YOR167C,YOR293W
rRNA 5'-end processing	GO:0000967	0.00156318	2.80599	34	512	14	5067	YDL148C,YDL153C,YDR449C,YGL171W,YJL010C,YJL069C,YLR129W,YLR186W,YLR222C,YMR229C,YNR054C,YOL010W,YOL077C,YOR310C
protein localization to mitochondrion	GO:0070585	0.00218603	2.66034	70	512	21	5067	YBR091C,YBR185C,YDR375C,YEL020W-A,YER154W,YGR029W,YGR082W,YHR005C-A,YHR024C,YIL022W,YJL104W,YJR045C,YLR008C,YLR259C,YNL070W,YNL121C,YNR017W,YOR020C,YOR045W,YOR232W,YPR133W-A
establishment of protein localization to mitochondrion	GO:0072655	0.00218603	2.66034	70	512	21	5067	YBR091C,YBR185C,YDR375C,YEL020W-A,YER154W,YGR029W,YGR082W,YHR005C-A,YHR024C,YIL022W,YJL104W,YJR045C,YLR008C,YLR259C,YNL070W,YNL121C,YNR017W,YOR020C,YOR045W,YOR232W,YPR133W-A
glutamine family amino acid metabolic process	GO:0009064	0.00244272	2.61213	65	512	20	5067	YBL039C,YBR248C,YDR300C,YDR321W,YGR061C,YGR124W,YHR033W,YJL130C,YJR109C,YKL211C,YMR062C,YMR095C,YMR217W,YMR300C,YOL058W,YOL140W,YOR130C,YOR323C,YPL111W,YPR145W
ribonucleoside monophosphate metabolic process	GO:0009161	0.00273468	2.56309	40	512	15	5067	YAR015W,YDR399W,YDR408C,YGL234W,YGR061C,YHR216W,YJL130C,YLR359W,YLR432W,YML056C,YMR120C,YMR217W,YMR300C,YNL220W,YOR128C
ribonucleoside monophosphate biosynthetic process	GO:0009156	0.00273468	2.56309	40	512	15	5067	YAR015W,YDR399W,YDR408C,YGL234W,YGR061C,YHR216W,YJL130C,YLR359W,YLR432W,YML056C,YMR120C,YMR217W,YMR300C,YNL220W,YOR128C
tRNA metabolic process	GO:0006399	0.00282357	2.5492	183	512	39	5067	YBL024W,YBL076C,YBR121C,YDL014W,YDL112W,YDR023W,YDR037W,YDR120C,YDR165W,YDR341C,YGL236C,YGL245W,YGR094W,YGR185C,YGR200C,YGR264C,YHR019C,YHR020W,YIL078W,YIL079C,YJL050W,YKL194C,YKL205W,YKR079C,YLL018C,YLR060W,YNL062C,YNL132W,YNL221C,YNL247W,YNR015W,YOL033W,YOL097C,YOL124C,YOR243C,YPL097W,YPL160W,YPL212C,YPR047W
regulation of translational fidelity	GO:0006450	0.00316499	2.49963	19	512	10	5067	YBR189W,YDL075W,YDL229W,YGL123W,YGR285C,YHR064C,YJR123W,YLR406C,YNL137C,YPL081W
nucleic acid phosphodiester bond hydrolysis	GO:0090305	0.00396686	2.40155	152	512	34	5067	YBR175W,YBR247C,YCL059C,YDL060W,YDL148C,YDL153C,YDL208W,YDL227C,YDR449C,YDR450W,YER127W,YGL171W,YGR214W,YJL010C,YJL050W,YJL069C,YJL136C,YJL177W,YJL208C,YJR063W,YKL180W,YKR079C,YLR129W,YLR185W,YLR186W,YLR222C,YML026C,YMR024W,YMR229C,YNR054C,YOL010W,YOL077C,YOR310C,YPL029W
endonucleolytic cleavage to generate mature 5'-end of SSU-rRNA from (SSU-rRNA, 5.8S rRNA, LSU-rRNA)	GO:0000472	0.00438171	2.35836	32	512	13	5067	YDL148C,YDL153C,YDR449C,YGL171W,YJL010C,YJL069C,YLR129W,YLR186W,YLR222C,YMR229C,YNR054C,YOL010W,YOR310C
mitochondrial transmembrane transport	GO:1990542	0.00541852	2.26612	52	512	17	5067	YBR192W,YBR291C,YGR029W,YGR082W,YHR162W,YIL022W,YJL104W,YJR045C,YLR008C,YLR259C,YNL070W,YNL121C,YNR017W,YOR020C,YOR045W,YOR232W,YPR058W
lysine biosynthetic process	GO:0009085	0.00654868	2.18385	13	512	8	5067	YDL182W,YDR158W,YDR234W,YGL202W,YIL094C,YIR034C,YJL200C,YNR050C
nucleoside monophosphate biosynthetic process	GO:0009124	0.0077232	2.1122	43	512	15	5067	YAR015W,YDR399W,YDR408C,YGL234W,YGR061C,YHR216W,YJL130C,YLR359W,YLR432W,YML056C,YMR120C,YMR217W,YMR300C,YNL220W,YOR128C
nucleoside monophosphate metabolic process	GO:0009123	0.0077232	2.1122	43	512	15	5067	YAR015W,YDR399W,YDR408C,YGL234W,YGR061C,YHR216W,YJL130C,YLR359W,YLR432W,YML056C,YMR120C,YMR217W,YMR300C,YNL220W,YOR128C
purine nucleotide biosynthetic process	GO:0006164	0.0126612	1.89752	66	512	19	5067	YAR015W,YDR226W,YDR399W,YDR408C,YDR454C,YDR531W,YGL234W,YGR061C,YGR204W,YHR216W,YKR080W,YLR359W,YLR432W,YML056C,YMR120C,YMR217W,YMR300C,YNL220W,YOR128C
lysine metabolic process	GO:0006553	0.0139344	1.85591	14	512	8	5067	YDL182W,YDR158W,YDR234W,YGL202W,YIL094C,YIR034C,YJL200C,YNR050C
purine-containing compound biosynthetic process	GO:0072522	0.0170634	1.76793	73	512	20	5067	YAR015W,YDR226W,YDR399W,YDR408C,YDR454C,YDR531W,YGL234W,YGR061C,YGR204W,YHR216W,YKR080W,YLR359W,YLR432W,YML056C,YMR120C,YMR217W,YMR300C,YNL220W,YOR128C,YOR184W
lysine biosynthetic process via aminoadipic acid	GO:0019878	0.0185545	1.73155	11	512	7	5067	YDL182W,YDR234W,YGL202W,YIL094C,YIR034C,YJL200C,YNR050C
guanosine-containing compound biosynthetic process	GO:1901070	0.0189597	1.72217	8	512	6	5067	YDR399W,YDR454C,YHR216W,YLR432W,YML056C,YMR217W
protein import into mitochondrial matrix	GO:0030150	0.0269299	1.56976	23	512	10	5067	YGR082W,YIL022W,YJL104W,YJR045C,YLR008C,YNL070W,YNL121C,YNR017W,YOR045W,YOR232W
translational elongation	GO:0006414	0.0276079	1.55897	42	512	14	5067	YDL081C,YDL130W,YDL229W,YDR382W,YDR385W,YGR285C,YHR064C,YKL081W,YLR069C,YLR150W,YMR116C,YOL039W,YOR133W,YOR187W
isoleucine metabolic process	GO:0006549	0.0406636	1.39079	12	512	7	5067	YCL009C,YDR158W,YER086W,YHR025W,YHR208W,YJR016C,YJR148W
glutamine metabolic process	GO:0006541	0.0420386	1.37635	24	512	10	5067	YBL039C,YBR248C,YGR061C,YGR124W,YJL130C,YKL211C,YMR095C,YMR217W,YMR300C,YPR145W
GMP metabolic process	GO:0046037	0.0444668	1.35196	6	512	5	5067	YDR399W,YHR216W,YLR432W,YML056C,YMR217W
GMP biosynthetic process	GO:0006177	0.0444668	1.35196	6	512	5	5067	YDR399W,YHR216W,YLR432W,YML056C,YMR217W
rRNA 2'-O-methylation	GO:0000451	0.0444668	1.35196	6	512	5	5067	YDL014W,YDL112W,YEL026W,YLR197W,YOR310C
branched-chain amino acid biosynthetic process	GO:0009082	0.049679	1.30383	16	512	8	5067	YCL009C,YDR158W,YER086W,YHR208W,YJR016C,YJR148W,YNL104C,YOR108W
GO of genes downregulated in MM+Met
Comparison : MM+Met vs MM (WT cells)
term_name	term_id	adjusted_p_value	negative_log10_of_adjusted_p_value	term_size	query_size	intersection_size	effective_domain_size	intersections
oxidation-reduction process	GO:0055114	9.37646e-17	16.028	391	392	70	7127	YAL061W,YAL062W,YBL064C,YBL069W,YBR006W,YCR005C,YCR102C,YDR216W,YDR256C,YDR297W,YEL070W,YER042W,YER065C,YFL053W,YFR017C,YFR030W,YGL055W,YGL125W,YGL134W,YGR256W,YHR176W,YIL057C,YIL074C,YIL160C,YIR031C,YJR010W,YJR096W,YJR137C,YJR139C,YKL001C,YKL026C,YKL093W,YKL109W,YKL188C,YKL220C,YKR049C,YKR058W,YKR069W,YLL057C,YLR056W,YLR174W,YLR214W,YLR304C,YLR460C,YML131W,YMR009W,YMR030W,YMR056C,YMR058W,YMR105C…
sulfur compound metabolic process	GO:0006790	1.72381e-12	11.7635	141	392	36	7127	YAL012W,YBL015W,YBR092C,YBR213W,YDR253C,YDR502C,YER091C,YFR030W,YGL125W,YGL184C,YGR154C,YGR286C,YHR112C,YIR038C,YJL212C,YJR010W,YJR137C,YJR139C,YKL001C,YKR069W,YLL057C,YLL058W,YLL060C,YLL062C,YLR180W,YLR299W,YLR303W,YMR009W,YNL191W,YNR001C,YNR057C,YNR058W,YOL164W,YPL135W,YPR121W,YPR167C
small molecule metabolic process	GO:0044281	4.1337e-11	10.3837	762	392	92	7127	YAL012W,YAL062W,YAR035W,YBL015W,YBR006W,YBR092C,YBR105C,YBR208C,YBR222C,YCR005C,YDL238C,YDR111C,YDR216W,YDR253C,YDR502C,YDR538W,YEL012W,YEL041W,YEL070W,YER024W,YER037W,YER065C,YER091C,YFL053W,YFR017C,YFR030W,YFR053C,YGL055W,YGL062W,YGL125W,YGL134W,YGL184C,YGL196W,YGR066C,YGR087C,YGR254W,YGR256W,YGR286C,YHL016C,YHR112C,YIL074C,YIL160C,YIR029W,YIR031C,YIR032C,YJL060W,YJL153C,YJR010W,YJR096W,YJR137C…
organic acid metabolic process	GO:0006082	3.28989e-10	9.48282	436	392	63	7127	YAL012W,YAL062W,YAR035W,YBL015W,YBR006W,YBR208C,YBR222C,YCR005C,YDR111C,YDR216W,YDR253C,YDR502C,YDR538W,YER024W,YER065C,YER091C,YFR030W,YFR053C,YGL055W,YGL062W,YGL125W,YGL184C,YGL196W,YGR087C,YGR254W,YGR256W,YGR286C,YHR112C,YIL074C,YIL160C,YIR031C,YJL060W,YJR010W,YJR137C,YJR139C,YKL001C,YKL188C,YKR034W,YKR069W,YLL057C,YLL058W,YLL062C,YLR142W,YLR174W,YLR180W,YLR303W,YMR009W,YMR110C,YMR170C,YMR303C…
oxoacid metabolic process	GO:0043436	8.75352e-10	9.05782	434	392	62	7127	YAL012W,YAL062W,YAR035W,YBL015W,YBR006W,YBR208C,YBR222C,YCR005C,YDR111C,YDR216W,YDR253C,YDR502C,YDR538W,YER024W,YER065C,YER091C,YFR030W,YFR053C,YGL055W,YGL062W,YGL125W,YGL184C,YGL196W,YGR087C,YGR254W,YGR256W,YGR286C,YHR112C,YIL074C,YIL160C,YIR031C,YJL060W,YJR010W,YJR137C,YJR139C,YKL001C,YKL188C,YKR034W,YKR069W,YLL058W,YLL062C,YLR142W,YLR174W,YLR180W,YLR303W,YMR009W,YMR110C,YMR170C,YMR303C,YNL117W…
sulfur amino acid metabolic process	GO:0000096	9.83574e-10	9.00719	47	392	19	7127	YAL012W,YDR253C,YDR502C,YER091C,YFR030W,YGL125W,YGL184C,YHR112C,YJR010W,YJR137C,YJR139C,YKL001C,YKR069W,YLL058W,YLL062C,YLR180W,YLR303W,YMR009W,YPR167C
methionine metabolic process	GO:0006555	1.1641e-09	8.93401	42	392	18	7127	YAL012W,YDR502C,YER091C,YFR030W,YGL125W,YGL184C,YHR112C,YJR010W,YJR137C,YJR139C,YKL001C,YKR069W,YLL058W,YLL062C,YLR180W,YLR303W,YMR009W,YPR167C
carboxylic acid metabolic process	GO:0019752	1.40852e-09	8.85124	416	392	60	7127	YAL012W,YAL062W,YAR035W,YBL015W,YBR006W,YBR208C,YBR222C,YCR005C,YDR111C,YDR216W,YDR253C,YDR502C,YDR538W,YER024W,YER065C,YER091C,YFR030W,YFR053C,YGL055W,YGL062W,YGL125W,YGL184C,YGL196W,YGR087C,YGR254W,YGR256W,YGR286C,YHR112C,YIL074C,YIL160C,YIR031C,YJL060W,YJR010W,YJR137C,YJR139C,YKL001C,YKL188C,YKR069W,YLL058W,YLL062C,YLR142W,YLR174W,YLR180W,YLR303W,YMR009W,YMR110C,YMR170C,YMR303C,YNL117W,YNL160W…
sulfur amino acid biosynthetic process	GO:0000097	4.69479e-08	7.32838	39	392	16	7127	YAL012W,YER091C,YFR030W,YGL125W,YGL184C,YHR112C,YJR010W,YJR137C,YJR139C,YKL001C,YKR069W,YLL058W,YLL062C,YLR303W,YMR009W,YPR167C
transmembrane transport	GO:0055085	4.95698e-08	7.30478	394	392	55	7127	YBR008C,YBR235W,YBR294W,YBR295W,YBR298C,YDL138W,YDL194W,YDL210W,YDR342C,YDR343C,YDR345C,YDR406W,YDR536W,YER103W,YER119C,YFL050C,YFL054C,YFL055W,YFR053C,YGR121C,YGR125W,YGR224W,YGR243W,YGR289C,YHL016C,YHR092C,YHR096C,YIL166C,YJL163C,YJL212C,YJL219W,YJR095W,YJR152W,YKL188C,YKL217W,YKR039W,YLL055W,YLL061W,YLR411W,YMR056C,YMR058W,YMR088C,YNL101W,YNL142W,YNL183C,YNR002C,YOL156W,YOL162W,YOL163W,YOR153W…
sulfur compound biosynthetic process	GO:0044272	5.17426e-08	7.28615	77	392	22	7127	YAL012W,YDR502C,YER091C,YFR030W,YGL125W,YGL184C,YGR286C,YHR112C,YJR010W,YJR137C,YJR139C,YKL001C,YKR069W,YLL058W,YLL062C,YLR180W,YLR303W,YMR009W,YNR057C,YNR058W,YPR121W,YPR167C
methionine biosynthetic process	GO:0009086	1.45061e-07	6.83845	36	392	15	7127	YAL012W,YER091C,YFR030W,YGL125W,YGL184C,YHR112C,YJR010W,YJR137C,YJR139C,YKL001C,YKR069W,YLL058W,YLL062C,YMR009W,YPR167C
cysteine biosynthetic process	GO:0019344	1.90378e-06	5.72038	13	392	9	7127	YAL012W,YFR030W,YGL184C,YHR112C,YJR010W,YJR137C,YKL001C,YLR303W,YPR167C
cysteine metabolic process	GO:0006534	2.39479e-06	5.62073	17	392	10	7127	YAL012W,YFR030W,YGL184C,YHR112C,YJR010W,YJR137C,YKL001C,YLL058W,YLR303W,YPR167C
drug metabolic process	GO:0017144	3.68264e-06	5.43384	195	392	33	7127	YAL012W,YBL015W,YBR092C,YBR208C,YCR005C,YDR216W,YDR256C,YDR502C,YFR030W,YGL184C,YGL196W,YGR087C,YGR286C,YHR112C,YIR029W,YIR031C,YIR032C,YJL060W,YJR010W,YJR137C,YKL001C,YLR180W,YMR009W,YMR085W,YMR303C,YNR001C,YNR057C,YNR058W,YPR001W,YPR002W,YPR121W,YPR127W,YPR167C
alpha-amino acid metabolic process	GO:1901605	4.19276e-06	5.3775	186	392	32	7127	YAL012W,YAL062W,YBR006W,YBR208C,YCR005C,YDR111C,YDR502C,YER091C,YFR030W,YGL125W,YGL184C,YGL196W,YGR087C,YHR112C,YIL074C,YJL060W,YJR010W,YJR137C,YJR139C,YKL001C,YKR069W,YLL058W,YLL062C,YLR142W,YLR180W,YLR303W,YMR009W,YMR110C,YNL160W,YNL191W,YNR001C,YPR167C
aspartate family amino acid metabolic process	GO:0009066	4.62824e-06	5.33458	72	392	19	7127	YAL012W,YDR502C,YER091C,YFR030W,YGL125W,YGL184C,YHR112C,YJR010W,YJR137C,YJR139C,YKL001C,YKR069W,YLL058W,YLL062C,YLR180W,YLR303W,YMR009W,YNL160W,YPR167C
monocarboxylic acid metabolic process	GO:0032787	2.09741e-05	4.67832	178	392	30	7127	YAR035W,YBL015W,YBR006W,YCR005C,YDR216W,YDR538W,YER024W,YER065C,YFR053C,YGL055W,YGL062W,YGR087C,YGR254W,YGR256W,YGR286C,YIL160C,YIR031C,YJL060W,YKL188C,YLR174W,YMR170C,YNL117W,YNL160W,YNL274C,YNR057C,YNR058W,YOR100C,YOR180C,YPR001W,YPR002W
serine family amino acid metabolic process	GO:0009069	4.09407e-05	4.38784	38	392	13	7127	YAL012W,YFR030W,YGL184C,YGL196W,YHR112C,YIL074C,YJR010W,YJR137C,YJR139C,YKL001C,YLL058W,YLR303W,YPR167C
monosaccharide transmembrane transport	GO:0015749	4.13226e-05	4.38381	32	392	12	7127	YBR298C,YDL194W,YDR342C,YDR343C,YDR345C,YDR536W,YFR053C,YGR289C,YHR092C,YHR096C,YJL219W,YOL156W
carbohydrate transmembrane transport	GO:0034219	4.13226e-05	4.38381	32	392	12	7127	YBR298C,YDL194W,YDR342C,YDR343C,YDR345C,YDR536W,YFR053C,YGR289C,YHR092C,YHR096C,YJL219W,YOL156W
hexose transmembrane transport	GO:0008645	4.13226e-05	4.38381	32	392	12	7127	YBR298C,YDL194W,YDR342C,YDR343C,YDR345C,YDR536W,YFR053C,YGR289C,YHR092C,YHR096C,YJL219W,YOL156W
aspartate family amino acid biosynthetic process	GO:0009067	5.17637e-05	4.28597	52	392	15	7127	YAL012W,YER091C,YFR030W,YGL125W,YGL184C,YHR112C,YJR010W,YJR137C,YJR139C,YKL001C,YKR069W,YLL058W,YLL062C,YMR009W,YPR167C
serine family amino acid biosynthetic process	GO:0009070	5.47355e-05	4.26173	27	392	11	7127	YAL012W,YFR030W,YGL184C,YHR112C,YIL074C,YJR010W,YJR137C,YJR139C,YKL001C,YLR303W,YPR167C
cellular carbohydrate metabolic process	GO:0044262	9.03084e-05	4.04427	169	392	28	7127	YBR105C,YBR298C,YBR299W,YCR005C,YDL049C,YEL012W,YEL070W,YER065C,YFL053W,YFR017C,YGL134W,YGR066C,YGR256W,YGR287C,YGR289C,YGR292W,YIR031C,YJL153C,YKR058W,YLR174W,YLR377C,YMR105C,YNL117W,YNR073C,YOR178C,YOR190W,YPL201C,YPR026W
sulfate assimilation	GO:0000103	0.000115523	3.93733	10	392	7	7127	YBR213W,YFR030W,YJR010W,YJR137C,YKL001C,YKR069W,YPR167C
cellular aldehyde metabolic process	GO:0006081	0.000187299	3.72746	36	392	12	7127	YCR005C,YDL243C,YER065C,YIR031C,YJR155W,YLR174W,YMR110C,YMR170C,YNL117W,YNL274C,YNL331C,YPL088W
cellular amino acid metabolic process	GO:0006520	0.000219109	3.65934	252	392	35	7127	YAL012W,YAL062W,YBR006W,YBR208C,YCR005C,YDR111C,YDR253C,YDR502C,YER091C,YFR030W,YGL125W,YGL184C,YGL196W,YGR087C,YHR112C,YIL074C,YJL060W,YJR010W,YJR137C,YJR139C,YKL001C,YKR069W,YLL058W,YLL062C,YLR142W,YLR180W,YLR303W,YMR009W,YMR110C,YMR170C,YMR303C,YNL160W,YNL191W,YNR001C,YPR167C
carbohydrate metabolic process	GO:0005975	0.000223577	3.65057	275	392	37	7127	YBR105C,YBR298C,YBR299W,YCR005C,YDL049C,YEL012W,YEL070W,YER065C,YFL053W,YFR017C,YFR053C,YGL035C,YGL062W,YGL134W,YGL209W,YGR066C,YGR254W,YGR256W,YGR287C,YGR289C,YGR292W,YIR031C,YJL153C,YJR096W,YKR058W,YKR075C,YKR097W,YLR174W,YLR213C,YLR377C,YMR105C,YNL117W,YNR073C,YOR178C,YOR190W,YPL201C,YPR026W
carbohydrate transport	GO:0008643	0.000289905	3.53774	44	392	13	7127	YBR298C,YDL194W,YDR342C,YDR343C,YDR345C,YDR536W,YER039C,YFR053C,YGR289C,YHR092C,YHR096C,YJL219W,YOL156W
glucose transmembrane transport	GO:1904659	0.000290924	3.53622	31	392	11	7127	YBR298C,YDR342C,YDR343C,YDR345C,YDR536W,YFR053C,YGR289C,YHR092C,YHR096C,YJL219W,YOL156W
glucose import	GO:0046323	0.000290924	3.53622	31	392	11	7127	YBR298C,YDR342C,YDR343C,YDR345C,YDR536W,YFR053C,YGR289C,YHR092C,YHR096C,YJL219W,YOL156W
ion transport	GO:0006811	0.000291967	3.53467	337	392	42	7127	YBR054W,YBR235W,YBR294W,YBR295W,YCR091W,YDL210W,YER119C,YFL050C,YFL055W,YGR121C,YGR125W,YGR243W,YHL016C,YHL040C,YIL088C,YIL166C,YJR095W,YJR152W,YKL188C,YKL217W,YKL220C,YKR039W,YLL055W,YLL061W,YLR214W,YLR411W,YMR056C,YMR058W,YMR088C,YNL101W,YNL142W,YNR002C,YOL084W,YOL152W,YOR100C,YOR381W,YOR383C,YOR384W,YPL274W,YPR124W,YPR156C,YPR192W
copper ion import	GO:0015677	0.000302689	3.519	11	392	7	7127	YKL220C,YLR214W,YLR411W,YOL152W,YOR381W,YOR384W,YPR124W
small molecule biosynthetic process	GO:0044283	0.000308796	3.51033	362	392	44	7127	YAL012W,YAL062W,YBR105C,YCR005C,YEL012W,YER037W,YER091C,YFR030W,YGL055W,YGL062W,YGL125W,YGL184C,YGR066C,YGR087C,YGR254W,YGR286C,YHR112C,YIL074C,YJL060W,YJL153C,YJR010W,YJR137C,YJR139C,YKL001C,YKR069W,YKR097W,YLL058W,YLL062C,YLR056W,YLR142W,YLR303W,YLR377C,YMR009W,YMR110C,YMR170C,YMR271C,YMR303C,YNR001C,YNR057C,YNR058W,YPL170W,YPL201C,YPR121W,YPR167C
cellular amino acid biosynthetic process	GO:0008652	0.00191183	2.71855	132	392	22	7127	YAL012W,YAL062W,YCR005C,YER091C,YFR030W,YGL125W,YGL184C,YHR112C,YIL074C,YJR010W,YJR137C,YJR139C,YKL001C,YKR069W,YLL058W,YLL062C,YLR142W,YLR303W,YMR009W,YMR170C,YNR001C,YPR167C
small molecule catabolic process	GO:0044282	0.00212502	2.67264	143	392	23	7127	YBR006W,YBR208C,YBR222C,YDR111C,YDR216W,YDR538W,YFL053W,YGR087C,YHL016C,YIL160C,YJL060W,YJR096W,YKL188C,YLL057C,YLR142W,YMR105C,YMR303C,YNL160W,YNL274C,YOR180C,YPR001W,YPR002W,YPR127W
toxin biosynthetic process	GO:0009403	0.00216505	2.66453	6	392	5	7127	YFR030W,YJR010W,YJR137C,YKL001C,YPR167C
hydrogen sulfide metabolic process	GO:0070813	0.00216505	2.66453	6	392	5	7127	YFR030W,YJR010W,YJR137C,YKL001C,YPR167C
hydrogen sulfide biosynthetic process	GO:0070814	0.00216505	2.66453	6	392	5	7127	YFR030W,YJR010W,YJR137C,YKL001C,YPR167C
alpha-amino acid biosynthetic process	GO:1901607	0.00249081	2.60366	124	392	21	7127	YAL012W,YAL062W,YCR005C,YER091C,YFR030W,YGL125W,YGL184C,YHR112C,YIL074C,YJR010W,YJR137C,YJR139C,YKL001C,YKR069W,YLL058W,YLL062C,YLR142W,YLR303W,YMR009W,YNR001C,YPR167C
ammonium transport	GO:0015696	0.00265396	2.57611	19	392	8	7127	YDL210W,YGR121C,YHL016C,YNL142W,YNR002C,YOR100C,YPL274W,YPR156C
carboxylic acid transport	GO:0046942	0.00350821	2.45491	79	392	16	7127	YDL210W,YER119C,YFL055W,YGR243W,YIL088C,YJR095W,YJR152W,YKL188C,YKL217W,YKR039W,YLL055W,YLL061W,YMR088C,YNL101W,YNR002C,YPL274W
organic acid transport	GO:0015849	0.00416823	2.38005	80	392	16	7127	YDL210W,YER119C,YFL055W,YGR243W,YIL088C,YJR095W,YJR152W,YKL188C,YKL217W,YKR039W,YLL055W,YLL061W,YMR088C,YNL101W,YNR002C,YPL274W
organic acid biosynthetic process	GO:0016053	0.00507465	2.29459	194	392	27	7127	YAL012W,YAL062W,YCR005C,YER091C,YFR030W,YGL055W,YGL125W,YGL184C,YGR286C,YHR112C,YIL074C,YJL060W,YJR010W,YJR137C,YJR139C,YKL001C,YKR069W,YLL058W,YLL062C,YLR142W,YLR303W,YMR009W,YMR170C,YNR001C,YNR057C,YNR058W,YPR167C
carboxylic acid biosynthetic process	GO:0046394	0.00507465	2.29459	194	392	27	7127	YAL012W,YAL062W,YCR005C,YER091C,YFR030W,YGL055W,YGL125W,YGL184C,YGR286C,YHR112C,YIL074C,YJL060W,YJR010W,YJR137C,YJR139C,YKL001C,YKR069W,YLL058W,YLL062C,YLR142W,YLR303W,YMR009W,YMR170C,YNR001C,YNR057C,YNR058W,YPR167C
sulfate reduction	GO:0019419	0.00693861	2.15873	4	392	4	7127	YJR010W,YJR137C,YKL001C,YPR167C
toxin metabolic process	GO:0009404	0.00723496	2.14056	7	392	5	7127	YFR030W,YJR010W,YJR137C,YKL001C,YPR167C
glyoxylate metabolic process	GO:0046487	0.00748295	2.12593	11	392	6	7127	YCR005C,YER065C,YIR031C,YLR174W,YNL117W,YNL274C
organic acid catabolic process	GO:0016054	0.0118164	1.92751	96	392	17	7127	YBR006W,YBR222C,YDR111C,YDR216W,YDR538W,YGR087C,YIL160C,YJL060W,YKL188C,YLL057C,YLR142W,YMR303C,YNL160W,YNL274C,YOR180C,YPR001W,YPR002W
antibiotic metabolic process	GO:0016999	0.0120982	1.91728	29	392	9	7127	YBL015W,YCR005C,YDR216W,YDR256C,YGR087C,YMR303C,YNR001C,YPR001W,YPR002W
polyamine transport	GO:0015846	0.0142737	1.84546	12	392	6	7127	YDL210W,YHL016C,YKL198C,YKR039W,YPL274W,YPR156C
iron ion transport	GO:0006826	0.0292357	1.53409	32	392	9	7127	YHL040C,YKL220C,YLR214W,YMR056C,YMR058W,YOL152W,YOR381W,YOR383C,YOR384W
copper ion transport	GO:0006825	0.0314269	1.5027	19	392	7	7127	YKL220C,YLR214W,YLR411W,YOL152W,YOR381W,YOR384W,YPR124W
homocysteine metabolic process	GO:0050667	0.0395791	1.40253	9	392	5	7127	YAL012W,YER091C,YGL184C,YHR112C,YLL058W
cellular amide catabolic process	GO:0043605	0.0395791	1.40253	9	392	5	7127	YBR208C,YHL016C,YIR029W,YIR031C,YIR032C
secondary metabolite biosynthetic process	GO:0044550	0.0395791	1.40253	9	392	5	7127	YFR030W,YJR010W,YJR137C,YKL001C,YPR167C
carboxylic acid catabolic process	GO:0046395	0.0398867	1.39917	95	392	16	7127	YBR006W,YBR222C,YDR111C,YDR216W,YDR538W,YGR087C,YIL160C,YJL060W,YKL188C,YLR142W,YMR303C,YNL160W,YNL274C,YOR180C,YPR001W,YPR002W
drug catabolic process	GO:0042737	0.0418723	1.37807	41	392	10	7127	YBR208C,YDR216W,YDR256C,YGR087C,YIR029W,YIR031C,YIR032C,YPR001W,YPR002W,YPR127W
secondary metabolic process	GO:0019748	0.0422036	1.37465	14	392	6	7127	YDR538W,YFR030W,YJR010W,YJR137C,YKL001C,YPR167C
transition metal ion transport	GO:0000041	0.0442611	1.35398	58	392	12	7127	YBR295W,YHL040C,YKL220C,YLR214W,YLR411W,YMR056C,YMR058W,YOL152W,YOR381W,YOR383C,YOR384W,YPR124W
GO of genes downregulated in Δgcn4
Comparison : Δgcn4 vs WT in MM+Met
term_name	term_id	adjusted_p_value	negative_log10_of_adjusted_p_value	term_size	query_size	intersection_size	effective_domain_size	intersections
cellular amino acid biosynthetic process	GO:0008652	1.44361e-36	35.8405	132	398	59	7127	YBR248C,YBR249C,YCL009C,YCL018W,YCL030C,YCR053W,YDL066W,YDL131W,YDL182W,YDR035W,YDR127W,YDR158W,YDR354W,YEL009C,YEL046C,YER052C,YER055C,YER069W,YER081W,YER086W,YER090W,YER091C,YFL030W,YGL009C,YGL026C,YGL125W,YGL148W,YGL184C,YGL202W,YGR124W,YHR018C,YHR137W,YHR208W,YIL116W,YIR034C,YJL071W,YJL088W,YJR016C,YJR109C,YJR130C,YKL211C,YLR027C,YLR303W,YLR438W,YMR062C,YMR108W,YNL104C,YNR050C,YOL058W,YOL064C…
carboxylic acid metabolic process	GO:0019752	3.95309e-36	35.4031	416	398	100	7127	YBR053C,YBR145W,YBR218C,YBR248C,YBR249C,YCL009C,YCL018W,YCL030C,YCL040W,YCR012W,YCR053W,YDL021W,YDL066W,YDL131W,YDL170W,YDL182W,YDR019C,YDR035W,YDR127W,YDR158W,YDR248C,YDR354W,YDR502C,YDR511W,YDR533C,YEL009C,YEL046C,YER052C,YER055C,YER069W,YER073W,YER081W,YER086W,YER090W,YER091C,YFL030W,YFR047C,YFR053C,YGL009C,YGL026C,YGL125W,YGL148W,YGL184C,YGL202W,YGR037C,YGR124W,YGR192C,YGR254W,YGR256W,YGR267C…
oxoacid metabolic process	GO:0043436	3.36494e-35	34.473	434	398	101	7127	YBR053C,YBR145W,YBR218C,YBR248C,YBR249C,YCL009C,YCL018W,YCL030C,YCL040W,YCR012W,YCR053W,YDL021W,YDL066W,YDL131W,YDL170W,YDL182W,YDR019C,YDR035W,YDR127W,YDR158W,YDR248C,YDR354W,YDR502C,YDR511W,YDR533C,YEL009C,YEL046C,YER040W,YER052C,YER055C,YER069W,YER073W,YER081W,YER086W,YER090W,YER091C,YFL030W,YFR047C,YFR053C,YGL009C,YGL026C,YGL125W,YGL148W,YGL184C,YGL202W,YGR037C,YGR124W,YGR192C,YGR254W,YGR256W…
organic acid metabolic process	GO:0006082	5.21461e-35	34.2828	436	398	101	7127	YBR053C,YBR145W,YBR218C,YBR248C,YBR249C,YCL009C,YCL018W,YCL030C,YCL040W,YCR012W,YCR053W,YDL021W,YDL066W,YDL131W,YDL170W,YDL182W,YDR019C,YDR035W,YDR127W,YDR158W,YDR248C,YDR354W,YDR502C,YDR511W,YDR533C,YEL009C,YEL046C,YER040W,YER052C,YER055C,YER069W,YER073W,YER081W,YER086W,YER090W,YER091C,YFL030W,YFR047C,YFR053C,YGL009C,YGL026C,YGL125W,YGL148W,YGL184C,YGL202W,YGR037C,YGR124W,YGR192C,YGR254W,YGR256W…
cellular amino acid metabolic process	GO:0006520	1.04698e-33	32.9801	252	398	76	7127	YBR145W,YBR248C,YBR249C,YCL009C,YCL018W,YCL030C,YCR053W,YDL066W,YDL131W,YDL170W,YDL182W,YDR019C,YDR035W,YDR127W,YDR158W,YDR354W,YDR502C,YEL009C,YEL046C,YER052C,YER055C,YER069W,YER081W,YER086W,YER090W,YER091C,YFL030W,YFR047C,YGL009C,YGL026C,YGL125W,YGL148W,YGL184C,YGL202W,YGR124W,YHR018C,YHR137W,YHR208W,YIL116W,YIR034C,YJL060W,YJL071W,YJL088W,YJR016C,YJR025C,YJR109C,YJR130C,YKL015W,YKL194C,YKL211C…
alpha-amino acid biosynthetic process	GO:1901607	1.82613e-32	31.7385	124	398	54	7127	YBR248C,YCL009C,YCL018W,YCL030C,YCR053W,YDL066W,YDL131W,YDL182W,YDR158W,YDR354W,YEL046C,YER052C,YER055C,YER069W,YER081W,YER086W,YER090W,YER091C,YFL030W,YGL009C,YGL026C,YGL125W,YGL184C,YGL202W,YGR124W,YHR018C,YHR137W,YHR208W,YIL116W,YIR034C,YJL071W,YJL088W,YJR016C,YJR109C,YJR130C,YKL211C,YLR027C,YLR303W,YLR438W,YMR062C,YMR108W,YNL104C,YNR050C,YOL058W,YOL064C,YOL140W,YOR130C,YOR184W,YOR202W,YOR303W…
organic acid biosynthetic process	GO:0016053	2.11659e-32	31.6744	194	398	66	7127	YBR053C,YBR248C,YBR249C,YCL009C,YCL018W,YCL030C,YCR053W,YDL066W,YDL131W,YDL182W,YDR035W,YDR127W,YDR158W,YDR354W,YEL009C,YEL046C,YER052C,YER055C,YER069W,YER073W,YER081W,YER086W,YER090W,YER091C,YFL030W,YGL009C,YGL026C,YGL125W,YGL148W,YGL184C,YGL202W,YGR037C,YGR124W,YGR267C,YHR018C,YHR137W,YHR208W,YIL116W,YIR034C,YJL060W,YJL071W,YJL088W,YJR016C,YJR109C,YJR130C,YKL192C,YKL211C,YLR027C,YLR303W,YLR438W…
carboxylic acid biosynthetic process	GO:0046394	2.11659e-32	31.6744	194	398	66	7127	YBR053C,YBR248C,YBR249C,YCL009C,YCL018W,YCL030C,YCR053W,YDL066W,YDL131W,YDL182W,YDR035W,YDR127W,YDR158W,YDR354W,YEL009C,YEL046C,YER052C,YER055C,YER069W,YER073W,YER081W,YER086W,YER090W,YER091C,YFL030W,YGL009C,YGL026C,YGL125W,YGL148W,YGL184C,YGL202W,YGR037C,YGR124W,YGR267C,YHR018C,YHR137W,YHR208W,YIL116W,YIR034C,YJL060W,YJL071W,YJL088W,YJR016C,YJR109C,YJR130C,YKL192C,YKL211C,YLR027C,YLR303W,YLR438W…
small molecule biosynthetic process	GO:0044283	2.13683e-32	31.6702	362	398	89	7127	YAL060W,YBR035C,YBR053C,YBR145W,YBR218C,YBR248C,YBR249C,YBR256C,YCL009C,YCL018W,YCL030C,YCR012W,YCR053W,YDL066W,YDL131W,YDL182W,YDR035W,YDR127W,YDR158W,YDR354W,YDR487C,YDR511W,YEL009C,YEL046C,YER037W,YER052C,YER055C,YER069W,YER073W,YER081W,YER086W,YER090W,YER091C,YFL030W,YGL009C,YGL026C,YGL125W,YGL148W,YGL184C,YGL202W,YGR037C,YGR124W,YGR192C,YGR254W,YGR267C,YHR018C,YHR137W,YHR208W,YIL116W,YIR034C…
alpha-amino acid metabolic process	GO:1901605	1.18747e-31	30.9254	186	398	64	7127	YBR248C,YCL009C,YCL018W,YCL030C,YCR053W,YDL066W,YDL131W,YDL182W,YDR019C,YDR158W,YDR354W,YDR502C,YEL046C,YER052C,YER055C,YER069W,YER081W,YER086W,YER090W,YER091C,YFL030W,YFR047C,YGL009C,YGL026C,YGL125W,YGL184C,YGL202W,YGR124W,YHR018C,YHR137W,YHR208W,YIL116W,YIR034C,YJL060W,YJL071W,YJL088W,YJR016C,YJR025C,YJR109C,YJR130C,YKL015W,YKL211C,YLR027C,YLR303W,YLR438W,YMR062C,YMR095C,YMR108W,YMR189W,YMR250W…
small molecule metabolic process	GO:0044281	2.93908e-30	29.5318	762	398	128	7127	YAL060W,YBR035C,YBR053C,YBR145W,YBR218C,YBR248C,YBR249C,YBR256C,YCL009C,YCL018W,YCL030C,YCL040W,YCR012W,YCR053W,YDL021W,YDL066W,YDL131W,YDL170W,YDL182W,YDR019C,YDR035W,YDR127W,YDR158W,YDR248C,YDR354W,YDR487C,YDR502C,YDR511W,YDR533C,YEL009C,YEL046C,YER003C,YER037W,YER040W,YER052C,YER055C,YER069W,YER070W,YER073W,YER081W,YER086W,YER090W,YER091C,YFL030W,YFR047C,YFR053C,YGL009C,YGL026C,YGL059W,YGL125W…
organonitrogen compound biosynthetic process	GO:1901566	2.3782e-18	17.6238	977	398	126	7127	YAL005C,YBL038W,YBR035C,YBR139W,YBR146W,YBR248C,YBR249C,YBR256C,YBR282W,YCL009C,YCL018W,YCL030C,YCR003W,YCR053W,YDL066W,YDL131W,YDL182W,YDL202W,YDR035W,YDR127W,YDR158W,YDR194C,YDR237W,YDR296W,YDR337W,YDR347W,YDR354W,YDR487C,YDR515W,YEL009C,YEL046C,YEL050C,YER003C,YER026C,YER050C,YER052C,YER055C,YER069W,YER081W,YER086W,YER090W,YER091C,YFL030W,YFR047C,YGL009C,YGL026C,YGL068W,YGL125W,YGL148W,YGL184C…
mitochondrial translation	GO:0032543	5.53755e-17	16.2567	128	398	40	7127	YBL038W,YBR146W,YBR282W,YCR003W,YDL202W,YDR237W,YDR296W,YDR337W,YDR347W,YEL050C,YER050C,YGL068W,YGR084C,YIL070C,YIL093C,YJL062W-A,YJL063C,YJL096W,YKL138C,YKL194C,YKR006C,YKR085C,YLR069C,YLR203C,YLR312W-A,YML009C,YMR024W,YMR188C,YNL185C,YNL306W,YNR022C,YNR037C,YOL023W,YOL027C,YOR150W,YOR158W,YOR187W,YPL183W-A,YPL215W,YPR166C
mitochondrial gene expression	GO:0140053	8.46536e-17	16.0724	143	398	42	7127	YBL038W,YBR146W,YBR282W,YCR003W,YDL202W,YDR194C,YDR237W,YDR296W,YDR337W,YDR347W,YEL050C,YER050C,YGL068W,YGL236C,YGR084C,YIL070C,YIL093C,YJL062W-A,YJL063C,YJL096W,YKL138C,YKL194C,YKR006C,YKR085C,YLR069C,YLR203C,YLR312W-A,YML009C,YMR024W,YMR188C,YNL185C,YNL306W,YNR022C,YNR037C,YOL023W,YOL027C,YOR150W,YOR158W,YOR187W,YPL183W-A,YPL215W,YPR166C
organonitrogen compound metabolic process	GO:1901564	3.34447e-15	14.4757	1962	398	189	7127	YAL005C,YAR007C,YBL022C,YBL038W,YBR035C,YBR139W,YBR145W,YBR146W,YBR248C,YBR249C,YBR256C,YBR282W,YCL009C,YCL018W,YCL030C,YCL040W,YCR003W,YCR012W,YCR053W,YDL021W,YDL025C,YDL066W,YDL131W,YDL170W,YDL182W,YDL202W,YDR019C,YDR035W,YDR059C,YDR092W,YDR127W,YDR155C,YDR158W,YDR194C,YDR237W,YDR296W,YDR337W,YDR347W,YDR354W,YDR487C,YDR502C,YDR515W,YEL009C,YEL046C,YEL050C,YER003C,YER012W,YER026C,YER050C,YER052C…
aspartate family amino acid metabolic process	GO:0009066	5.18557e-11	10.2852	72	398	25	7127	YCR053W,YDL131W,YDL182W,YDR158W,YDR502C,YEL046C,YER052C,YER086W,YER091C,YGL125W,YGL184C,YGL202W,YGR124W,YHR137W,YHR208W,YIR034C,YJR130C,YLR027C,YLR303W,YNL160W,YNR050C,YOL064C,YPL273W,YPR145W,YPR167C
aspartate family amino acid biosynthetic process	GO:0009067	2.2382e-09	8.6501	52	398	20	7127	YCR053W,YDL131W,YDL182W,YDR158W,YER052C,YER091C,YGL125W,YGL184C,YGL202W,YGR124W,YHR137W,YHR208W,YIR034C,YJR130C,YLR027C,YNR050C,YOL064C,YPL273W,YPR145W,YPR167C
glutamine family amino acid metabolic process	GO:0009064	3.43833e-09	8.46365	65	398	22	7127	YBR248C,YDL066W,YER069W,YGR124W,YHR018C,YJL071W,YJL088W,YJR109C,YKL015W,YKL211C,YLR027C,YLR438W,YMR062C,YMR095C,YMR250W,YNL160W,YOL058W,YOL140W,YOR130C,YOR303W,YOR323C,YPR145W
aromatic amino acid family biosynthetic process	GO:0009073	4.59851e-09	8.33738	24	398	14	7127	YBR248C,YBR249C,YCL030C,YDR035W,YDR127W,YDR354W,YER055C,YER090W,YGL026C,YGL148W,YGL202W,YIL116W,YKL211C,YOR202W
aromatic amino acid family metabolic process	GO:0009072	1.65067e-08	7.78234	40	398	17	7127	YBR248C,YBR249C,YCL030C,YDR035W,YDR127W,YDR354W,YER055C,YER090W,YFR047C,YGL026C,YGL148W,YGL202W,YHR137W,YIL116W,YJR025C,YKL211C,YOR202W
arginine biosynthetic process	GO:0006526	1.1089e-07	6.95511	13	398	10	7127	YER069W,YHR018C,YJL071W,YJL088W,YJR109C,YMR062C,YOL058W,YOL140W,YOR130C,YOR303W
oxidation-reduction process	GO:0055114	1.47894e-07	6.83005	391	398	55	7127	YAL060W,YAL061W,YBL064C,YBR035C,YBR046C,YBR145W,YCL018W,YCL030C,YDL066W,YDL085W,YDR019C,YDR127W,YDR158W,YDR347W,YDR487C,YER042W,YER069W,YER070W,YER073W,YER081W,YGL125W,YGR029W,YGR043C,YGR088W,YGR192C,YGR248W,YGR256W,YHR104W,YHR183W,YIL070C,YIR037W,YJL052W,YJR009C,YJR025C,YJR111C,YKL152C,YKL192C,YLR354C,YML110C,YML131W,YMR189W,YMR315W,YNL241C,YNL274C,YNR050C,YOL086C,YOL151W,YOR120W,YOR323C,YOR374W…
arginine metabolic process	GO:0006525	5.47866e-07	6.26133	18	398	11	7127	YER069W,YHR018C,YJL071W,YJL088W,YJR109C,YLR438W,YMR062C,YOL058W,YOL140W,YOR130C,YOR303W
biosynthetic process	GO:0009058	5.88114e-07	6.23054	2082	398	173	7127	YAL005C,YAL060W,YAR007C,YBL003C,YBL038W,YBR035C,YBR053C,YBR088C,YBR139W,YBR145W,YBR146W,YBR218C,YBR248C,YBR249C,YBR256C,YBR282W,YCL009C,YCL018W,YCL030C,YCR003W,YCR012W,YCR053W,YDL066W,YDL131W,YDL170W,YDL182W,YDL202W,YDR035W,YDR097C,YDR127W,YDR158W,YDR194C,YDR237W,YDR296W,YDR337W,YDR347W,YDR354W,YDR379C-A,YDR487C,YDR502C,YDR511W,YDR515W,YEL009C,YEL046C,YEL050C,YER003C,YER026C,YER037W,YER040W,YER05…
organic substance biosynthetic process	GO:1901576	1.36868e-06	5.8637	2054	398	170	7127	YAL005C,YAL060W,YAR007C,YBL003C,YBL038W,YBR035C,YBR053C,YBR088C,YBR139W,YBR145W,YBR146W,YBR218C,YBR248C,YBR249C,YBR256C,YBR282W,YCL009C,YCL018W,YCL030C,YCR003W,YCR012W,YCR053W,YDL066W,YDL131W,YDL170W,YDL182W,YDL202W,YDR035W,YDR097C,YDR127W,YDR158W,YDR194C,YDR237W,YDR296W,YDR337W,YDR347W,YDR354W,YDR487C,YDR502C,YDR511W,YDR515W,YEL009C,YEL046C,YEL050C,YER003C,YER026C,YER037W,YER040W,YER050C,YER052C…
metabolic process	GO:0008152	1.50515e-06	5.82242	3722	398	266	7127	YAL005C,YAL008W,YAL060W,YAL061W,YAR007C,YBL003C,YBL022C,YBL038W,YBL064C,YBR035C,YBR046C,YBR053C,YBR088C,YBR139W,YBR145W,YBR146W,YBR218C,YBR248C,YBR249C,YBR256C,YBR282W,YCL009C,YCL018W,YCL030C,YCL040W,YCR003W,YCR012W,YCR053W,YDL021W,YDL025C,YDL066W,YDL085W,YDL131W,YDL137W,YDL170W,YDL182W,YDL202W,YDR019C,YDR035W,YDR059C,YDR092W,YDR097C,YDR127W,YDR155C,YDR158W,YDR194C,YDR237W,YDR248C,YDR296W,YDR337W…
glutamine family amino acid biosynthetic process	GO:0009084	3.62467e-06	5.44073	30	398	13	7127	YDL066W,YER069W,YHR018C,YJL071W,YJL088W,YJR109C,YLR438W,YMR062C,YOL058W,YOL140W,YOR130C,YOR303W,YOR323C
sulfur amino acid metabolic process	GO:0000096	3.04676e-05	4.51616	47	398	15	7127	YDR158W,YDR502C,YER052C,YER091C,YGL125W,YGL184C,YGL202W,YHR137W,YHR208W,YJR130C,YLR303W,YNL311C,YOL064C,YPL273W,YPR167C
biological_process	GO:0008150	4.87011e-05	4.31246	5066	398	329	7127	YAL005C,YAL008W,YAL060W,YAL061W,YAR007C,YBL002W,YBL003C,YBL022C,YBL038W,YBL064C,YBR035C,YBR037C,YBR043C,YBR046C,YBR053C,YBR072W,YBR088C,YBR104W,YBR139W,YBR145W,YBR146W,YBR147W,YBR218C,YBR248C,YBR249C,YBR256C,YBR282W,YCL009C,YCL018W,YCL025C,YCL026C-B,YCL030C,YCL040W,YCR003W,YCR012W,YCR053W,YCR088W,YDL021W,YDL025C,YDL054C,YDL066W,YDL085W,YDL131W,YDL137W,YDL170W,YDL182W,YDL198C,YDL202W,YDL204W,YDL22…
methionine metabolic process	GO:0006555	4.89757e-05	4.31002	42	398	14	7127	YDR158W,YDR502C,YER052C,YER091C,YGL125W,YGL184C,YGL202W,YHR137W,YHR208W,YJR130C,YLR303W,YOL064C,YPL273W,YPR167C
branched-chain amino acid biosynthetic process	GO:0009082	6.64397e-05	4.17757	16	398	9	7127	YCL009C,YCL018W,YDR158W,YER086W,YGL009C,YHR208W,YJR016C,YMR108W,YNL104C
cellular amide metabolic process	GO:0043603	6.81893e-05	4.16628	588	398	65	7127	YAL005C,YBL038W,YBR139W,YBR146W,YBR282W,YCR003W,YDL202W,YDR194C,YDR237W,YDR296W,YDR337W,YDR347W,YDR515W,YEL050C,YER050C,YGL068W,YGL125W,YGR084C,YGR124W,YGR209C,YGR267C,YHL034C,YIL070C,YIL093C,YIR038C,YJL062W-A,YJL063C,YJL088W,YJL096W,YJR109C,YKL103C,YKL138C,YKL152C,YKL194C,YKR006C,YKR076W,YKR085C,YLL018C,YLR027C,YLR069C,YLR203C,YLR299W,YLR312W-A,YML009C,YMR024W,YMR188C,YMR297W,YNL160W,YNL185C,YNL…
ornithine metabolic process	GO:0006591	8.96071e-05	4.04766	9	398	7	7127	YER069W,YHR018C,YJL071W,YJL088W,YLR438W,YMR062C,YOL140W
cellular biosynthetic process	GO:0044249	0.000114996	3.93932	2023	398	161	7127	YAL005C,YAR007C,YBL003C,YBL038W,YBR035C,YBR053C,YBR088C,YBR139W,YBR145W,YBR146W,YBR248C,YBR249C,YBR256C,YBR282W,YCL009C,YCL018W,YCL030C,YCR003W,YCR053W,YDL066W,YDL131W,YDL170W,YDL182W,YDL202W,YDR035W,YDR097C,YDR127W,YDR158W,YDR194C,YDR237W,YDR296W,YDR337W,YDR347W,YDR354W,YDR379C-A,YDR487C,YDR502C,YDR515W,YEL009C,YEL046C,YEL050C,YER003C,YER026C,YER037W,YER040W,YER050C,YER052C,YER055C,YER069W,YER07…
organic substance metabolic process	GO:0071704	0.000120932	3.91746	3486	398	246	7127	YAL005C,YAL060W,YAR007C,YBL003C,YBL022C,YBL038W,YBR035C,YBR053C,YBR088C,YBR139W,YBR145W,YBR146W,YBR218C,YBR248C,YBR249C,YBR256C,YBR282W,YCL009C,YCL018W,YCL030C,YCL040W,YCR003W,YCR012W,YCR053W,YDL021W,YDL025C,YDL066W,YDL131W,YDL170W,YDL182W,YDL202W,YDR019C,YDR035W,YDR059C,YDR092W,YDR097C,YDR127W,YDR155C,YDR158W,YDR194C,YDR237W,YDR248C,YDR296W,YDR337W,YDR347W,YDR354W,YDR487C,YDR502C,YDR511W,YDR515W…
sulfur amino acid biosynthetic process	GO:0000097	0.000154814	3.81019	39	398	13	7127	YDR158W,YER052C,YER091C,YGL125W,YGL184C,YGL202W,YHR137W,YHR208W,YJR130C,YLR303W,YOL064C,YPL273W,YPR167C
monocarboxylic acid metabolic process	GO:0032787	0.000239547	3.62061	178	398	29	7127	YBR218C,YCL018W,YCL040W,YCR012W,YDL021W,YDL066W,YDL170W,YDR248C,YDR533C,YER073W,YFR053C,YGR037C,YGR124W,YGR192C,YGR254W,YGR256W,YHR183W,YJL052W,YJL060W,YJR009C,YKL060C,YKL152C,YKL192C,YLR027C,YNL160W,YNL202W,YNL274C,YOR374W,YPR145W
dicarboxylic acid metabolic process	GO:0043648	0.000328107	3.48398	48	398	14	7127	YBR249C,YDL066W,YDR035W,YDR127W,YDR158W,YDR511W,YER052C,YFR047C,YGL148W,YGR267C,YKL015W,YLR027C,YLR438W,YMR250W
mitochondrion organization	GO:0007005	0.000340672	3.46766	267	398	37	7127	YAL005C,YAL008W,YBL022C,YDL198C,YDR258C,YDR296W,YDR375C,YDR379C-A,YDR493W,YDR511W,YER058W,YFL016C,YGL180W,YGL219C,YGR029W,YGR082W,YGR231C,YHR024C,YHR116W,YIL165C,YJL062W-A,YJL063C,YJL180C,YJR034W,YJR045C,YKL137W,YKL195W,YLL009C,YLR259C,YLR356W,YNL070W,YNL315C,YOL027C,YOR020C,YPL215W,YPL250C,YPR185W
NADP metabolic process	GO:0006739	0.000435376	3.36114	24	398	10	7127	YGR043C,YGR248W,YGR256W,YHR183W,YKL152C,YLR354C,YMR315W,YNL200C,YNL241C,YOR374W
small molecule catabolic process	GO:0044282	0.000449259	3.3475	143	398	25	7127	YBR145W,YDL170W,YDR019C,YDR248C,YDR533C,YEL046C,YER073W,YER086W,YFR047C,YGL156W,YHR104W,YHR137W,YHR208W,YJL060W,YJL068C,YKL015W,YLR027C,YLR438W,YMR189W,YMR250W,YNL160W,YNL202W,YNL274C,YOL086C,YOR120W
cellular metabolic process	GO:0044237	0.000461145	3.33616	3548	398	247	7127	YAL005C,YAL008W,YAR007C,YBL003C,YBL022C,YBL038W,YBR035C,YBR053C,YBR088C,YBR139W,YBR145W,YBR146W,YBR218C,YBR248C,YBR249C,YBR256C,YBR282W,YCL009C,YCL018W,YCL030C,YCL040W,YCR003W,YCR012W,YCR053W,YDL021W,YDL025C,YDL066W,YDL085W,YDL131W,YDL137W,YDL170W,YDL182W,YDL202W,YDR019C,YDR035W,YDR059C,YDR092W,YDR097C,YDR127W,YDR155C,YDR158W,YDR194C,YDR237W,YDR248C,YDR296W,YDR337W,YDR347W,YDR354W,YDR379C-A,YDR48…
amide biosynthetic process	GO:0043604	0.000478658	3.31997	514	398	57	7127	YAL005C,YBL038W,YBR139W,YBR146W,YBR282W,YCR003W,YDL202W,YDR194C,YDR237W,YDR296W,YDR337W,YDR347W,YDR515W,YEL050C,YER050C,YGL068W,YGR084C,YGR124W,YGR267C,YHL034C,YIL070C,YIL093C,YJL062W-A,YJL063C,YJL088W,YJL096W,YJR109C,YKL138C,YKL194C,YKR006C,YKR085C,YLL018C,YLR027C,YLR069C,YLR203C,YLR312W-A,YML009C,YMR024W,YMR188C,YMR297W,YNL185C,YNL306W,YNR022C,YNR037C,YOL023W,YOL027C,YOL058W,YOR150W,YOR158W,YOR…
methionine biosynthetic process	GO:0009086	0.00048979	3.30999	36	398	12	7127	YDR158W,YER052C,YER091C,YGL125W,YGL184C,YGL202W,YHR137W,YHR208W,YJR130C,YOL064C,YPL273W,YPR167C
drug metabolic process	GO:0017144	0.000531862	3.2742	195	398	30	7127	YBR035C,YBR145W,YBR256C,YDR019C,YDR487C,YDR502C,YDR511W,YEL046C,YER073W,YFL030W,YFR047C,YGL184C,YGL202W,YGR088W,YGR124W,YGR267C,YHR137W,YHR208W,YJL060W,YJL068C,YLR438W,YMR095C,YMR096W,YMR189W,YOL086C,YOR323C,YOR374W,YPL273W,YPR145W,YPR167C
cellular process	GO:0009987	0.000623902	3.20488	4579	398	301	7127	YAL005C,YAL008W,YAR007C,YBL002W,YBL003C,YBL022C,YBL038W,YBL064C,YBR035C,YBR037C,YBR043C,YBR046C,YBR053C,YBR072W,YBR088C,YBR139W,YBR145W,YBR146W,YBR218C,YBR248C,YBR249C,YBR256C,YBR282W,YCL009C,YCL018W,YCL026C-B,YCL030C,YCL040W,YCR003W,YCR012W,YCR053W,YCR088W,YDL021W,YDL025C,YDL066W,YDL085W,YDL131W,YDL137W,YDL170W,YDL182W,YDL198C,YDL202W,YDL204W,YDL222C,YDR019C,YDR035W,YDR059C,YDR092W,YDR097C,YDR12…
NADPH regeneration	GO:0006740	0.000797823	3.09809	20	398	9	7127	YGR043C,YGR248W,YGR256W,YHR183W,YKL152C,YLR354C,YMR315W,YNL241C,YOR374W
response to oxidative stress	GO:0006979	0.000950748	3.02193	129	398	23	7127	YBL064C,YBR046C,YCL026C-B,YDR296W,YDR511W,YDR533C,YER042W,YFL014W,YGR029W,YGR043C,YGR088W,YGR209C,YHR104W,YHR183W,YIR037W,YLR109W,YLR438W,YMR173W,YMR250W,YNL241C,YOL052C-A,YOR120W,YOR173W
serine family amino acid metabolic process	GO:0009069	0.000956521	3.01931	38	398	12	7127	YDR019C,YDR158W,YEL046C,YER052C,YER081W,YFL030W,YGL184C,YJR130C,YLR303W,YMR189W,YOR184W,YPR167C
nitrogen compound metabolic process	GO:0006807	0.00100679	2.99706	3108	398	221	7127	YAL005C,YAR007C,YBL003C,YBL022C,YBL038W,YBR035C,YBR088C,YBR139W,YBR145W,YBR146W,YBR248C,YBR249C,YBR256C,YBR282W,YCL009C,YCL018W,YCL030C,YCL040W,YCR003W,YCR012W,YCR053W,YDL021W,YDL025C,YDL066W,YDL131W,YDL170W,YDL182W,YDL202W,YDR019C,YDR035W,YDR059C,YDR092W,YDR097C,YDR127W,YDR155C,YDR158W,YDR194C,YDR237W,YDR296W,YDR337W,YDR347W,YDR354W,YDR487C,YDR502C,YDR515W,YEL009C,YEL046C,YEL050C,YER003C,YER012W…
carboxylic acid catabolic process	GO:0046395	0.0015285	2.81574	95	398	19	7127	YBR145W,YDL170W,YDR019C,YDR248C,YEL046C,YER086W,YFR047C,YHR137W,YHR208W,YJL060W,YKL015W,YLR027C,YLR438W,YMR189W,YMR250W,YNL160W,YNL202W,YNL274C,YOL086C
mitochondrial respiratory chain complex assembly	GO:0033108	0.0017821	2.74907	40	398	12	7127	YBL022C,YDR375C,YDR379C-A,YDR493W,YDR511W,YER058W,YHR116W,YJL062W-A,YJR034W,YKL137W,YLL009C,YPL215W
organic acid catabolic process	GO:0016054	0.00180935	2.74248	96	398	19	7127	YBR145W,YDL170W,YDR019C,YDR248C,YEL046C,YER086W,YFR047C,YHR137W,YHR208W,YJL060W,YKL015W,YLR027C,YLR438W,YMR189W,YMR250W,YNL160W,YNL202W,YNL274C,YOL086C
peptide metabolic process	GO:0006518	0.0018489	2.73309	496	398	54	7127	YAL005C,YBL038W,YBR139W,YBR146W,YBR282W,YCR003W,YDL202W,YDR194C,YDR237W,YDR296W,YDR337W,YDR347W,YDR515W,YEL050C,YER050C,YGL068W,YGR084C,YGR209C,YHL034C,YIL070C,YIL093C,YIR038C,YJL062W-A,YJL063C,YJL096W,YKL103C,YKL138C,YKL194C,YKR006C,YKR076W,YKR085C,YLL018C,YLR069C,YLR203C,YLR299W,YLR312W-A,YML009C,YMR024W,YMR188C,YMR297W,YNL185C,YNL306W,YNR022C,YNR037C,YOL023W,YOL027C,YOR150W,YOR158W,YOR187W,YOR…
monosaccharide metabolic process	GO:0005996	0.00297115	2.52708	90	398	18	7127	YBR053C,YBR218C,YCL040W,YCR012W,YDR511W,YFR053C,YGL059W,YGL156W,YGR192C,YGR254W,YHR104W,YJL052W,YJL089W,YJR009C,YKL060C,YKL152C,YNL241C,YOR120W
lysine biosynthetic process	GO:0009085	0.00350932	2.45478	13	398	7	7127	YDL131W,YDL182W,YDR158W,YER052C,YGL202W,YIR034C,YNR050C
cellular amino acid catabolic process	GO:0009063	0.004126	2.38447	58	398	14	7127	YBR145W,YDL170W,YDR019C,YEL046C,YER086W,YHR137W,YHR208W,YJL060W,YKL015W,YLR438W,YMR189W,YMR250W,YNL160W,YOL086C
sulfur compound metabolic process	GO:0006790	0.00475669	2.32269	141	398	23	7127	YDR158W,YDR379C-A,YDR502C,YER052C,YER091C,YGL125W,YGL184C,YGL202W,YGR209C,YHR122W,YHR137W,YHR208W,YIR038C,YJR130C,YKL192C,YKR076W,YLR299W,YLR303W,YNL311C,YOL064C,YPL252C,YPL273W,YPR167C
monosaccharide biosynthetic process	GO:0046364	0.00559406	2.25227	37	398	11	7127	YBR053C,YBR218C,YCR012W,YDR511W,YGR192C,YGR254W,YJL052W,YJL089W,YJR009C,YKL060C,YKL152C
lysine metabolic process	GO:0006553	0.00668279	2.17504	14	398	7	7127	YDL131W,YDL182W,YDR158W,YER052C,YGL202W,YIR034C,YNR050C
cofactor metabolic process	GO:0051186	0.00817284	2.08763	199	398	28	7127	YBR035C,YBR053C,YDR379C-A,YDR502C,YFR047C,YGL125W,YGR088W,YGR209C,YGR267C,YHR122W,YIR038C,YJR025C,YKL151C,YKL192C,YKR076W,YLR027C,YLR290C,YLR299W,YML110C,YMR095C,YMR096W,YNL129W,YNL200C,YPL172C,YPL252C,YPL273W,YPR058W,YPR167C
isoleucine biosynthetic process	GO:0009097	0.00863825	2.06357	10	398	6	7127	YCL009C,YDR158W,YER086W,YHR208W,YJR016C,YMR108W
hexose metabolic process	GO:0019318	0.0112261	1.94977	80	398	16	7127	YBR218C,YCL040W,YCR012W,YDR511W,YFR053C,YGL059W,YGL156W,YGR192C,YGR254W,YHR104W,YJL052W,YJL089W,YJR009C,YKL060C,YKL152C,YNL241C
peptide biosynthetic process	GO:0043043	0.0114109	1.94268	460	398	49	7127	YAL005C,YBL038W,YBR139W,YBR146W,YBR282W,YCR003W,YDL202W,YDR194C,YDR237W,YDR296W,YDR337W,YDR347W,YDR515W,YEL050C,YER050C,YGL068W,YGR084C,YHL034C,YIL070C,YIL093C,YJL062W-A,YJL063C,YJL096W,YKL138C,YKL194C,YKR006C,YKR085C,YLL018C,YLR069C,YLR203C,YLR312W-A,YML009C,YMR024W,YMR188C,YMR297W,YNL185C,YNL306W,YNR022C,YNR037C,YOL023W,YOL027C,YOR150W,YOR158W,YOR187W,YOR302W,YPL183W-A,YPL215W,YPR166C,YPR167C
glucose metabolic process	GO:0006006	0.0117649	1.92941	63	398	14	7127	YBR218C,YCL040W,YCR012W,YDR511W,YFR053C,YGL059W,YGR192C,YGR254W,YJL052W,YJL089W,YJR009C,YKL060C,YKL152C,YNL241C
generation of precursor metabolites and energy	GO:0006091	0.0148583	1.82803	228	398	30	7127	YBR145W,YCL040W,YCR012W,YDL021W,YDL066W,YDL085W,YDR487C,YFR053C,YGR043C,YGR192C,YGR248W,YGR254W,YGR256W,YHR183W,YIL070C,YIR034C,YJL052W,YJR009C,YKL060C,YKL152C,YLR354C,YML110C,YMR315W,YNL241C,YNR050C,YOL086C,YOR374W,YPL172C,YPR160W,YPR184W
serine family amino acid biosynthetic process	GO:0009070	0.0156743	1.80481	27	398	9	7127	YDR158W,YEL046C,YER052C,YER081W,YFL030W,YGL184C,YLR303W,YOR184W,YPR167C
primary metabolic process	GO:0044238	0.0158902	1.79887	3314	398	227	7127	YAL005C,YAR007C,YBL003C,YBL022C,YBL038W,YBR053C,YBR088C,YBR139W,YBR145W,YBR146W,YBR218C,YBR248C,YBR249C,YBR282W,YCL009C,YCL018W,YCL030C,YCL040W,YCR003W,YCR012W,YCR053W,YDL021W,YDL025C,YDL066W,YDL131W,YDL170W,YDL182W,YDL202W,YDR019C,YDR035W,YDR059C,YDR092W,YDR097C,YDR127W,YDR155C,YDR158W,YDR194C,YDR237W,YDR248C,YDR296W,YDR337W,YDR347W,YDR354W,YDR502C,YDR511W,YDR515W,YEL009C,YEL046C,YEL050C,YER003C…
chorismate biosynthetic process	GO:0009423	0.0163467	1.78657	4	398	4	7127	YBR249C,YDR035W,YDR127W,YGL148W
ornithine biosynthetic process	GO:0006592	0.0163467	1.78657	4	398	4	7127	YER069W,YJL071W,YMR062C,YOL140W
cytochrome complex assembly	GO:0017004	0.0175665	1.75531	34	398	10	7127	YBR037C,YDR375C,YDR493W,YER058W,YJL062W-A,YJR034W,YKL087C,YKL137W,YLL009C,YPL215W
hexose biosynthetic process	GO:0019319	0.0175665	1.75531	34	398	10	7127	YBR218C,YCR012W,YDR511W,YGR192C,YGR254W,YJL052W,YJL089W,YJR009C,YKL060C,YKL152C
gluconeogenesis	GO:0006094	0.0175665	1.75531	34	398	10	7127	YBR218C,YCR012W,YDR511W,YGR192C,YGR254W,YJL052W,YJL089W,YJR009C,YKL060C,YKL152C
pyruvate metabolic process	GO:0006090	0.0185972	1.73055	49	398	12	7127	YBR218C,YCL040W,YCR012W,YDL021W,YFR053C,YGR192C,YGR254W,YJL052W,YJR009C,YKL060C,YKL152C,YOR374W
pentose-phosphate shunt	GO:0006098	0.0201973	1.69471	16	398	7	7127	YGR043C,YGR248W,YGR256W,YHR183W,YKL152C,YLR354C,YNL241C
protein refolding	GO:0042026	0.0201973	1.69471	16	398	7	7127	YAL005C,YDR258C,YFL016C,YJR045C,YLR259C,YMR186W,YOR020C
ATP generation from ADP	GO:0006757	0.0233845	1.63107	35	398	10	7127	YCL040W,YCR012W,YDL021W,YFR053C,YGR192C,YGR254W,YJL052W,YJR009C,YKL060C,YKL152C
glycolytic process	GO:0006096	0.0233845	1.63107	35	398	10	7127	YCL040W,YCR012W,YDL021W,YFR053C,YGR192C,YGR254W,YJL052W,YJR009C,YKL060C,YKL152C
branched-chain amino acid metabolic process	GO:0009081	0.030305	1.51849	29	398	9	7127	YCL009C,YCL018W,YDR158W,YER086W,YGL009C,YHR208W,YJR016C,YMR108W,YNL104C
sulfur compound biosynthetic process	GO:0044272	0.0304761	1.51604	77	398	15	7127	YDR158W,YDR502C,YER052C,YER091C,YGL125W,YGL184C,YGL202W,YHR137W,YHR208W,YJR130C,YKL192C,YLR303W,YOL064C,YPL273W,YPR167C
ADP metabolic process	GO:0046031	0.0307878	1.51162	36	398	10	7127	YCL040W,YCR012W,YDL021W,YFR053C,YGR192C,YGR254W,YJL052W,YJR009C,YKL060C,YKL152C
isoleucine metabolic process	GO:0006549	0.0345204	1.46192	12	398	6	7127	YCL009C,YDR158W,YER086W,YHR208W,YJR016C,YMR108W
purine nucleoside diphosphate metabolic process	GO:0009135	0.0401188	1.39665	37	398	10	7127	YCL040W,YCR012W,YDL021W,YFR053C,YGR192C,YGR254W,YJL052W,YJR009C,YKL060C,YKL152C
purine ribonucleoside diphosphate metabolic process	GO:0009179	0.0401188	1.39665	37	398	10	7127	YCL040W,YCR012W,YDL021W,YFR053C,YGR192C,YGR254W,YJL052W,YJR009C,YKL060C,YKL152C
ribonucleoside diphosphate metabolic process	GO:0009185	0.0401188	1.39665	37	398	10	7127	YCL040W,YCR012W,YDL021W,YFR053C,YGR192C,YGR254W,YJL052W,YJR009C,YKL060C,YKL152C
nucleoside diphosphate phosphorylation	GO:0006165	0.0401188	1.39665	37	398	10	7127	YCL040W,YCR012W,YDL021W,YFR053C,YGR192C,YGR254W,YJL052W,YJR009C,YKL060C,YKL152C
GO of genes upregulated in Δgcn4
Comparison : Δgcn4 vs WT in MM+Met
term_id	adjusted_p_value	negative_log10_of_adjusted_p_value	term_size	query_size	intersection_size	effective_domain_size	intersections
ribosome biogenesis	GO:0042254	2.07572e-164	163.683	407	514	227	7127	YAL025C,YAL059W,YBL004W,YBL072C,YBR048W,YBR142W,YBR181C,YBR189W,YBR247C,YBR267W,YCL031C,YCL054W,YCL059C,YCR031C,YCR047C,YCR057C,YCR072C,YDL014W,YDL060W,YDL063C,YDL083C,YDL136W,YDL148C,YDL153C,YDL191W,YDL208W,YDL213C,YDL229W,YDR021W,YDR025W,YDR060W,YDR064W,YDR083W,YDR087C,YDR091C,YDR101C,YDR161W,YDR299W,YDR324C,YDR398W,YDR418W,YDR447C,YDR449C,YDR450W,YDR496C,YDR500C,YEL026W,YEL054C,YER006W,YER036C…
ribonucleoprotein complex biogenesis	GO:0022613	4.56744e-142	141.34	504	514	231	7127	YAL025C,YAL059W,YBL004W,YBL072C,YBR048W,YBR079C,YBR142W,YBR181C,YBR189W,YBR247C,YBR267W,YCL031C,YCL054W,YCL059C,YCR031C,YCR047C,YCR057C,YCR072C,YDL014W,YDL060W,YDL063C,YDL083C,YDL136W,YDL148C,YDL153C,YDL191W,YDL208W,YDL213C,YDL229W,YDR021W,YDR025W,YDR060W,YDR064W,YDR083W,YDR087C,YDR091C,YDR101C,YDR161W,YDR299W,YDR324C,YDR398W,YDR418W,YDR447C,YDR449C,YDR450W,YDR496C,YDR500C,YEL026W,YEL054C,YER006W…
cytoplasmic translation	GO:0002181	3.81295e-124	123.419	184	514	140	7127	YAL036C,YBL027W,YBL071W-A,YBL072C,YBL087C,YBL092W,YBR031W,YBR048W,YBR079C,YBR084C-A,YBR181C,YBR191W,YCL037C,YCR031C,YDL061C,YDL075W,YDL081C,YDL082W,YDL083C,YDL130W,YDL133C-A,YDL136W,YDL184C,YDL191W,YDL229W,YDR012W,YDR025W,YDR064W,YDR382W,YDR418W,YDR447C,YDR450W,YDR471W,YDR500C,YEL054C,YER056C-A,YER074W,YER102W,YER117W,YER131W,YFL034C-A,YFR031C-A,YFR032C-A,YGL030W,YGL031C,YGL076C,YGL103W,YGL135W,Y…
rRNA processing	GO:0006364	1.00386e-116	115.998	284	514	164	7127	YAL025C,YBL004W,YBL072C,YBR048W,YBR142W,YBR181C,YBR189W,YBR247C,YCL031C,YCL054W,YCL059C,YCR031C,YCR047C,YCR057C,YDL014W,YDL060W,YDL083C,YDL136W,YDL148C,YDL153C,YDL191W,YDL208W,YDL213C,YDL229W,YDR021W,YDR025W,YDR064W,YDR083W,YDR087C,YDR091C,YDR299W,YDR324C,YDR398W,YDR449C,YDR450W,YDR500C,YEL026W,YER006W,YER074W,YER102W,YER126C,YER127W,YGL029W,YGL030W,YGL076C,YGL078C,YGL111W,YGL120C,YGL123W,YGL135W…
rRNA metabolic process	GO:0016072	4.75531e-111	110.323	301	514	164	7127	YAL025C,YBL004W,YBL072C,YBR048W,YBR142W,YBR181C,YBR189W,YBR247C,YCL031C,YCL054W,YCL059C,YCR031C,YCR047C,YCR057C,YDL014W,YDL060W,YDL083C,YDL136W,YDL148C,YDL153C,YDL191W,YDL208W,YDL213C,YDL229W,YDR021W,YDR025W,YDR064W,YDR083W,YDR087C,YDR091C,YDR299W,YDR324C,YDR398W,YDR449C,YDR450W,YDR500C,YEL026W,YER006W,YER074W,YER102W,YER126C,YER127W,YGL029W,YGL030W,YGL076C,YGL078C,YGL111W,YGL120C,YGL123W,YGL135W…
ncRNA processing	GO:0034470	2.16353e-101	100.665	397	514	177	7127	YAL025C,YBL004W,YBL071W-A,YBL072C,YBR048W,YBR142W,YBR181C,YBR189W,YBR247C,YCL031C,YCL054W,YCL059C,YCR031C,YCR047C,YCR057C,YDL014W,YDL051W,YDL060W,YDL083C,YDL136W,YDL148C,YDL153C,YDL191W,YDL208W,YDL213C,YDL229W,YDR021W,YDR025W,YDR045C,YDR064W,YDR083W,YDR087C,YDR091C,YDR165W,YDR299W,YDR324C,YDR398W,YDR449C,YDR450W,YDR500C,YEL026W,YER006W,YER074W,YER102W,YER126C,YER127W,YGL029W,YGL030W,YGL076C,YGL07…
ncRNA metabolic process	GO:0034660	3.90291e-88	87.4086	466	514	178	7127	YAL025C,YBL004W,YBL071W-A,YBL072C,YBR048W,YBR142W,YBR181C,YBR189W,YBR247C,YCL031C,YCL054W,YCL059C,YCR031C,YCR047C,YCR057C,YDL014W,YDL051W,YDL060W,YDL083C,YDL136W,YDL148C,YDL153C,YDL191W,YDL208W,YDL213C,YDL229W,YDR021W,YDR025W,YDR045C,YDR064W,YDR083W,YDR087C,YDR091C,YDR165W,YDR299W,YDR324C,YDR398W,YDR449C,YDR450W,YDR500C,YEL026W,YER006W,YER074W,YER102W,YER126C,YER127W,YGL029W,YGL030W,YGL076C,YGL07…
ribosomal small subunit biogenesis	GO:0042274	1.74194e-85	84.759	142	514	103	7127	YBL004W,YBL072C,YBR048W,YBR181C,YBR189W,YBR247C,YCL031C,YCL059C,YCR031C,YCR047C,YCR057C,YDL060W,YDL083C,YDL148C,YDL153C,YDL213C,YDR021W,YDR025W,YDR064W,YDR299W,YDR324C,YDR398W,YDR447C,YDR449C,YDR450W,YEL026W,YER074W,YER102W,YER127W,YGL120C,YGL171W,YGR090W,YGR103W,YGR118W,YGR128C,YGR145W,YGR159C,YGR214W,YGR251W,YGR271C-A,YHL015W,YHR021C,YHR148W,YHR196W,YIL019W,YIL069C,YIL091C,YJL010C,YJL069C,YJL10…
gene expression	GO:0010467	1.62747e-77	76.7885	1738	514	320	7127	YAL025C,YAL036C,YBL004W,YBL027W,YBL054W,YBL071W-A,YBL072C,YBL087C,YBL092W,YBR020W,YBR031W,YBR048W,YBR079C,YBR084C-A,YBR142W,YBR181C,YBR182C,YBR189W,YBR191W,YBR247C,YCL031C,YCL037C,YCL054W,YCL059C,YCR031C,YCR047C,YCR057C,YCR106W,YDL014W,YDL051W,YDL060W,YDL061C,YDL075W,YDL081C,YDL082W,YDL083C,YDL130W,YDL133C-A,YDL136W,YDL148C,YDL150W,YDL153C,YDL184C,YDL191W,YDL208W,YDL213C,YDL229W,YDR012W,YDR021W,Y…
ribosomal large subunit biogenesis	GO:0042273	2.07881e-72	71.6822	121	514	88	7127	YAL025C,YBR142W,YBR267W,YCL054W,YCR072C,YDL063C,YDL136W,YDL191W,YDL208W,YDR060W,YDR083W,YDR091C,YDR418W,YDR496C,YDR500C,YEL026W,YEL054C,YER006W,YER126C,YGL031C,YGL076C,YGL078C,YGL099W,YGL111W,YGL120C,YGL135W,YGR034W,YGR085C,YGR103W,YGR148C,YGR245C,YHL001W,YHR052W,YHR066W,YHR085W,YHR197W,YIL148W,YIR026C,YJL122W,YJL177W,YKL006W,YKL009W,YKL082C,YKL180W,YKR060W,YKR081C,YKR094C,YLL008W,YLL034C,YLL045C…
RNA processing	GO:0006396	4.99464e-72	71.3015	572	514	179	7127	YAL025C,YBL004W,YBL071W-A,YBL072C,YBR048W,YBR142W,YBR181C,YBR189W,YBR247C,YCL031C,YCL054W,YCL059C,YCR031C,YCR047C,YCR057C,YDL014W,YDL051W,YDL060W,YDL083C,YDL136W,YDL148C,YDL153C,YDL191W,YDL208W,YDL213C,YDL229W,YDR021W,YDR025W,YDR045C,YDR064W,YDR083W,YDR087C,YDR091C,YDR165W,YDR299W,YDR324C,YDR398W,YDR449C,YDR450W,YDR500C,YEL026W,YER006W,YER074W,YER102W,YER126C,YER127W,YGL029W,YGL030W,YGL076C,YGL07…
maturation of SSU-rRNA	GO:0030490	8.57939e-71	70.0665	115	514	85	7127	YBL004W,YBL072C,YBR048W,YBR181C,YBR189W,YBR247C,YCL059C,YCR031C,YCR047C,YCR057C,YDL060W,YDL083C,YDL148C,YDL153C,YDR021W,YDR025W,YDR064W,YDR299W,YDR324C,YDR398W,YDR449C,YDR450W,YEL026W,YER074W,YER102W,YER127W,YGL120C,YGL171W,YGR090W,YGR103W,YGR118W,YGR128C,YGR145W,YGR214W,YGR251W,YGR271C-A,YHL015W,YHR021C,YHR196W,YIL019W,YIL069C,YIL091C,YJL010C,YJL069C,YJL109C,YJL136C,YJL191W,YJR002W,YKL078W,YKL15…
maturation of SSU-rRNA from tricistronic rRNA transcript (SSU-rRNA, 5.8S rRNA, LSU-rRNA)	GO:0000462	2.06179e-69	68.6858	103	514	80	7127	YBL004W,YBL072C,YBR048W,YBR181C,YBR189W,YBR247C,YCL059C,YCR031C,YCR047C,YCR057C,YDL060W,YDL083C,YDL148C,YDL153C,YDR021W,YDR025W,YDR064W,YDR299W,YDR324C,YDR398W,YDR449C,YDR450W,YEL026W,YER074W,YER102W,YER127W,YGL120C,YGL171W,YGR090W,YGR103W,YGR118W,YGR128C,YGR145W,YGR214W,YGR251W,YGR271C-A,YHL015W,YHR021C,YHR196W,YIL019W,YIL069C,YIL091C,YJL010C,YJL069C,YJL109C,YJL136C,YJL191W,YJR002W,YKL078W,YKL15…
translation	GO:0006412	1.1046e-67	66.9568	455	514	156	7127	YAL036C,YBL027W,YBL071W-A,YBL072C,YBL087C,YBL092W,YBR031W,YBR048W,YBR079C,YBR084C-A,YBR181C,YBR189W,YBR191W,YCL037C,YCR031C,YDL061C,YDL075W,YDL081C,YDL082W,YDL083C,YDL130W,YDL133C-A,YDL136W,YDL184C,YDL191W,YDL208W,YDL229W,YDR012W,YDR025W,YDR064W,YDR091C,YDR382W,YDR385W,YDR418W,YDR447C,YDR450W,YDR471W,YDR496C,YDR500C,YEL054C,YER056C-A,YER074W,YER102W,YER117W,YER131W,YFL034C-A,YFR031C-A,YFR032C-A,Y…
peptide biosynthetic process	GO:0043043	6.73966e-67	66.1714	460	514	156	7127	YAL036C,YBL027W,YBL071W-A,YBL072C,YBL087C,YBL092W,YBR031W,YBR048W,YBR079C,YBR084C-A,YBR181C,YBR189W,YBR191W,YCL037C,YCR031C,YDL061C,YDL075W,YDL081C,YDL082W,YDL083C,YDL130W,YDL133C-A,YDL136W,YDL184C,YDL191W,YDL208W,YDL229W,YDR012W,YDR025W,YDR064W,YDR091C,YDR382W,YDR385W,YDR418W,YDR447C,YDR450W,YDR471W,YDR496C,YDR500C,YEL054C,YER056C-A,YER074W,YER102W,YER117W,YER131W,YFL034C-A,YFR031C-A,YFR032C-A,Y…
peptide metabolic process	GO:0006518	1.39065e-61	60.8568	496	514	156	7127	YAL036C,YBL027W,YBL071W-A,YBL072C,YBL087C,YBL092W,YBR031W,YBR048W,YBR079C,YBR084C-A,YBR181C,YBR189W,YBR191W,YCL037C,YCR031C,YDL061C,YDL075W,YDL081C,YDL082W,YDL083C,YDL130W,YDL133C-A,YDL136W,YDL184C,YDL191W,YDL208W,YDL229W,YDR012W,YDR025W,YDR064W,YDR091C,YDR382W,YDR385W,YDR418W,YDR447C,YDR450W,YDR471W,YDR496C,YDR500C,YEL054C,YER056C-A,YER074W,YER102W,YER117W,YER131W,YFL034C-A,YFR031C-A,YFR032C-A,Y…
cellular nitrogen compound metabolic process	GO:0034641	3.22161e-61	60.4919	2273	514	344	7127	YAL025C,YAL036C,YBL004W,YBL027W,YBL039C,YBL054W,YBL068W,YBL071W-A,YBL072C,YBL087C,YBL092W,YBR020W,YBR031W,YBR048W,YBR079C,YBR084C-A,YBR084W,YBR142W,YBR181C,YBR182C,YBR189W,YBR191W,YBR247C,YCL031C,YCL037C,YCL054W,YCL059C,YCR031C,YCR047C,YCR057C,YCR106W,YDL014W,YDL051W,YDL060W,YDL061C,YDL075W,YDL081C,YDL082W,YDL083C,YDL130W,YDL133C-A,YDL136W,YDL148C,YDL150W,YDL153C,YDL184C,YDL191W,YDL208W,YDL213C,Y…
cellular component biogenesis	GO:0044085	2.35879e-60	59.6273	1188	514	242	7127	YAL025C,YAL059W,YBL004W,YBL072C,YBR048W,YBR079C,YBR142W,YBR180W,YBR181C,YBR189W,YBR247C,YBR267W,YCL031C,YCL054W,YCL059C,YCR031C,YCR047C,YCR057C,YCR072C,YDL014W,YDL060W,YDL063C,YDL083C,YDL136W,YDL148C,YDL153C,YDL191W,YDL208W,YDL213C,YDL229W,YDR021W,YDR025W,YDR060W,YDR064W,YDR083W,YDR087C,YDR091C,YDR101C,YDR161W,YDR299W,YDR324C,YDR398W,YDR418W,YDR447C,YDR449C,YDR450W,YDR496C,YDR500C,YEL026W,YEL054C…
amide biosynthetic process	GO:0043604	5.15675e-60	59.2876	514	514	157	7127	YAL036C,YBL027W,YBL071W-A,YBL072C,YBL087C,YBL092W,YBR031W,YBR048W,YBR079C,YBR084C-A,YBR084W,YBR181C,YBR189W,YBR191W,YCL037C,YCR031C,YDL061C,YDL075W,YDL081C,YDL082W,YDL083C,YDL130W,YDL133C-A,YDL136W,YDL184C,YDL191W,YDL208W,YDL229W,YDR012W,YDR025W,YDR064W,YDR091C,YDR382W,YDR385W,YDR418W,YDR447C,YDR450W,YDR471W,YDR496C,YDR500C,YEL054C,YER056C-A,YER074W,YER102W,YER117W,YER131W,YFL034C-A,YFR031C-A,YFR…
cellular amide metabolic process	GO:0043603	8.30652e-52	51.0806	588	514	158	7127	YAL036C,YBL027W,YBL071W-A,YBL072C,YBL087C,YBL092W,YBR031W,YBR048W,YBR079C,YBR084C-A,YBR084W,YBR181C,YBR189W,YBR191W,YCL037C,YCR031C,YDL061C,YDL075W,YDL081C,YDL082W,YDL083C,YDL130W,YDL133C-A,YDL136W,YDL184C,YDL191W,YDL208W,YDL229W,YDR012W,YDR025W,YDR064W,YDR091C,YDR382W,YDR385W,YDR418W,YDR447C,YDR450W,YDR471W,YDR496C,YDR500C,YEL054C,YER056C-A,YER074W,YER102W,YER117W,YER131W,YFL034C-A,YFR031C-A,YFR…
ribosome assembly	GO:0042255	1.11294e-50	49.9535	78	514	60	7127	YBR048W,YCL031C,YCR031C,YCR057C,YCR072C,YDR025W,YDR060W,YDR418W,YDR447C,YEL054C,YER131W,YGL031C,YGL099W,YGL189C,YGR085C,YGR148C,YGR159C,YGR214W,YHR021C,YHR066W,YHR085W,YHR197W,YIL148W,YIR026C,YJL191W,YJR123W,YKL009W,YKL156W,YKR081C,YKR094C,YLL008W,YLR009W,YLR022C,YLR048W,YLR075W,YLR106C,YLR167W,YLR264W,YLR340W,YLR448W,YML024W,YML073C,YMR229C,YMR230W,YNL182C,YNL302C,YOL040C,YOL077C,YOL080C,YOL121C…
rRNA modification	GO:0000154	4.27283e-41	40.3693	75	514	53	7127	YBL004W,YBR181C,YCL031C,YCL054W,YCL059C,YCR031C,YCR047C,YCR057C,YDL014W,YDL148C,YDL153C,YDL208W,YDR083W,YDR324C,YDR398W,YDR449C,YEL026W,YGL123W,YGL171W,YGR090W,YHR072W-A,YHR089C,YHR148W,YIL091C,YIL096C,YJL069C,YJL109C,YJR002W,YKL078W,YLR175W,YLR186W,YLR197W,YLR222C,YLR409C,YML093W,YMR093W,YMR128W,YMR229C,YNL061W,YNL075W,YNL132W,YNR046W,YOL010W,YOR004W,YOR096W,YOR287C,YOR310C,YPL081W,YPL090C,YPL12…
macromolecule metabolic process	GO:0043170	5.37098e-40	39.2699	2710	514	344	7127	YAL025C,YAL036C,YBL004W,YBL027W,YBL054W,YBL071W-A,YBL072C,YBL087C,YBL092W,YBR020W,YBR030W,YBR031W,YBR048W,YBR079C,YBR084C-A,YBR142W,YBR181C,YBR182C,YBR189W,YBR191W,YBR247C,YCL031C,YCL037C,YCL054W,YCL059C,YCR031C,YCR047C,YCR057C,YCR106W,YDL014W,YDL051W,YDL060W,YDL061C,YDL075W,YDL081C,YDL082W,YDL083C,YDL130W,YDL133C-A,YDL136W,YDL148C,YDL150W,YDL153C,YDL184C,YDL191W,YDL208W,YDL213C,YDL229W,YDR012W,Y…
rRNA methylation	GO:0031167	1.96701e-37	36.7062	64	514	47	7127	YBL004W,YBR181C,YCL031C,YCL054W,YCL059C,YCR031C,YCR047C,YCR057C,YDL014W,YDL148C,YDL153C,YDR083W,YDR324C,YDR398W,YDR449C,YEL026W,YGL123W,YGL171W,YGR090W,YHR148W,YIL091C,YIL096C,YJL069C,YJL109C,YJR002W,YKL078W,YLR186W,YLR197W,YLR222C,YLR409C,YML093W,YMR093W,YMR128W,YMR229C,YNL061W,YNL075W,YNR046W,YOL010W,YOR004W,YOR096W,YOR287C,YOR310C,YPL081W,YPL090C,YPL126W,YPL217C,YPR144C
maturation of LSU-rRNA	GO:0000470	2.7736e-33	32.557	57	514	42	7127	YAL025C,YBR142W,YCL054W,YDL136W,YDL191W,YDL208W,YDR500C,YEL026W,YER006W,YER126C,YGL076C,YGL078C,YGL120C,YGL135W,YGR103W,YHR052W,YHR066W,YHR085W,YJL177W,YKL180W,YKR060W,YKR081C,YLL045C,YLR185W,YLR276C,YMR049C,YMR229C,YMR290C,YNL002C,YNL061W,YNL110C,YNR038W,YNR046W,YOL041C,YOL077C,YOL144W,YOR272W,YPL043W,YPL146C,YPL211W,YPL220W,YPR016C
nitrogen compound metabolic process	GO:0006807	5.03193e-33	32.2983	3108	514	360	7127	YAL025C,YAL036C,YBL004W,YBL027W,YBL039C,YBL054W,YBL068W,YBL071W-A,YBL072C,YBL087C,YBL092W,YBR020W,YBR030W,YBR031W,YBR048W,YBR079C,YBR084C-A,YBR084W,YBR142W,YBR181C,YBR182C,YBR189W,YBR191W,YBR247C,YCL031C,YCL037C,YCL054W,YCL059C,YCR005C,YCR031C,YCR047C,YCR057C,YCR106W,YDL014W,YDL051W,YDL060W,YDL061C,YDL075W,YDL081C,YDL082W,YDL083C,YDL130W,YDL133C-A,YDL136W,YDL148C,YDL150W,YDL153C,YDL184C,YDL191W,Y…
RNA methylation	GO:0001510	6.17045e-33	32.2097	88	514	51	7127	YBL004W,YBR181C,YCL031C,YCL054W,YCL059C,YCR031C,YCR047C,YCR057C,YDL014W,YDL148C,YDL153C,YDR083W,YDR165W,YDR324C,YDR398W,YDR449C,YEL026W,YGL123W,YGL171W,YGR090W,YHR148W,YIL091C,YIL096C,YJL069C,YJL109C,YJR002W,YKL078W,YLR186W,YLR197W,YLR222C,YLR409C,YML093W,YMR093W,YMR128W,YMR229C,YNL061W,YNL062C,YNL075W,YNR046W,YOL010W,YOL124C,YOL125W,YOR004W,YOR096W,YOR287C,YOR310C,YPL081W,YPL090C,YPL126W,YPL217C…
endonucleolytic cleavage involved in rRNA processing	GO:0000478	3.05721e-32	31.5147	56	514	41	7127	YBL004W,YBR247C,YCL059C,YCR047C,YCR057C,YDL060W,YDL148C,YDL153C,YDR449C,YDR450W,YDR500C,YER127W,YGL078C,YGL171W,YGR214W,YGR251W,YHR021C,YJL010C,YJL069C,YJL109C,YJL136C,YJL177W,YJR002W,YKL180W,YKR057W,YLR048W,YLR185W,YLR186W,YLR222C,YML026C,YML093W,YMR229C,YOL010W,YOL077C,YOR004W,YOR078W,YOR294W,YOR310C,YPL217C,YPR112C,YPR144C
endonucleolytic cleavage of tricistronic rRNA transcript (SSU-rRNA, 5.8S rRNA, LSU-rRNA)	GO:0000479	3.05721e-32	31.5147	56	514	41	7127	YBL004W,YBR247C,YCL059C,YCR047C,YCR057C,YDL060W,YDL148C,YDL153C,YDR449C,YDR450W,YDR500C,YER127W,YGL078C,YGL171W,YGR214W,YGR251W,YHR021C,YJL010C,YJL069C,YJL109C,YJL136C,YJL177W,YJR002W,YKL180W,YKR057W,YLR048W,YLR185W,YLR186W,YLR222C,YML026C,YML093W,YMR229C,YOL010W,YOL077C,YOR004W,YOR078W,YOR294W,YOR310C,YPL217C,YPR112C,YPR144C
maturation of 5.8S rRNA	GO:0000460	5.43195e-32	31.265	87	514	50	7127	YAL025C,YBL004W,YBR142W,YBR247C,YCL054W,YCL059C,YCR047C,YCR057C,YDL148C,YDL153C,YDR449C,YDR450W,YDR500C,YER126C,YER127W,YGL078C,YGL120C,YGL171W,YGR214W,YGR251W,YHR052W,YJL010C,YJL050W,YJL069C,YJL109C,YJL136C,YJL177W,YJR002W,YKL180W,YKR057W,YKR081C,YLR048W,YLR185W,YLR186W,YLR222C,YML026C,YML093W,YMR229C,YNL002C,YNR038W,YOL010W,YOL077C,YOR004W,YOR078W,YOR272W,YOR294W,YOR310C,YPR016C,YPR112C,YPR144C
RNA phosphodiester bond hydrolysis, endonucleolytic	GO:0090502	2.30285e-31	30.6377	64	514	43	7127	YBL004W,YBR247C,YCL059C,YCR047C,YCR057C,YDL060W,YDL148C,YDL153C,YDR449C,YDR450W,YDR500C,YER127W,YGL078C,YGL171W,YGR214W,YGR251W,YHR021C,YJL010C,YJL069C,YJL109C,YJL136C,YJL177W,YJR002W,YKL180W,YKR057W,YKR079C,YLR048W,YLR185W,YLR186W,YLR222C,YML026C,YML093W,YMR229C,YNL282W,YOL010W,YOL077C,YOR004W,YOR078W,YOR294W,YOR310C,YPL217C,YPR112C,YPR144C
RNA metabolic process	GO:0016070	3.96131e-31	30.4022	1381	514	215	7127	YAL025C,YBL004W,YBL054W,YBL071W-A,YBL072C,YBR020W,YBR048W,YBR142W,YBR181C,YBR182C,YBR189W,YBR247C,YCL031C,YCL054W,YCL059C,YCR031C,YCR047C,YCR057C,YCR106W,YDL014W,YDL051W,YDL060W,YDL083C,YDL136W,YDL148C,YDL150W,YDL153C,YDL191W,YDL208W,YDL213C,YDL229W,YDR021W,YDR025W,YDR043C,YDR045C,YDR064W,YDR083W,YDR087C,YDR091C,YDR165W,YDR299W,YDR324C,YDR398W,YDR449C,YDR450W,YDR500C,YEL026W,YER006W,YER074W,YER10…
maturation of 5.8S rRNA from tricistronic rRNA transcript (SSU-rRNA, 5.8S rRNA, LSU-rRNA)	GO:0000466	4.73266e-31	30.3249	86	514	49	7127	YAL025C,YBL004W,YBR142W,YBR247C,YCL054W,YCL059C,YCR047C,YCR057C,YDL148C,YDL153C,YDR449C,YDR450W,YDR500C,YER126C,YER127W,YGL078C,YGL120C,YGL171W,YGR214W,YGR251W,YHR052W,YJL010C,YJL050W,YJL069C,YJL109C,YJL136C,YJL177W,YJR002W,YKL180W,YKR057W,YKR081C,YLR048W,YLR185W,YLR186W,YLR222C,YML026C,YML093W,YMR229C,YNL002C,YNR038W,YOL010W,YOL077C,YOR004W,YOR078W,YOR294W,YOR310C,YPR016C,YPR112C,YPR144C
cleavage involved in rRNA processing	GO:0000469	1.37926e-29	28.8604	79	514	46	7127	YBL004W,YBR247C,YCL059C,YCR047C,YCR057C,YDL060W,YDL148C,YDL153C,YDL208W,YDR449C,YDR450W,YDR500C,YER127W,YGL078C,YGL171W,YGR214W,YGR251W,YHR021C,YHR072W-A,YJL010C,YJL050W,YJL069C,YJL109C,YJL136C,YJL177W,YJR002W,YKL180W,YKR057W,YLR048W,YLR185W,YLR186W,YLR222C,YML026C,YML093W,YMR229C,YNL002C,YOL010W,YOL077C,YOR004W,YOR078W,YOR287C,YOR294W,YOR310C,YPL217C,YPR112C,YPR144C
primary metabolic process	GO:0044238	2.70247e-29	28.5682	3314	514	367	7127	YAL025C,YAL036C,YBL004W,YBL027W,YBL039C,YBL054W,YBL068W,YBL071W-A,YBL072C,YBL087C,YBL092W,YBR020W,YBR030W,YBR031W,YBR048W,YBR079C,YBR084C-A,YBR084W,YBR142W,YBR181C,YBR182C,YBR189W,YBR191W,YBR247C,YCL031C,YCL037C,YCL054W,YCL059C,YCR005C,YCR031C,YCR047C,YCR057C,YCR106W,YDL014W,YDL051W,YDL060W,YDL061C,YDL075W,YDL081C,YDL082W,YDL083C,YDL130W,YDL133C-A,YDL136W,YDL148C,YDL150W,YDL153C,YDL184C,YDL191W,Y…
organonitrogen compound biosynthetic process	GO:1901566	1.40592e-27	26.852	977	514	168	7127	YAL036C,YBL027W,YBL039C,YBL071W-A,YBL072C,YBL087C,YBL092W,YBR031W,YBR048W,YBR079C,YBR084C-A,YBR084W,YBR181C,YBR189W,YBR191W,YCL037C,YCR005C,YCR031C,YDL061C,YDL075W,YDL081C,YDL082W,YDL083C,YDL130W,YDL133C-A,YDL136W,YDL184C,YDL191W,YDL208W,YDL229W,YDR012W,YDR020C,YDR025W,YDR064W,YDR091C,YDR382W,YDR385W,YDR418W,YDR447C,YDR450W,YDR471W,YDR496C,YDR500C,YEL054C,YER056C-A,YER074W,YER102W,YER117W,YER131W…
RNA modification	GO:0009451	2.77738e-27	26.5564	161	514	62	7127	YBL004W,YBL071W-A,YBR181C,YCL031C,YCL054W,YCL059C,YCR031C,YCR047C,YCR057C,YDL014W,YDL148C,YDL153C,YDL208W,YDR083W,YDR165W,YDR324C,YDR398W,YDR449C,YEL026W,YGL123W,YGL171W,YGR090W,YGR200C,YHR072W-A,YHR089C,YHR148W,YIL091C,YIL096C,YJL069C,YJL109C,YJR002W,YKL078W,YKR056W,YLR175W,YLR186W,YLR197W,YLR222C,YLR401C,YLR409C,YML093W,YMR093W,YMR128W,YMR229C,YNL061W,YNL062C,YNL075W,YNL132W,YNR015W,YNR046W,YOL…
methylation	GO:0032259	3.54071e-27	26.4509	141	514	58	7127	YBL004W,YBR030W,YBR181C,YCL031C,YCL054W,YCL059C,YCR031C,YCR047C,YCR057C,YDL014W,YDL148C,YDL153C,YDR083W,YDR165W,YDR324C,YDR398W,YDR449C,YDR465C,YEL026W,YGL123W,YGL171W,YGR090W,YGR283C,YHR148W,YIL064W,YIL091C,YIL096C,YJL069C,YJL109C,YJR002W,YKL078W,YLR186W,YLR197W,YLR222C,YLR409C,YLR449W,YML093W,YMR093W,YMR128W,YMR223W,YMR229C,YMR310C,YNL061W,YNL062C,YNL075W,YNR046W,YOL010W,YOL124C,YOL125W,YOR004W…
cellular nitrogen compound biosynthetic process	GO:0044271	3.6255e-27	26.4406	1496	514	218	7127	YAL036C,YBL027W,YBL039C,YBL054W,YBL068W,YBL071W-A,YBL072C,YBL087C,YBL092W,YBR020W,YBR031W,YBR048W,YBR079C,YBR084C-A,YBR084W,YBR181C,YBR182C,YBR189W,YBR191W,YCL037C,YCR031C,YCR106W,YDL014W,YDL061C,YDL075W,YDL081C,YDL082W,YDL083C,YDL130W,YDL133C-A,YDL136W,YDL150W,YDL184C,YDL191W,YDL208W,YDL229W,YDR012W,YDR020C,YDR025W,YDR043C,YDR045C,YDR064W,YDR091C,YDR324C,YDR382W,YDR385W,YDR398W,YDR418W,YDR447C,Y…
ribonucleoprotein complex assembly	GO:0022618	5.45953e-27	26.2628	190	514	67	7127	YBR048W,YBR079C,YCL031C,YCR031C,YCR057C,YCR072C,YDR025W,YDR060W,YDR418W,YDR447C,YEL054C,YER131W,YGL031C,YGL099W,YGL189C,YGR085C,YGR148C,YGR159C,YGR214W,YHR021C,YHR066W,YHR085W,YHR197W,YIL104C,YIL148W,YIR026C,YJL191W,YJR123W,YKL009W,YKL156W,YKR081C,YKR094C,YLL008W,YLR009W,YLR022C,YLR048W,YLR075W,YLR106C,YLR167W,YLR264W,YLR325C,YLR340W,YLR448W,YML024W,YML073C,YMR229C,YMR230W,YMR260C,YNL061W,YNL112W…
ribonucleoprotein complex subunit organization	GO:0071826	6.75255e-27	26.1705	202	514	69	7127	YBR048W,YBR079C,YCL031C,YCR031C,YCR057C,YCR072C,YDR025W,YDR060W,YDR091C,YDR418W,YDR447C,YEL054C,YER131W,YGL031C,YGL099W,YGL120C,YGL189C,YGR085C,YGR148C,YGR159C,YGR214W,YHR021C,YHR066W,YHR085W,YHR197W,YIL104C,YIL148W,YIR026C,YJL191W,YJR123W,YKL009W,YKL156W,YKR081C,YKR094C,YLL008W,YLR009W,YLR022C,YLR048W,YLR075W,YLR106C,YLR167W,YLR264W,YLR325C,YLR340W,YLR448W,YML024W,YML073C,YMR229C,YMR230W,YMR260C…
maturation of LSU-rRNA from tricistronic rRNA transcript (SSU-rRNA, 5.8S rRNA, LSU-rRNA)	GO:0000463	1.42594e-26	25.8459	46	514	34	7127	YAL025C,YBR142W,YCL054W,YDL136W,YDL191W,YDR500C,YER006W,YER126C,YGL076C,YGL078C,YGL120C,YGR103W,YHR052W,YHR066W,YHR085W,YJL177W,YKL180W,YKR081C,YLR185W,YLR276C,YMR049C,YMR229C,YMR290C,YNL002C,YNL061W,YNL110C,YNR038W,YOL041C,YOL077C,YOL144W,YPL043W,YPL146C,YPL211W,YPR016C
rRNA-containing ribonucleoprotein complex export from nucleus	GO:0071428	3.56475e-26	25.448	63	514	39	7127	YAL059W,YCR047C,YDL229W,YDR091C,YDR101C,YDR450W,YER006W,YER036C,YER131W,YGL099W,YGL123W,YGL189C,YGR214W,YGR245C,YHR170W,YHR197W,YIL148W,YJL010C,YJR123W,YKL143W,YKR094C,YLL034C,YLR048W,YLR074C,YLR264W,YML026C,YMR230W,YNL178W,YNL209W,YNL302C,YNR053C,YOL040C,YOL121C,YOR167C,YOR293W,YOR294W,YPL093W,YPL146C,YPR016C
nucleic acid metabolic process	GO:0090304	7.32581e-26	25.1351	1625	514	227	7127	YAL025C,YBL004W,YBL054W,YBL071W-A,YBL072C,YBR020W,YBR048W,YBR142W,YBR181C,YBR182C,YBR189W,YBR247C,YCL031C,YCL054W,YCL059C,YCR031C,YCR047C,YCR057C,YCR106W,YDL014W,YDL051W,YDL060W,YDL083C,YDL136W,YDL148C,YDL150W,YDL153C,YDL191W,YDL208W,YDL213C,YDL229W,YDR021W,YDR025W,YDR043C,YDR045C,YDR064W,YDR083W,YDR087C,YDR091C,YDR165W,YDR299W,YDR324C,YDR398W,YDR446W,YDR449C,YDR450W,YDR499W,YDR500C,YEL026W,YER00…
RNA phosphodiester bond hydrolysis	GO:0090501	8.49464e-26	25.0709	109	514	50	7127	YBL004W,YBR247C,YCL059C,YCR047C,YCR057C,YDL060W,YDL148C,YDL153C,YDL208W,YDR045C,YDR449C,YDR450W,YDR500C,YER127W,YGL078C,YGL171W,YGR214W,YGR251W,YHR021C,YHR072W-A,YJL010C,YJL050W,YJL069C,YJL109C,YJL136C,YJL177W,YJR002W,YJR063W,YKL180W,YKR057W,YKR079C,YLR048W,YLR185W,YLR186W,YLR222C,YML026C,YML093W,YMR229C,YNL002C,YNL282W,YOL010W,YOL077C,YOR004W,YOR078W,YOR287C,YOR294W,YOR310C,YPL217C,YPR112C,YPR14…
macromolecule methylation	GO:0043414	8.86482e-26	25.0523	138	514	56	7127	YBL004W,YBR030W,YBR181C,YCL031C,YCL054W,YCL059C,YCR031C,YCR047C,YCR057C,YDL014W,YDL148C,YDL153C,YDR083W,YDR165W,YDR324C,YDR398W,YDR449C,YDR465C,YEL026W,YGL123W,YGL171W,YGR090W,YHR148W,YIL064W,YIL091C,YIL096C,YJL069C,YJL109C,YJR002W,YKL078W,YLR186W,YLR197W,YLR222C,YLR409C,YLR449W,YML093W,YMR093W,YMR128W,YMR223W,YMR229C,YNL061W,YNL062C,YNL075W,YNR046W,YOL010W,YOL124C,YOL125W,YOR004W,YOR096W,YOR287C…
ribosomal large subunit assembly	GO:0000027	1.3394e-25	24.8731	42	514	32	7127	YCR072C,YDR060W,YDR418W,YEL054C,YGL031C,YGL099W,YGR085C,YGR148C,YHR066W,YHR085W,YHR197W,YIL148W,YIR026C,YKL009W,YKR081C,YKR094C,YLL008W,YLR009W,YLR075W,YLR106C,YLR340W,YLR448W,YML073C,YMR229C,YNL182C,YOL077C,YOL080C,YOL127W,YOR063W,YPL131W,YPL146C,YPR102C
endonucleolytic cleavage in ITS1 to separate SSU-rRNA from 5.8S rRNA and LSU-rRNA from tricistronic rRNA transcript (SSU-rRNA, 5.8S rRNA, LSU-rRNA)	GO:0000447	4.89068e-25	24.3106	43	514	32	7127	YBL004W,YBR247C,YCL059C,YCR047C,YCR057C,YDL148C,YDL153C,YDR449C,YDR450W,YER127W,YGL171W,YGR214W,YGR251W,YJL010C,YJL069C,YJL109C,YJL136C,YJR002W,YKR057W,YLR048W,YLR186W,YLR222C,YML026C,YML093W,YMR229C,YOL010W,YOR004W,YOR078W,YOR294W,YOR310C,YPR112C,YPR144C
organic substance metabolic process	GO:0071704	1.19283e-24	23.9234	3486	514	369	7127	YAL025C,YAL036C,YBL004W,YBL027W,YBL039C,YBL054W,YBL068W,YBL071W-A,YBL072C,YBL087C,YBL092W,YBR020W,YBR030W,YBR031W,YBR048W,YBR079C,YBR084C-A,YBR084W,YBR142W,YBR181C,YBR182C,YBR189W,YBR191W,YBR247C,YCL031C,YCL037C,YCL054W,YCL059C,YCR005C,YCR031C,YCR047C,YCR057C,YCR106W,YDL014W,YDL051W,YDL060W,YDL061C,YDL075W,YDL081C,YDL082W,YDL083C,YDL130W,YDL133C-A,YDL136W,YDL148C,YDL150W,YDL153C,YDL184C,YDL191W,Y…
nucleobase-containing compound metabolic process	GO:0006139	1.76757e-24	23.7526	1830	514	242	7127	YAL025C,YBL004W,YBL039C,YBL054W,YBL068W,YBL071W-A,YBL072C,YBR020W,YBR048W,YBR084W,YBR142W,YBR181C,YBR182C,YBR189W,YBR247C,YCL031C,YCL054W,YCL059C,YCR031C,YCR047C,YCR057C,YCR106W,YDL014W,YDL051W,YDL060W,YDL083C,YDL136W,YDL148C,YDL150W,YDL153C,YDL191W,YDL208W,YDL213C,YDL229W,YDR020C,YDR021W,YDR025W,YDR043C,YDR045C,YDR064W,YDR083W,YDR087C,YDR091C,YDR165W,YDR299W,YDR324C,YDR398W,YDR446W,YDR449C,YDR45…
cellular macromolecule biosynthetic process	GO:0034645	4.82111e-24	23.3169	1502	514	212	7127	YAL036C,YBL027W,YBL054W,YBL071W-A,YBL072C,YBL087C,YBL092W,YBR020W,YBR031W,YBR048W,YBR079C,YBR084C-A,YBR181C,YBR182C,YBR189W,YBR191W,YCL037C,YCR031C,YCR106W,YDL014W,YDL061C,YDL075W,YDL081C,YDL082W,YDL083C,YDL130W,YDL133C-A,YDL136W,YDL150W,YDL184C,YDL191W,YDL208W,YDL229W,YDR012W,YDR025W,YDR043C,YDR045C,YDR064W,YDR091C,YDR324C,YDR382W,YDR385W,YDR398W,YDR418W,YDR447C,YDR450W,YDR471W,YDR496C,YDR499W,Y…
macromolecule biosynthetic process	GO:0009059	2.73145e-23	22.5636	1520	514	212	7127	YAL036C,YBL027W,YBL054W,YBL071W-A,YBL072C,YBL087C,YBL092W,YBR020W,YBR031W,YBR048W,YBR079C,YBR084C-A,YBR181C,YBR182C,YBR189W,YBR191W,YCL037C,YCR031C,YCR106W,YDL014W,YDL061C,YDL075W,YDL081C,YDL082W,YDL083C,YDL130W,YDL133C-A,YDL136W,YDL150W,YDL184C,YDL191W,YDL208W,YDL229W,YDR012W,YDR025W,YDR043C,YDR045C,YDR064W,YDR091C,YDR324C,YDR382W,YDR385W,YDR398W,YDR418W,YDR447C,YDR450W,YDR471W,YDR496C,YDR499W,Y…
cellular metabolic process	GO:0044237	2.53775e-22	21.5956	3548	514	368	7127	YAL025C,YAL036C,YBL004W,YBL027W,YBL039C,YBL054W,YBL068W,YBL071W-A,YBL072C,YBL087C,YBL092W,YBR020W,YBR030W,YBR031W,YBR048W,YBR079C,YBR084C-A,YBR084W,YBR142W,YBR181C,YBR182C,YBR189W,YBR191W,YBR238C,YBR247C,YCL031C,YCL037C,YCL054W,YCL059C,YCR005C,YCR031C,YCR047C,YCR057C,YCR106W,YDL014W,YDL051W,YDL060W,YDL061C,YDL075W,YDL081C,YDL082W,YDL083C,YDL130W,YDL133C-A,YDL136W,YDL148C,YDL150W,YDL153C,YDL184C,Y…
cellular aromatic compound metabolic process	GO:0006725	4.28788e-22	21.3678	1917	514	244	7127	YAL025C,YBL004W,YBL039C,YBL054W,YBL068W,YBL071W-A,YBL072C,YBR020W,YBR048W,YBR084W,YBR142W,YBR181C,YBR182C,YBR189W,YBR247C,YCL031C,YCL054W,YCL059C,YCR031C,YCR047C,YCR057C,YCR106W,YDL014W,YDL051W,YDL060W,YDL083C,YDL136W,YDL148C,YDL150W,YDL153C,YDL191W,YDL208W,YDL213C,YDL229W,YDR020C,YDR021W,YDR025W,YDR043C,YDR045C,YDR064W,YDR083W,YDR087C,YDR091C,YDR165W,YDR299W,YDR324C,YDR398W,YDR446W,YDR449C,YDR45…
organelle assembly	GO:0070925	4.48073e-22	21.3487	182	514	60	7127	YBR048W,YCL031C,YCR031C,YCR057C,YCR072C,YDR025W,YDR060W,YDR418W,YDR447C,YEL054C,YER131W,YGL031C,YGL099W,YGL189C,YGR085C,YGR148C,YGR159C,YGR214W,YHR021C,YHR066W,YHR085W,YHR197W,YIL148W,YIR026C,YJL191W,YJR123W,YKL009W,YKL156W,YKR081C,YKR094C,YLL008W,YLR009W,YLR022C,YLR048W,YLR075W,YLR106C,YLR167W,YLR264W,YLR340W,YLR448W,YML024W,YML073C,YMR229C,YMR230W,YNL182C,YNL302C,YOL040C,YOL077C,YOL080C,YOL121C…
heterocycle metabolic process	GO:0046483	9.04847e-22	21.0434	1926	514	244	7127	YAL025C,YBL004W,YBL039C,YBL054W,YBL068W,YBL071W-A,YBL072C,YBR020W,YBR048W,YBR084W,YBR142W,YBR181C,YBR182C,YBR189W,YBR247C,YCL031C,YCL054W,YCL059C,YCR031C,YCR047C,YCR057C,YCR106W,YDL014W,YDL051W,YDL060W,YDL083C,YDL136W,YDL148C,YDL150W,YDL153C,YDL191W,YDL208W,YDL213C,YDL229W,YDR020C,YDR021W,YDR025W,YDR043C,YDR045C,YDR064W,YDR083W,YDR087C,YDR091C,YDR165W,YDR299W,YDR324C,YDR398W,YDR446W,YDR449C,YDR45…
cellular macromolecule metabolic process	GO:0044260	4.32478e-21	20.364	2337	514	276	7127	YAL036C,YBL004W,YBL027W,YBL054W,YBL071W-A,YBL072C,YBL087C,YBL092W,YBR020W,YBR030W,YBR031W,YBR048W,YBR079C,YBR084C-A,YBR181C,YBR182C,YBR189W,YBR191W,YCL031C,YCL037C,YCL054W,YCL059C,YCR031C,YCR047C,YCR057C,YCR106W,YDL014W,YDL061C,YDL075W,YDL081C,YDL082W,YDL083C,YDL130W,YDL133C-A,YDL136W,YDL148C,YDL150W,YDL153C,YDL184C,YDL191W,YDL208W,YDL229W,YDR012W,YDR025W,YDR043C,YDR045C,YDR064W,YDR083W,YDR091C,Y…
ribosomal small subunit assembly	GO:0000028	3.12087e-20	19.5057	29	514	24	7127	YBR048W,YCL031C,YCR031C,YCR057C,YDR025W,YDR447C,YGR159C,YGR214W,YHR021C,YJL191W,YJR123W,YKL156W,YLR048W,YLR167W,YLR264W,YML024W,YMR229C,YMR230W,YNL302C,YOL040C,YOL121C,YOR167C,YOR293W,YPR112C
organic cyclic compound metabolic process	GO:1901360	4.00255e-20	19.3977	1985	514	245	7127	YAL025C,YBL004W,YBL039C,YBL054W,YBL068W,YBL071W-A,YBL072C,YBR020W,YBR048W,YBR084W,YBR142W,YBR181C,YBR182C,YBR189W,YBR247C,YCL031C,YCL054W,YCL059C,YCR031C,YCR047C,YCR057C,YCR106W,YDL014W,YDL051W,YDL060W,YDL083C,YDL136W,YDL148C,YDL150W,YDL153C,YDL191W,YDL208W,YDL213C,YDL229W,YDR020C,YDR021W,YDR025W,YDR043C,YDR045C,YDR064W,YDR083W,YDR087C,YDR091C,YDR165W,YDR299W,YDR324C,YDR398W,YDR446W,YDR449C,YDR45…
cellular component organization or biogenesis	GO:0071840	6.70655e-20	19.1735	2286	514	269	7127	YAL025C,YAL059W,YAR028W,YAR029W,YAR031W,YBL004W,YBL068W,YBL072C,YBR048W,YBR079C,YBR142W,YBR180W,YBR181C,YBR189W,YBR247C,YBR267W,YCL031C,YCL054W,YCL059C,YCR031C,YCR047C,YCR057C,YCR072C,YDL014W,YDL060W,YDL063C,YDL083C,YDL136W,YDL148C,YDL153C,YDL191W,YDL208W,YDL213C,YDL229W,YDR021W,YDR025W,YDR043C,YDR060W,YDR064W,YDR083W,YDR087C,YDR091C,YDR101C,YDR144C,YDR161W,YDR299W,YDR324C,YDR398W,YDR418W,YDR446W…
metabolic process	GO:0008152	7.00797e-20	19.1544	3722	514	374	7127	YAL025C,YAL036C,YBL004W,YBL027W,YBL039C,YBL054W,YBL068W,YBL071W-A,YBL072C,YBL087C,YBL092W,YBR020W,YBR030W,YBR031W,YBR048W,YBR079C,YBR084C-A,YBR084W,YBR142W,YBR181C,YBR182C,YBR189W,YBR191W,YBR238C,YBR247C,YCL031C,YCL037C,YCL054W,YCL059C,YCR005C,YCR031C,YCR047C,YCR057C,YCR106W,YDL014W,YDL051W,YDL060W,YDL061C,YDL075W,YDL081C,YDL082W,YDL083C,YDL130W,YDL133C-A,YDL136W,YDL148C,YDL150W,YDL153C,YDL184C,Y…
nucleic acid phosphodiester bond hydrolysis	GO:0090305	8.83311e-19	18.0539	152	514	51	7127	YBL004W,YBR247C,YCL059C,YCR047C,YCR057C,YDL060W,YDL148C,YDL153C,YDL208W,YDR045C,YDR449C,YDR450W,YDR500C,YER044C-A,YER127W,YGL078C,YGL171W,YGR214W,YGR251W,YHR021C,YHR072W-A,YJL010C,YJL050W,YJL069C,YJL109C,YJL136C,YJL177W,YJR002W,YJR063W,YKL180W,YKR057W,YKR079C,YLR048W,YLR185W,YLR186W,YLR222C,YML026C,YML093W,YMR229C,YNL002C,YNL282W,YOL010W,YOL077C,YOR004W,YOR078W,YOR287C,YOR294W,YOR310C,YPL217C,YPR…
rRNA 5'-end processing	GO:0000967	2.4463e-17	16.6115	34	514	24	7127	YBL004W,YCR057C,YDL148C,YDL153C,YDR449C,YGL171W,YGR251W,YJL010C,YJL069C,YJL109C,YJR002W,YLR186W,YLR222C,YML093W,YMR229C,YNL002C,YOL010W,YOL077C,YOR004W,YOR078W,YOR310C,YPL217C,YPR112C,YPR144C
ncRNA 5'-end processing	GO:0034471	2.036e-16	15.6912	36	514	24	7127	YBL004W,YCR057C,YDL148C,YDL153C,YDR449C,YGL171W,YGR251W,YJL010C,YJL069C,YJL109C,YJR002W,YLR186W,YLR222C,YML093W,YMR229C,YNL002C,YOL010W,YOL077C,YOR004W,YOR078W,YOR310C,YPL217C,YPR112C,YPR144C
ribonucleoprotein complex export from nucleus	GO:0071426	2.33258e-16	15.6322	128	514	44	7127	YAL059W,YBR247C,YCR047C,YDL229W,YDR091C,YDR101C,YDR450W,YER006W,YER036C,YER131W,YGL099W,YGL123W,YGL189C,YGR090W,YGR128C,YGR214W,YGR245C,YHR170W,YHR197W,YIL148W,YJL010C,YJL050W,YJR123W,YKL143W,YKR094C,YLL034C,YLR048W,YLR074C,YLR264W,YML026C,YMR230W,YMR308C,YNL178W,YNL209W,YNL302C,YNR053C,YOL040C,YOL121C,YOR167C,YOR293W,YOR294W,YPL093W,YPL146C,YPR016C
ribonucleoprotein complex localization	GO:0071166	4.67392e-16	15.3303	130	514	44	7127	YAL059W,YBR247C,YCR047C,YDL229W,YDR091C,YDR101C,YDR450W,YER006W,YER036C,YER131W,YGL099W,YGL123W,YGL189C,YGR090W,YGR128C,YGR214W,YGR245C,YHR170W,YHR197W,YIL148W,YJL010C,YJL050W,YJR123W,YKL143W,YKR094C,YLL034C,YLR048W,YLR074C,YLR264W,YML026C,YMR230W,YMR308C,YNL178W,YNL209W,YNL302C,YNR053C,YOL040C,YOL121C,YOR167C,YOR293W,YOR294W,YPL093W,YPL146C,YPR016C
RNA 5'-end processing	GO:0000966	5.41092e-16	15.2667	37	514	24	7127	YBL004W,YCR057C,YDL148C,YDL153C,YDR449C,YGL171W,YGR251W,YJL010C,YJL069C,YJL109C,YJR002W,YLR186W,YLR222C,YML093W,YMR229C,YNL002C,YOL010W,YOL077C,YOR004W,YOR078W,YOR310C,YPL217C,YPR112C,YPR144C
RNA export from nucleus	GO:0006405	6.57723e-16	15.182	131	514	44	7127	YAL059W,YBR247C,YCR047C,YDL229W,YDR091C,YDR101C,YDR450W,YER006W,YER036C,YER131W,YGL099W,YGL123W,YGL189C,YGR090W,YGR128C,YGR214W,YGR245C,YHR170W,YHR197W,YIL148W,YJL010C,YJL050W,YJR123W,YKL143W,YKR094C,YLL034C,YLR048W,YLR074C,YLR264W,YML026C,YMR230W,YMR308C,YNL178W,YNL209W,YNL302C,YNR053C,YOL040C,YOL121C,YOR167C,YOR293W,YOR294W,YPL093W,YPL146C,YPR016C
endonucleolytic cleavage in 5'-ETS of tricistronic rRNA transcript (SSU-rRNA, 5.8S rRNA, LSU-rRNA)	GO:0000480	8.41526e-16	15.0749	31	514	22	7127	YBL004W,YCR057C,YDL148C,YDL153C,YDR449C,YER127W,YGL171W,YGR251W,YJL010C,YJL069C,YJL109C,YJR002W,YLR186W,YLR222C,YML093W,YMR229C,YOL010W,YOR004W,YOR310C,YPL217C,YPR112C,YPR144C
protein export from nucleus	GO:0006611	1.28768e-15	14.8902	133	514	44	7127	YAL059W,YBR247C,YCR047C,YDL229W,YDR091C,YDR101C,YDR450W,YER006W,YER036C,YER131W,YGL099W,YGL123W,YGL189C,YGR090W,YGR128C,YGR214W,YGR245C,YHR170W,YHR197W,YIL148W,YJL010C,YJL050W,YJR123W,YKL143W,YKR094C,YLL034C,YLR048W,YLR074C,YLR264W,YML026C,YMR230W,YMR308C,YNL178W,YNL209W,YNL302C,YNR053C,YOL040C,YOL121C,YOR167C,YOR293W,YOR294W,YPL093W,YPL146C,YPR016C
endonucleolytic cleavage to generate mature 5'-end of SSU-rRNA from (SSU-rRNA, 5.8S rRNA, LSU-rRNA)	GO:0000472	2.51452e-15	14.5995	32	514	22	7127	YBL004W,YCR057C,YDL148C,YDL153C,YDR449C,YGL171W,YGR251W,YJL010C,YJL069C,YJL109C,YJR002W,YLR186W,YLR222C,YML093W,YMR229C,YOL010W,YOR004W,YOR078W,YOR310C,YPL217C,YPR112C,YPR144C
cellular protein metabolic process	GO:0044267	3.34445e-15	14.4757	1355	514	178	7127	YAL036C,YBL027W,YBL071W-A,YBL072C,YBL087C,YBL092W,YBR030W,YBR031W,YBR048W,YBR079C,YBR084C-A,YBR181C,YBR189W,YBR191W,YCL037C,YCR031C,YDL014W,YDL061C,YDL075W,YDL081C,YDL082W,YDL083C,YDL130W,YDL133C-A,YDL136W,YDL184C,YDL191W,YDL208W,YDL229W,YDR012W,YDR025W,YDR064W,YDR091C,YDR161W,YDR382W,YDR385W,YDR418W,YDR447C,YDR450W,YDR465C,YDR471W,YDR496C,YDR500C,YEL054C,YER056C-A,YER074W,YER102W,YER117W,YER131W…
nuclear export	GO:0051168	3.4317e-15	14.4645	136	514	44	7127	YAL059W,YBR247C,YCR047C,YDL229W,YDR091C,YDR101C,YDR450W,YER006W,YER036C,YER131W,YGL099W,YGL123W,YGL189C,YGR090W,YGR128C,YGR214W,YGR245C,YHR170W,YHR197W,YIL148W,YJL010C,YJL050W,YJR123W,YKL143W,YKR094C,YLL034C,YLR048W,YLR074C,YLR264W,YML026C,YMR230W,YMR308C,YNL178W,YNL209W,YNL302C,YNR053C,YOL040C,YOL121C,YOR167C,YOR293W,YOR294W,YPL093W,YPL146C,YPR016C
nuclear transport	GO:0051169	5.80547e-15	14.2362	175	514	50	7127	YAL059W,YBR247C,YBR267W,YCR047C,YDL063C,YDL229W,YDR091C,YDR101C,YDR450W,YER006W,YER036C,YER110C,YER131W,YGL099W,YGL123W,YGL189C,YGR090W,YGR128C,YGR214W,YGR245C,YHR170W,YHR197W,YIL148W,YJL010C,YJL050W,YJR123W,YJR132W,YKL143W,YKR092C,YKR094C,YLL034C,YLR048W,YLR074C,YLR243W,YLR264W,YML026C,YMR230W,YMR308C,YNL178W,YNL209W,YNL302C,YNR053C,YOL040C,YOL121C,YOR167C,YOR293W,YOR294W,YPL093W,YPL146C,YPR016C
nucleocytoplasmic transport	GO:0006913	5.80547e-15	14.2362	175	514	50	7127	YAL059W,YBR247C,YBR267W,YCR047C,YDL063C,YDL229W,YDR091C,YDR101C,YDR450W,YER006W,YER036C,YER110C,YER131W,YGL099W,YGL123W,YGL189C,YGR090W,YGR128C,YGR214W,YGR245C,YHR170W,YHR197W,YIL148W,YJL010C,YJL050W,YJR123W,YJR132W,YKL143W,YKR092C,YKR094C,YLL034C,YLR048W,YLR074C,YLR243W,YLR264W,YML026C,YMR230W,YMR308C,YNL178W,YNL209W,YNL302C,YNR053C,YOL040C,YOL121C,YOR167C,YOR293W,YOR294W,YPL093W,YPL146C,YPR016C
rRNA export from nucleus	GO:0006407	9.00185e-14	13.0457	18	514	16	7127	YDR450W,YER131W,YGL123W,YGL189C,YGR214W,YJR123W,YLR048W,YLR264W,YML026C,YMR230W,YNL178W,YNL302C,YOL040C,YOL121C,YOR167C,YOR293W
rRNA transport	GO:0051029	9.00185e-14	13.0457	18	514	16	7127	YDR450W,YER131W,YGL123W,YGL189C,YGR214W,YJR123W,YLR048W,YLR264W,YML026C,YMR230W,YNL178W,YNL302C,YOL040C,YOL121C,YOR167C,YOR293W
protein metabolic process	GO:0019538	1.62611e-13	12.7888	1427	514	180	7127	YAL036C,YBL027W,YBL071W-A,YBL072C,YBL087C,YBL092W,YBR030W,YBR031W,YBR048W,YBR079C,YBR084C-A,YBR181C,YBR189W,YBR191W,YCL037C,YCR031C,YDL014W,YDL061C,YDL075W,YDL081C,YDL082W,YDL083C,YDL130W,YDL133C-A,YDL136W,YDL184C,YDL191W,YDL208W,YDL229W,YDR012W,YDR025W,YDR064W,YDR091C,YDR144C,YDR161W,YDR382W,YDR385W,YDR418W,YDR447C,YDR450W,YDR465C,YDR471W,YDR496C,YDR500C,YEL054C,YER056C-A,YER074W,YER102W,YER117W…
organic substance biosynthetic process	GO:1901576	3.80437e-13	12.4197	2054	514	232	7127	YAL036C,YBL027W,YBL039C,YBL054W,YBL068W,YBL071W-A,YBL072C,YBL087C,YBL092W,YBR020W,YBR031W,YBR048W,YBR079C,YBR084C-A,YBR084W,YBR181C,YBR182C,YBR189W,YBR191W,YCL037C,YCR005C,YCR031C,YCR106W,YDL014W,YDL061C,YDL075W,YDL081C,YDL082W,YDL083C,YDL130W,YDL133C-A,YDL136W,YDL150W,YDL184C,YDL191W,YDL208W,YDL229W,YDR012W,YDR020C,YDR025W,YDR043C,YDR045C,YDR064W,YDR091C,YDR324C,YDR382W,YDR385W,YDR398W,YDR418W,Y…
cellular biosynthetic process	GO:0044249	5.51918e-13	12.2581	2023	514	229	7127	YAL036C,YBL027W,YBL039C,YBL054W,YBL068W,YBL071W-A,YBL072C,YBL087C,YBL092W,YBR020W,YBR031W,YBR048W,YBR079C,YBR084C-A,YBR084W,YBR181C,YBR182C,YBR189W,YBR191W,YCL037C,YCR005C,YCR031C,YCR106W,YDL014W,YDL061C,YDL075W,YDL081C,YDL082W,YDL083C,YDL130W,YDL133C-A,YDL136W,YDL150W,YDL184C,YDL191W,YDL208W,YDL229W,YDR012W,YDR020C,YDR025W,YDR043C,YDR045C,YDR064W,YDR091C,YDR324C,YDR382W,YDR385W,YDR398W,YDR418W,Y…
biosynthetic process	GO:0009058	1.01435e-12	11.9938	2082	514	233	7127	YAL036C,YBL027W,YBL039C,YBL054W,YBL068W,YBL071W-A,YBL072C,YBL087C,YBL092W,YBR020W,YBR031W,YBR048W,YBR079C,YBR084C-A,YBR084W,YBR181C,YBR182C,YBR189W,YBR191W,YCL037C,YCR005C,YCR031C,YCR106W,YDL014W,YDL061C,YDL075W,YDL081C,YDL082W,YDL083C,YDL130W,YDL133C-A,YDL136W,YDL150W,YDL184C,YDL191W,YDL208W,YDL229W,YDR012W,YDR020C,YDR025W,YDR043C,YDR045C,YDR064W,YDR091C,YDR324C,YDR382W,YDR385W,YDR398W,YDR418W,Y…
protein-containing complex localization	GO:0031503	1.91345e-12	11.7182	158	514	44	7127	YAL059W,YBR247C,YCR047C,YDL229W,YDR091C,YDR101C,YDR450W,YER006W,YER036C,YER131W,YGL099W,YGL123W,YGL189C,YGR090W,YGR128C,YGR214W,YGR245C,YHR170W,YHR197W,YIL148W,YJL010C,YJL050W,YJR123W,YKL143W,YKR094C,YLL034C,YLR048W,YLR074C,YLR264W,YML026C,YMR230W,YMR308C,YNL178W,YNL209W,YNL302C,YNR053C,YOL040C,YOL121C,YOR167C,YOR293W,YOR294W,YPL093W,YPL146C,YPR016C
ribosomal subunit export from nucleus	GO:0000054	2.30454e-12	11.6374	48	514	24	7127	YAL059W,YCR047C,YDL229W,YDR091C,YDR101C,YER006W,YER036C,YGL099W,YGR245C,YHR170W,YHR197W,YIL148W,YJL010C,YKL143W,YKR094C,YLL034C,YLR074C,YNL178W,YNL209W,YNR053C,YOR294W,YPL093W,YPL146C,YPR016C
establishment of RNA localization	GO:0051236	3.46624e-12	11.4601	167	514	45	7127	YAL059W,YBR247C,YCR047C,YDL229W,YDR091C,YDR101C,YDR450W,YER006W,YER036C,YER110C,YER131W,YGL099W,YGL123W,YGL189C,YGR090W,YGR128C,YGR214W,YGR245C,YHR170W,YHR197W,YIL148W,YJL010C,YJL050W,YJR123W,YKL143W,YKR094C,YLL034C,YLR048W,YLR074C,YLR264W,YML026C,YMR230W,YMR308C,YNL178W,YNL209W,YNL302C,YNR053C,YOL040C,YOL121C,YOR167C,YOR293W,YOR294W,YPL093W,YPL146C,YPR016C
RNA transport	GO:0050658	3.46624e-12	11.4601	167	514	45	7127	YAL059W,YBR247C,YCR047C,YDL229W,YDR091C,YDR101C,YDR450W,YER006W,YER036C,YER110C,YER131W,YGL099W,YGL123W,YGL189C,YGR090W,YGR128C,YGR214W,YGR245C,YHR170W,YHR197W,YIL148W,YJL010C,YJL050W,YJR123W,YKL143W,YKR094C,YLL034C,YLR048W,YLR074C,YLR264W,YML026C,YMR230W,YMR308C,YNL178W,YNL209W,YNL302C,YNR053C,YOL040C,YOL121C,YOR167C,YOR293W,YOR294W,YPL093W,YPL146C,YPR016C
ribosome localization	GO:0033750	4.21767e-12	11.3749	49	514	24	7127	YAL059W,YCR047C,YDL229W,YDR091C,YDR101C,YER006W,YER036C,YGL099W,YGR245C,YHR170W,YHR197W,YIL148W,YJL010C,YKL143W,YKR094C,YLL034C,YLR074C,YNL178W,YNL209W,YNR053C,YOR294W,YPL093W,YPL146C,YPR016C
nucleic acid transport	GO:0050657	5.63408e-12	11.2492	169	514	45	7127	YAL059W,YBR247C,YCR047C,YDL229W,YDR091C,YDR101C,YDR450W,YER006W,YER036C,YER110C,YER131W,YGL099W,YGL123W,YGL189C,YGR090W,YGR128C,YGR214W,YGR245C,YHR170W,YHR197W,YIL148W,YJL010C,YJL050W,YJR123W,YKL143W,YKR094C,YLL034C,YLR048W,YLR074C,YLR264W,YML026C,YMR230W,YMR308C,YNL178W,YNL209W,YNL302C,YNR053C,YOL040C,YOL121C,YOR167C,YOR293W,YOR294W,YPL093W,YPL146C,YPR016C
RNA localization	GO:0006403	7.605e-12	11.1189	184	514	47	7127	YAL059W,YBR247C,YCR047C,YDL229W,YDR091C,YDR101C,YDR450W,YER006W,YER036C,YER110C,YER131W,YGL099W,YGL123W,YGL171W,YGL189C,YGR090W,YGR128C,YGR214W,YGR245C,YHR072W-A,YHR170W,YHR197W,YIL148W,YJL010C,YJL050W,YJR123W,YKL143W,YKR094C,YLL034C,YLR048W,YLR074C,YLR264W,YML026C,YMR230W,YMR308C,YNL178W,YNL209W,YNL302C,YNR053C,YOL040C,YOL121C,YOR167C,YOR293W,YOR294W,YPL093W,YPL146C,YPR016C
ncRNA export from nucleus	GO:0097064	1.2281e-09	8.91077	33	514	18	7127	YDR450W,YER131W,YGL123W,YGL189C,YGR090W,YGR128C,YGR214W,YJR123W,YLR048W,YLR264W,YML026C,YMR230W,YNL178W,YNL302C,YOL040C,YOL121C,YOR167C,YOR293W
nucleobase-containing compound transport	GO:0015931	7.38056e-09	8.13191	211	514	46	7127	YAL059W,YBL042C,YBR247C,YCR047C,YDL229W,YDR091C,YDR101C,YDR450W,YER006W,YER036C,YER110C,YER131W,YGL099W,YGL123W,YGL189C,YGR090W,YGR128C,YGR214W,YGR245C,YHR170W,YHR197W,YIL148W,YJL010C,YJL050W,YJR123W,YKL143W,YKR094C,YLL034C,YLR048W,YLR074C,YLR264W,YML026C,YMR230W,YMR308C,YNL178W,YNL209W,YNL302C,YNR053C,YOL040C,YOL121C,YOR167C,YOR293W,YOR294W,YPL093W,YPL146C,YPR016C
cellular process	GO:0009987	9.73764e-08	7.01155	4579	514	396	7127	YAL025C,YAL036C,YAR028W,YAR029W,YAR031W,YBL004W,YBL027W,YBL039C,YBL054W,YBL068W,YBL071W-A,YBL072C,YBL087C,YBL092W,YBR020W,YBR030W,YBR031W,YBR048W,YBR079C,YBR084C-A,YBR084W,YBR142W,YBR180W,YBR181C,YBR182C,YBR189W,YBR191W,YBR238C,YBR247C,YBR267W,YCL031C,YCL037C,YCL054W,YCL059C,YCR005C,YCR031C,YCR047C,YCR057C,YCR072C,YCR106W,YDL014W,YDL051W,YDL060W,YDL061C,YDL075W,YDL081C,YDL082W,YDL083C,YDL130W,YDL…
biological_process	GO:0008150	3.26266e-07	6.48643	5066	514	425	7127	YAL025C,YAL036C,YAL059W,YAR028W,YAR029W,YAR031W,YBL004W,YBL027W,YBL039C,YBL042C,YBL054W,YBL068W,YBL071W-A,YBL072C,YBL087C,YBL092W,YBR020W,YBR021W,YBR030W,YBR031W,YBR048W,YBR079C,YBR084C-A,YBR084W,YBR142W,YBR180W,YBR181C,YBR182C,YBR189W,YBR191W,YBR238C,YBR247C,YBR267W,YCL031C,YCL037C,YCL054W,YCL059C,YCR005C,YCR031C,YCR047C,YCR057C,YCR072C,YCR106W,YDL014W,YDL051W,YDL060W,YDL061C,YDL063C,YDL075W,YDL…
organonitrogen compound metabolic process	GO:1901564	1.13144e-05	4.94637	1962	514	199	7127	YAL036C,YBL027W,YBL039C,YBL068W,YBL071W-A,YBL072C,YBL087C,YBL092W,YBR030W,YBR031W,YBR048W,YBR079C,YBR084C-A,YBR084W,YBR181C,YBR189W,YBR191W,YCL037C,YCR005C,YCR031C,YDL014W,YDL061C,YDL075W,YDL081C,YDL082W,YDL083C,YDL130W,YDL133C-A,YDL136W,YDL184C,YDL191W,YDL208W,YDL229W,YDR012W,YDR020C,YDR025W,YDR064W,YDR091C,YDR144C,YDR161W,YDR382W,YDR385W,YDR418W,YDR447C,YDR450W,YDR465C,YDR471W,YDR496C,YDR500C,Y…
assembly of large subunit precursor of preribosome	GO:1902626	4.30525e-05	4.366	10	514	8	7127	YGL031C,YGR148C,YKR081C,YLR009W,YNL061W,YPL093W,YPL211W,YPR016C
regulation of translational fidelity	GO:0006450	0.000279307	3.55392	19	514	10	7127	YBR189W,YDL075W,YDL229W,YGL123W,YGR118W,YJR123W,YLR406C,YNL209W,YPL081W,YPR132W
ribosomal large subunit export from nucleus	GO:0000055	0.000285696	3.5441	28	514	12	7127	YAL059W,YDR101C,YER006W,YGR245C,YHR170W,YIL148W,YKR094C,YLL034C,YLR074C,YNR053C,YOR294W,YPL146C
cellular protein-containing complex assembly	GO:0034622	0.000310749	3.50759	546	514	72	7127	YBR048W,YBR079C,YCL031C,YCR031C,YCR057C,YCR072C,YDR025W,YDR060W,YDR418W,YDR447C,YEL054C,YER131W,YGL031C,YGL099W,YGL189C,YGR085C,YGR148C,YGR159C,YGR214W,YHR021C,YHR030C,YHR066W,YHR085W,YHR197W,YIL104C,YIL132C,YIL148W,YIR026C,YJL191W,YJR123W,YKL009W,YKL156W,YKR081C,YKR094C,YLL008W,YLR002C,YLR009W,YLR022C,YLR048W,YLR075W,YLR106C,YLR167W,YLR264W,YLR325C,YLR340W,YLR448W,YLR449W,YML024W,YML073C,YMR229C…
protein-containing complex assembly	GO:0065003	0.0020532	2.68757	573	514	72	7127	YBR048W,YBR079C,YCL031C,YCR031C,YCR057C,YCR072C,YDR025W,YDR060W,YDR418W,YDR447C,YEL054C,YER131W,YGL031C,YGL099W,YGL189C,YGR085C,YGR148C,YGR159C,YGR214W,YHR021C,YHR030C,YHR066W,YHR085W,YHR197W,YIL104C,YIL132C,YIL148W,YIR026C,YJL191W,YJR123W,YKL009W,YKL156W,YKR081C,YKR094C,YLL008W,YLR002C,YLR009W,YLR022C,YLR048W,YLR075W,YLR106C,YLR167W,YLR264W,YLR325C,YLR340W,YLR448W,YLR449W,YML024W,YML073C,YMR229C…
endonucleolytic cleavage to generate mature 3'-end of SSU-rRNA from (SSU-rRNA, 5.8S rRNA, LSU-rRNA)	GO:0000461	0.00300252	2.52251	5	514	5	7127	YDL060W,YGR214W,YJL136C,YKR057W,YLR048W
ncRNA transcription	GO:0098781	0.00590858	2.22852	54	514	15	7127	YDL150W,YDR045C,YHR143W-A,YJL011C,YJL148W,YJR063W,YMR239C,YNL248C,YNR003C,YOR224C,YOR340C,YOR341W,YPR010C,YPR110C,YPR190C
RNA secondary structure unwinding	GO:0010501	0.00598218	2.22314	30	514	11	7127	YBR142W,YDR021W,YGL078C,YGL171W,YJL033W,YKR059W,YLL008W,YLR276C,YMR290C,YNL112W,YNR038W
transcription by RNA polymerase I	GO:0006360	0.00816715	2.08793	69	514	17	7127	YDL014W,YDR324C,YDR398W,YGR128C,YHR143W-A,YHR196W,YJL109C,YJL148W,YJR063W,YMR093W,YNL248C,YOR224C,YOR340C,YOR341W,YPL126W,YPR010C,YPR110C
termination of RNA polymerase III transcription	GO:0006386	0.00833461	2.07911	16	514	8	7127	YDL150W,YDR045C,YHR143W-A,YJL011C,YNR003C,YOR224C,YPR110C,YPR190C
establishment of organelle localization	GO:0051656	0.00852654	2.06923	131	514	25	7127	YAL059W,YCR047C,YDL229W,YDR091C,YDR101C,YER006W,YER036C,YGL099W,YGR245C,YHR170W,YHR197W,YIL148W,YJL010C,YKL143W,YKR094C,YLL034C,YLR074C,YNL178W,YNL209W,YNR053C,YOR294W,YPL093W,YPL146C,YPL200W,YPR016C
tRNA transcription by RNA polymerase III	GO:0042797	0.0248916	1.60395	18	514	8	7127	YDL150W,YDR045C,YHR143W-A,YJL011C,YNR003C,YOR224C,YPR110C,YPR190C
tRNA transcription	GO:0009304	0.0402988	1.39471	19	514	8	7127	YDL150W,YDR045C,YHR143W-A,YJL011C,YNR003C,YOR224C,YPR110C,YPR190C
translational elongation	GO:0006414	0.0407458	1.38992	42	514	12	7127	YBL071W-A,YDL081C,YDL130W,YDL229W,YDR382W,YDR385W,YKL191W,YLR150W,YLR249W,YMR116C,YNL209W,YOL039W
Genes directly activated by Gcn4
term_name	term_id	adjusted_p_value	negative_log10_of_adjusted_p_value	term_size	query_size	intersection_size	effective_domain_size	intersections
cellular amino acid biosynthetic process	GO:0008652	2.94037e-47	46.5316	132	133	47	7127	YBR249C,YCL009C,YCL018W,YCL030C,YCR053W,YEL046C,YER052C,YER055C,YER069W,YER090W,YER091C,YHR018C,YIL116W,YIR034C,YKL211C,YDL066W,YDL131W,YDL182W,YDR035W,YDR127W,YDR158W,YGL009C,YGL026C,YGL125W,YGL148W,YGL184C,YGL202W,YGR124W,YJL071W,YJL088W,YJR016C,YJR109C,YLR027C,YLR303W,YMR062C,YMR108W,YNL104C,YNR050C,YOL058W,YOL064C,YOL140W,YOR130C,YOR184W,YOR303W,YPL273W,YPR145W,YPR167C
cellular amino acid metabolic process	GO:0006520	3.31458e-43	42.4796	252	133	55	7127	YBR145W,YBR249C,YCL009C,YCL018W,YCL030C,YCR053W,YEL046C,YER052C,YER055C,YER069W,YER090W,YER091C,YHR018C,YIL116W,YIR034C,YKL015W,YKL211C,YDL066W,YDL131W,YDL170W,YDL182W,YDR035W,YDR127W,YDR158W,YGL009C,YGL026C,YGL125W,YGL148W,YGL184C,YGL202W,YGR124W,YJL071W,YJL088W,YJR016C,YJR025C,YJR109C,YLR027C,YLR303W,YMR062C,YMR095C,YMR108W,YMR189W,YNL104C,YNL311C,YNR050C,YOL058W,YOL064C,YOL086C,YOL140W,YOR130C…
alpha-amino acid biosynthetic process	GO:1901607	3.39865e-42	41.4687	124	133	43	7127	YCL009C,YCL018W,YCL030C,YCR053W,YEL046C,YER052C,YER055C,YER069W,YER090W,YER091C,YHR018C,YIL116W,YIR034C,YKL211C,YDL066W,YDL131W,YDL182W,YDR158W,YGL009C,YGL026C,YGL125W,YGL184C,YGL202W,YGR124W,YJL071W,YJL088W,YJR016C,YJR109C,YLR027C,YLR303W,YMR062C,YMR108W,YNL104C,YNR050C,YOL058W,YOL064C,YOL140W,YOR130C,YOR184W,YOR303W,YPL273W,YPR145W,YPR167C
carboxylic acid biosynthetic process	GO:0046394	3.80472e-41	40.4197	194	133	49	7127	YBR249C,YCL009C,YCL018W,YCL030C,YCR053W,YEL046C,YER052C,YER055C,YER069W,YER073W,YER090W,YER091C,YHR018C,YIL116W,YIR034C,YKL211C,YDL066W,YDL131W,YDL182W,YDR035W,YDR127W,YDR158W,YGL009C,YGL026C,YGL125W,YGL148W,YGL184C,YGL202W,YGR124W,YGR267C,YJL071W,YJL088W,YJR016C,YJR109C,YLR027C,YLR303W,YMR062C,YMR108W,YNL104C,YNR050C,YOL058W,YOL064C,YOL140W,YOR130C,YOR184W,YOR303W,YPL273W,YPR145W,YPR167C
organic acid biosynthetic process	GO:0016053	3.80472e-41	40.4197	194	133	49	7127	YBR249C,YCL009C,YCL018W,YCL030C,YCR053W,YEL046C,YER052C,YER055C,YER069W,YER073W,YER090W,YER091C,YHR018C,YIL116W,YIR034C,YKL211C,YDL066W,YDL131W,YDL182W,YDR035W,YDR127W,YDR158W,YGL009C,YGL026C,YGL125W,YGL148W,YGL184C,YGL202W,YGR124W,YGR267C,YJL071W,YJL088W,YJR016C,YJR109C,YLR027C,YLR303W,YMR062C,YMR108W,YNL104C,YNR050C,YOL058W,YOL064C,YOL140W,YOR130C,YOR184W,YOR303W,YPL273W,YPR145W,YPR167C
small molecule biosynthetic process	GO:0044283	2.50581e-40	39.6011	362	133	60	7127	YBR145W,YBR218C,YBR249C,YBR256C,YCL009C,YCL018W,YCL030C,YCR053W,YEL046C,YER052C,YER055C,YER069W,YER073W,YER090W,YER091C,YHR018C,YIL116W,YIR034C,YKL211C,YDL066W,YDL131W,YDL182W,YDR035W,YDR127W,YDR158W,YDR487C,YDR511W,YGL009C,YGL026C,YGL125W,YGL148W,YGL184C,YGL202W,YGR124W,YGR192C,YGR267C,YJL071W,YJL088W,YJL089W,YJR016C,YJR109C,YLR027C,YLR303W,YMR062C,YMR095C,YMR096W,YMR108W,YNL104C,YNR050C,YOL058W…
alpha-amino acid metabolic process	GO:1901605	3.06555e-39	38.5135	186	133	47	7127	YCL009C,YCL018W,YCL030C,YCR053W,YEL046C,YER052C,YER055C,YER069W,YER090W,YER091C,YHR018C,YIL116W,YIR034C,YKL015W,YKL211C,YDL066W,YDL131W,YDL182W,YDR158W,YGL009C,YGL026C,YGL125W,YGL184C,YGL202W,YGR124W,YJL071W,YJL088W,YJR016C,YJR025C,YJR109C,YLR027C,YLR303W,YMR062C,YMR095C,YMR108W,YMR189W,YNL104C,YNR050C,YOL058W,YOL064C,YOL140W,YOR130C,YOR184W,YOR303W,YPL273W,YPR145W,YPR167C
carboxylic acid metabolic process	GO:0019752	7.67805e-38	37.1147	416	133	61	7127	YBR145W,YBR218C,YBR249C,YCL009C,YCL018W,YCL030C,YCR053W,YEL046C,YER052C,YER055C,YER069W,YER073W,YER090W,YER091C,YHR018C,YIL116W,YIR034C,YKL015W,YKL211C,YDL066W,YDL131W,YDL170W,YDL182W,YDR035W,YDR127W,YDR158W,YDR511W,YDR533C,YGL009C,YGL026C,YGL125W,YGL148W,YGL184C,YGL202W,YGR124W,YGR192C,YGR267C,YJL071W,YJL088W,YJR016C,YJR025C,YJR109C,YLR027C,YLR303W,YMR062C,YMR095C,YMR108W,YMR189W,YNL104C,YNL311C…
oxoacid metabolic process	GO:0043436	1.0285e-36	35.9878	434	133	61	7127	YBR145W,YBR218C,YBR249C,YCL009C,YCL018W,YCL030C,YCR053W,YEL046C,YER052C,YER055C,YER069W,YER073W,YER090W,YER091C,YHR018C,YIL116W,YIR034C,YKL015W,YKL211C,YDL066W,YDL131W,YDL170W,YDL182W,YDR035W,YDR127W,YDR158W,YDR511W,YDR533C,YGL009C,YGL026C,YGL125W,YGL148W,YGL184C,YGL202W,YGR124W,YGR192C,YGR267C,YJL071W,YJL088W,YJR016C,YJR025C,YJR109C,YLR027C,YLR303W,YMR062C,YMR095C,YMR108W,YMR189W,YNL104C,YNL311C…
organic acid metabolic process	GO:0006082	1.36161e-36	35.8659	436	133	61	7127	YBR145W,YBR218C,YBR249C,YCL009C,YCL018W,YCL030C,YCR053W,YEL046C,YER052C,YER055C,YER069W,YER073W,YER090W,YER091C,YHR018C,YIL116W,YIR034C,YKL015W,YKL211C,YDL066W,YDL131W,YDL170W,YDL182W,YDR035W,YDR127W,YDR158W,YDR511W,YDR533C,YGL009C,YGL026C,YGL125W,YGL148W,YGL184C,YGL202W,YGR124W,YGR192C,YGR267C,YJL071W,YJL088W,YJR016C,YJR025C,YJR109C,YLR027C,YLR303W,YMR062C,YMR095C,YMR108W,YMR189W,YNL104C,YNL311C…
small molecule metabolic process	GO:0044281	4.79271e-28	27.3194	762	133	67	7127	YBR145W,YBR218C,YBR249C,YBR256C,YCL009C,YCL018W,YCL030C,YCR053W,YEL046C,YER052C,YER055C,YER069W,YER073W,YER090W,YER091C,YHR018C,YIL116W,YIR034C,YKL015W,YKL211C,YDL066W,YDL131W,YDL170W,YDL182W,YDR035W,YDR127W,YDR158W,YDR487C,YDR511W,YDR533C,YGL009C,YGL026C,YGL125W,YGL148W,YGL184C,YGL202W,YGL224C,YGR124W,YGR192C,YGR267C,YJL071W,YJL088W,YJL089W,YJR016C,YJR025C,YJR109C,YLR027C,YLR303W,YMR062C,YMR095C…
organonitrogen compound biosynthetic process	GO:1901566	2.97285e-15	14.5268	977	133	59	7127	YBR146W,YBR249C,YBR256C,YCL009C,YCL018W,YCL030C,YCR053W,YEL046C,YER052C,YER055C,YER069W,YER090W,YER091C,YHR018C,YIL093C,YIL116W,YIR034C,YKL211C,YDL066W,YDL131W,YDL182W,YDR035W,YDR127W,YDR158W,YDR487C,YGL009C,YGL026C,YGL125W,YGL148W,YGL184C,YGL202W,YGR124W,YGR267C,YJL071W,YJL088W,YJR016C,YJR025C,YJR109C,YLR027C,YLR303W,YMR062C,YMR095C,YMR096W,YMR108W,YMR188C,YNL104C,YNR050C,YOL058W,YOL064C,YOL140W…
aspartate family amino acid biosynthetic process	GO:0009067	1.63939e-14	13.7853	52	133	17	7127	YCR053W,YER052C,YER091C,YIR034C,YDL131W,YDL182W,YDR158W,YGL125W,YGL184C,YGL202W,YGR124W,YLR027C,YNR050C,YOL064C,YPL273W,YPR145W,YPR167C
aspartate family amino acid metabolic process	GO:0009066	1.76966e-14	13.7521	72	133	19	7127	YCR053W,YEL046C,YER052C,YER091C,YIR034C,YDL131W,YDL182W,YDR158W,YGL125W,YGL184C,YGL202W,YGR124W,YLR027C,YLR303W,YNR050C,YOL064C,YPL273W,YPR145W,YPR167C
arginine biosynthetic process	GO:0006526	9.04475e-13	12.0436	13	133	10	7127	YER069W,YHR018C,YJL071W,YJL088W,YJR109C,YMR062C,YOL058W,YOL140W,YOR130C,YOR303W
glutamine family amino acid metabolic process	GO:0009064	1.1395e-12	11.9433	65	133	17	7127	YER069W,YHR018C,YKL015W,YKL211C,YDL066W,YGR124W,YJL071W,YJL088W,YJR109C,YLR027C,YMR062C,YMR095C,YOL058W,YOL140W,YOR130C,YOR303W,YPR145W
aromatic amino acid family biosynthetic process	GO:0009073	1.16439e-10	9.9339	24	133	11	7127	YBR249C,YCL030C,YER055C,YER090W,YIL116W,YKL211C,YDR035W,YDR127W,YGL026C,YGL148W,YGL202W
arginine metabolic process	GO:0006525	1.2785e-10	9.8933	18	133	10	7127	YER069W,YHR018C,YJL071W,YJL088W,YJR109C,YMR062C,YOL058W,YOL140W,YOR130C,YOR303W
glutamine family amino acid biosynthetic process	GO:0009084	2.31714e-09	8.63505	30	133	11	7127	YER069W,YHR018C,YDL066W,YJL071W,YJL088W,YJR109C,YMR062C,YOL058W,YOL140W,YOR130C,YOR303W
aromatic amino acid family metabolic process	GO:0009072	3.52425e-09	8.45293	40	133	12	7127	YBR249C,YCL030C,YER055C,YER090W,YIL116W,YKL211C,YDR035W,YDR127W,YGL026C,YGL148W,YGL202W,YJR025C
organonitrogen compound metabolic process	GO:1901564	5.00719e-09	8.30041	1962	133	74	7127	YBR145W,YBR146W,YBR249C,YBR256C,YCL009C,YCL018W,YCL030C,YCR053W,YEL046C,YER052C,YER055C,YER069W,YER090W,YER091C,YHR018C,YHR122W,YIL093C,YIL116W,YIR034C,YKL015W,YKL211C,YDL025C,YDL066W,YDL131W,YDL170W,YDL182W,YDR035W,YDR127W,YDR158W,YDR487C,YGL009C,YGL026C,YGL125W,YGL148W,YGL180W,YGL184C,YGL202W,YGL224C,YGR124W,YGR192C,YGR267C,YJL071W,YJL088W,YJR016C,YJR025C,YJR109C,YLR027C,YLR178C,YLR303W,YMR062C…
biosynthetic process	GO:0009058	1.12869e-07	6.94742	2082	133	74	7127	YBR145W,YBR146W,YBR218C,YBR249C,YBR256C,YCL009C,YCL018W,YCL030C,YCR053W,YEL046C,YER052C,YER055C,YER069W,YER073W,YER090W,YER091C,YHR018C,YHR071W,YHR122W,YIL093C,YIL116W,YIR034C,YKL015W,YKL211C,YFL021W,YDL066W,YDL131W,YDL170W,YDL182W,YDR035W,YDR127W,YDR158W,YDR487C,YDR511W,YGL009C,YGL026C,YGL125W,YGL148W,YGL184C,YGL202W,YGR124W,YGR192C,YGR267C,YJL071W,YJL088W,YJL089W,YJR016C,YJR025C,YJR109C,YLR027C…
organic substance biosynthetic process	GO:1901576	1.77336e-07	6.7512	2054	133	73	7127	YBR145W,YBR146W,YBR218C,YBR249C,YBR256C,YCL009C,YCL018W,YCL030C,YCR053W,YEL046C,YER052C,YER055C,YER069W,YER073W,YER090W,YER091C,YHR018C,YHR071W,YIL093C,YIL116W,YIR034C,YKL015W,YKL211C,YFL021W,YDL066W,YDL131W,YDL170W,YDL182W,YDR035W,YDR127W,YDR158W,YDR487C,YDR511W,YGL009C,YGL026C,YGL125W,YGL148W,YGL184C,YGL202W,YGR124W,YGR192C,YGR267C,YJL071W,YJL088W,YJL089W,YJR016C,YJR025C,YJR109C,YLR027C,YLR303W…
sulfur amino acid metabolic process	GO:0000096	5.64317e-07	6.24848	47	133	11	7127	YER052C,YER091C,YDR158W,YGL125W,YGL184C,YGL202W,YLR303W,YNL311C,YOL064C,YPL273W,YPR167C
dicarboxylic acid metabolic process	GO:0043648	7.20576e-07	6.14232	48	133	11	7127	YBR249C,YER052C,YKL015W,YDL066W,YDR035W,YDR127W,YDR158W,YDR511W,YGL148W,YGR267C,YLR027C
cellular biosynthetic process	GO:0044249	7.82214e-07	6.10667	2023	133	71	7127	YBR145W,YBR146W,YBR249C,YBR256C,YCL009C,YCL018W,YCL030C,YCR053W,YEL046C,YER052C,YER055C,YER069W,YER073W,YER090W,YER091C,YHR018C,YHR071W,YHR122W,YIL093C,YIL116W,YIR034C,YKL015W,YKL211C,YFL021W,YDL066W,YDL131W,YDL170W,YDL182W,YDR035W,YDR127W,YDR158W,YDR487C,YGL009C,YGL026C,YGL125W,YGL148W,YGL184C,YGL202W,YGR124W,YGR267C,YJL071W,YJL088W,YJL089W,YJR016C,YJR025C,YJR109C,YLR027C,YLR303W,YMR062C,YMR095C…
lysine biosynthetic process	GO:0009085	9.57377e-07	6.01892	13	133	7	7127	YER052C,YIR034C,YDL131W,YDL182W,YDR158W,YGL202W,YNR050C
sulfur amino acid biosynthetic process	GO:0000097	1.33204e-06	5.87548	39	133	10	7127	YER052C,YER091C,YDR158W,YGL125W,YGL184C,YGL202W,YLR303W,YOL064C,YPL273W,YPR167C
lysine metabolic process	GO:0006553	1.88513e-06	5.72466	14	133	7	7127	YER052C,YIR034C,YDL131W,YDL182W,YDR158W,YGL202W,YNR050C
ornithine metabolic process	GO:0006591	2.75529e-06	5.55983	9	133	6	7127	YER069W,YHR018C,YJL071W,YJL088W,YMR062C,YOL140W
methionine metabolic process	GO:0006555	2.94003e-06	5.53165	42	133	10	7127	YER052C,YER091C,YDR158W,YGL125W,YGL184C,YGL202W,YLR303W,YOL064C,YPL273W,YPR167C
branched-chain amino acid biosynthetic process	GO:0009082	6.09085e-06	5.21532	16	133	7	7127	YCL009C,YCL018W,YDR158W,YGL009C,YJR016C,YMR108W,YNL104C
methionine biosynthetic process	GO:0009086	1.16998e-05	4.93182	36	133	9	7127	YER052C,YER091C,YDR158W,YGL125W,YGL184C,YGL202W,YOL064C,YPL273W,YPR167C
drug metabolic process	GO:0017144	9.29941e-05	4.03154	195	133	17	7127	YBR145W,YBR256C,YEL046C,YER073W,YDR487C,YDR511W,YGL184C,YGL202W,YGR124W,YGR267C,YMR095C,YMR096W,YMR189W,YOL086C,YPL273W,YPR145W,YPR167C
ornithine biosynthetic process	GO:0006592	0.000105541	3.97658	4	133	4	7127	YER069W,YJL071W,YMR062C,YOL140W
chorismate biosynthetic process	GO:0009423	0.000105541	3.97658	4	133	4	7127	YBR249C,YDR035W,YDR127W,YGL148W
dicarboxylic acid biosynthetic process	GO:0043650	0.000117038	3.93167	23	133	7	7127	YBR249C,YDL066W,YDR035W,YDR127W,YGL148W,YGR267C,YLR027C
serine family amino acid metabolic process	GO:0009069	0.000330923	3.48027	38	133	8	7127	YEL046C,YER052C,YDR158W,YGL184C,YLR303W,YMR189W,YOR184W,YPR167C
serine family amino acid biosynthetic process	GO:0009070	0.00039835	3.39974	27	133	7	7127	YEL046C,YER052C,YDR158W,YGL184C,YLR303W,YOR184W,YPR167C
chorismate metabolic process	GO:0046417	0.000520058	3.28395	5	133	4	7127	YBR249C,YDR035W,YDR127W,YGL148W
branched-chain amino acid metabolic process	GO:0009081	0.000678674	3.16834	29	133	7	7127	YCL009C,YCL018W,YDR158W,YGL009C,YJR016C,YMR108W,YNL104C
lysine biosynthetic process via aminoadipic acid	GO:0019878	0.000806675	3.0933	11	133	5	7127	YIR034C,YDL131W,YDL182W,YGL202W,YNR050C
sulfur compound biosynthetic process	GO:0044272	0.00125969	2.89974	77	133	10	7127	YER052C,YER091C,YDR158W,YGL125W,YGL184C,YGL202W,YLR303W,YOL064C,YPL273W,YPR167C
urea cycle	GO:0000050	0.00153758	2.81316	6	133	4	7127	YJL088W,YJR109C,YOL058W,YOR303W
sulfur compound metabolic process	GO:0006790	0.00174169	2.75903	141	133	13	7127	YER052C,YER091C,YHR122W,YDR158W,YGL125W,YGL184C,YGL202W,YLR303W,YNL311C,YOL064C,YPL252C,YPL273W,YPR167C
oxidation-reduction process	GO:0055114	0.00885986	2.05257	391	133	21	7127	YBR046C,YBR145W,YCL018W,YCL030C,YER069W,YER073W,YDL066W,YDL085W,YDR127W,YDR158W,YDR487C,YGL125W,YGR192C,YJR025C,YJR111C,YLR354C,YMR189W,YNR050C,YOL086C,YPR167C,YPR184W
urea metabolic process	GO:0019627	0.0123632	1.90787	9	133	4	7127	YJL088W,YJR109C,YOL058W,YOR303W
threonine metabolic process	GO:0006566	0.0123632	1.90787	9	133	4	7127	YCR053W,YEL046C,YER052C,YDR158W
biological_process	GO:0008150	0.0176901	1.75227	5066	133	115	7127	YBR043C,YBR046C,YBR104W,YBR145W,YBR146W,YBR147W,YBR218C,YBR249C,YBR256C,YCL009C,YCL018W,YCL030C,YCR053W,YEL046C,YEL063C,YER052C,YER055C,YER058W,YER069W,YER073W,YER090W,YER091C,YHL028W,YHR018C,YHR071W,YHR122W,YHR162W,YIL011W,YIL093C,YIL116W,YIL164C,YIL165C,YIR034C,YKL015W,YKL211C,YFL021W,YDL025C,YDL054C,YDL066W,YDL085W,YDL131W,YDL170W,YDL182W,YDL198C,YDL204W,YDR035W,YDR127W,YDR158W,YDR258C,YDR487C…
isoleucine biosynthetic process	GO:0009097	0.0203076	1.69234	10	133	4	7127	YCL009C,YDR158W,YJR016C,YMR108W
asparagine biosynthetic process	GO:0006529	0.0228179	1.64172	4	133	3	7127	YGR124W,YLR027C,YPR145W
nitrogen compound metabolic process	GO:0006807	0.0350152	1.45574	3108	133	81	7127	YBR145W,YBR146W,YBR249C,YBR256C,YCL009C,YCL018W,YCL030C,YCR053W,YEL046C,YER052C,YER055C,YER069W,YER090W,YER091C,YHR018C,YHR071W,YHR122W,YIL093C,YIL116W,YIL164C,YIL165C,YIR034C,YKL015W,YKL211C,YFL021W,YDL025C,YDL066W,YDL131W,YDL170W,YDL182W,YDR035W,YDR127W,YDR158W,YDR487C,YGL009C,YGL026C,YGL125W,YGL148W,YGL180W,YGL184C,YGL202W,YGL224C,YGR124W,YGR192C,YGR267C,YJL071W,YJL088W,YJL089W,YJR016C,YJR025C…
metabolic process	GO:0008152	0.041104	1.38612	3722	133	92	7127	YBR046C,YBR145W,YBR146W,YBR218C,YBR249C,YBR256C,YCL009C,YCL018W,YCL030C,YCR053W,YEL046C,YER052C,YER055C,YER069W,YER073W,YER090W,YER091C,YHR018C,YHR071W,YHR122W,YIL093C,YIL116W,YIL164C,YIL165C,YIR034C,YKL015W,YKL211C,YFL021W,YDL025C,YDL066W,YDL085W,YDL131W,YDL170W,YDL182W,YDR035W,YDR127W,YDR158W,YDR487C,YDR511W,YDR533C,YGL009C,YGL026C,YGL125W,YGL148W,YGL180W,YGL184C,YGL202W,YGL224C,YGR124W,YGR192C…
isoleucine metabolic process	GO:0006549	0.0464953	1.33259	12	133	4	7127	YCL009C,YDR158W,YJR016C,YMR108W
nitrogen cycle metabolic process	GO:0071941	0.0464953	1.33259	12	133	4	7127	YJL088W,YJR109C,YOL058W,YOR303W
Genes indirectly activated by Gcn4
term_name	term_id	adjusted_p_value	negative_log10_of_adjusted_p_value	term_size	query_size	intersection_size	effective_domain_size	intersections
mitochondrial gene expression	GO:0140053	9.95318e-21	20.002	143	265	39	7127	YBL038W,YBR282W,YCR003W,YEL050C,YER050C,YIL070C,YKL138C,YKL194C,YKR006C,YKR085C,YDL202W,YDR194C,YDR237W,YDR296W,YDR337W,YDR347W,YGL068W,YGL236C,YGR084C,YJL063C,YJL096W,YLR069C,YLR203C,YLR312W-A,YML009C,YMR024W,YNL185C,YNL306W,YNR022C,YNR037C,YOL023W,YOL027C,YOR150W,YOR158W,YOR187W,YPL215W,YPR166C,YPL183W-A,YJL062W-A
mitochondrial translation	GO:0032543	1.61971e-20	19.7906	128	265	37	7127	YBL038W,YBR282W,YCR003W,YEL050C,YER050C,YIL070C,YKL138C,YKL194C,YKR006C,YKR085C,YDL202W,YDR237W,YDR296W,YDR337W,YDR347W,YGL068W,YGR084C,YJL063C,YJL096W,YLR069C,YLR203C,YLR312W-A,YML009C,YMR024W,YNL185C,YNL306W,YNR022C,YNR037C,YOL023W,YOL027C,YOR150W,YOR158W,YOR187W,YPL215W,YPR166C,YPL183W-A,YJL062W-A
peptide metabolic process	GO:0006518	1.93059e-07	6.71431	496	265	49	7127	YAL005C,YBL038W,YBR139W,YBR282W,YCR003W,YEL050C,YER050C,YHL034C,YIL070C,YIR038C,YKL103C,YKL138C,YKL194C,YKR006C,YKR076W,YKR085C,YDL202W,YDR194C,YDR237W,YDR296W,YDR337W,YDR347W,YDR515W,YGL068W,YGR084C,YGR209C,YJL063C,YJL096W,YLL018C,YLR069C,YLR203C,YLR299W,YLR312W-A,YML009C,YMR024W,YMR297W,YNL185C,YNL306W,YNR022C,YNR037C,YOL023W,YOL027C,YOR150W,YOR158W,YOR187W,YPL215W,YPR166C,YPL183W-A,YJL062W-A
small molecule metabolic process	GO:0044281	4.23319e-06	5.37333	762	265	61	7127	YAL060W,YBR035C,YBR053C,YBR248C,YCL040W,YCR012W,YEL009C,YER003C,YER037W,YER040W,YER070W,YER081W,YER086W,YHR104W,YHR137W,YHR183W,YHR208W,YKL060C,YKL151C,YKL152C,YKL192C,YKL194C,YKL218C,YFL030W,YFR047C,YFR053C,YDL021W,YDR019C,YDR248C,YDR354W,YDR502C,YGL059W,YGL156W,YGR037C,YGR209C,YGR254W,YGR256W,YJL052W,YJL060W,YJL068C,YJR009C,YJR130C,YLL018C,YLR290C,YLR438W,YML110C,YMR250W,YMR271C,YNL129W,YNL160W…
peptide biosynthetic process	GO:0043043	5.51238e-06	5.25866	460	265	44	7127	YAL005C,YBL038W,YBR139W,YBR282W,YCR003W,YEL050C,YER050C,YHL034C,YIL070C,YKL138C,YKL194C,YKR006C,YKR085C,YDL202W,YDR194C,YDR237W,YDR296W,YDR337W,YDR347W,YDR515W,YGL068W,YGR084C,YJL063C,YJL096W,YLL018C,YLR069C,YLR203C,YLR312W-A,YML009C,YMR024W,YMR297W,YNL185C,YNL306W,YNR022C,YNR037C,YOL023W,YOL027C,YOR150W,YOR158W,YOR187W,YPL215W,YPR166C,YPL183W-A,YJL062W-A
cellular amide metabolic process	GO:0043603	7.87822e-06	5.10357	588	265	51	7127	YAL005C,YBL038W,YBR139W,YBR282W,YCR003W,YEL050C,YER050C,YHL034C,YIL070C,YIR038C,YKL103C,YKL138C,YKL152C,YKL194C,YKR006C,YKR076W,YKR085C,YDL202W,YDR194C,YDR237W,YDR296W,YDR337W,YDR347W,YDR515W,YGL068W,YGR084C,YGR209C,YJL063C,YJL096W,YLL018C,YLR069C,YLR203C,YLR299W,YLR312W-A,YML009C,YMR024W,YMR297W,YNL160W,YNL185C,YNL306W,YNR022C,YNR037C,YOL023W,YOL027C,YOR150W,YOR158W,YOR187W,YPL215W,YPR166C,YPL18…
organonitrogen compound metabolic process	GO:1901564	1.67713e-05	4.77543	1962	265	115	7127	YAL005C,YAR007C,YBL022C,YBL038W,YBR035C,YBR139W,YBR248C,YBR282W,YCL040W,YCR003W,YCR012W,YEL009C,YEL050C,YER003C,YER012W,YER026C,YER050C,YER081W,YER086W,YHL034C,YHR024C,YHR137W,YHR153C,YHR208W,YIL070C,YIR038C,YKL060C,YKL087C,YKL103C,YKL138C,YKL151C,YKL152C,YKL194C,YKL218C,YKR006C,YKR076W,YKR085C,YFL030W,YFL016C,YFR047C,YFR053C,YDL021W,YDL202W,YDR019C,YDR059C,YDR092W,YDR155C,YDR194C,YDR237W,YDR296W…
translation	GO:0006412	3.7591e-05	4.42492	455	265	42	7127	YAL005C,YBL038W,YBR282W,YCR003W,YEL050C,YER050C,YHL034C,YIL070C,YKL138C,YKL194C,YKR006C,YKR085C,YDL202W,YDR194C,YDR237W,YDR296W,YDR337W,YDR347W,YDR515W,YGL068W,YGR084C,YJL063C,YJL096W,YLL018C,YLR069C,YLR203C,YLR312W-A,YML009C,YMR024W,YNL185C,YNL306W,YNR022C,YNR037C,YOL023W,YOL027C,YOR150W,YOR158W,YOR187W,YPL215W,YPR166C,YPL183W-A,YJL062W-A
response to oxidative stress	GO:0006979	6.67989e-05	4.17523	129	265	20	7127	YBL064C,YER042W,YHR104W,YHR183W,YIR037W,YFL014W,YDR296W,YGR029W,YGR043C,YGR088W,YGR209C,YLR109W,YLR438W,YMR173W,YMR250W,YNL241C,YOL052C-A,YOR120W,YOR173W,YCL026C-B
carboxylic acid metabolic process	GO:0019752	8.35426e-05	4.07809	416	265	39	7127	YBR053C,YBR248C,YCL040W,YCR012W,YEL009C,YER081W,YER086W,YHR137W,YHR183W,YHR208W,YKL060C,YKL152C,YKL192C,YKL194C,YKL218C,YFL030W,YFR047C,YFR053C,YDL021W,YDR019C,YDR248C,YDR354W,YDR502C,YGR037C,YGR254W,YGR256W,YJL052W,YJL060W,YJR009C,YJR130C,YLL018C,YLR438W,YMR250W,YNL160W,YNL202W,YNL274C,YOR202W,YOR323C,YOR374W
oxoacid metabolic process	GO:0043436	8.85045e-05	4.05303	434	265	40	7127	YBR053C,YBR248C,YCL040W,YCR012W,YEL009C,YER040W,YER081W,YER086W,YHR137W,YHR183W,YHR208W,YKL060C,YKL152C,YKL192C,YKL194C,YKL218C,YFL030W,YFR047C,YFR053C,YDL021W,YDR019C,YDR248C,YDR354W,YDR502C,YGR037C,YGR254W,YGR256W,YJL052W,YJL060W,YJR009C,YJR130C,YLL018C,YLR438W,YMR250W,YNL160W,YNL202W,YNL274C,YOR202W,YOR323C,YOR374W
organic acid metabolic process	GO:0006082	0.000100478	3.99793	436	265	40	7127	YBR053C,YBR248C,YCL040W,YCR012W,YEL009C,YER040W,YER081W,YER086W,YHR137W,YHR183W,YHR208W,YKL060C,YKL152C,YKL192C,YKL194C,YKL218C,YFL030W,YFR047C,YFR053C,YDL021W,YDR019C,YDR248C,YDR354W,YDR502C,YGR037C,YGR254W,YGR256W,YJL052W,YJL060W,YJR009C,YJR130C,YLL018C,YLR438W,YMR250W,YNL160W,YNL202W,YNL274C,YOR202W,YOR323C,YOR374W
NADP metabolic process	GO:0006739	0.000137088	3.863	24	265	9	7127	YHR183W,YKL152C,YGR043C,YGR248W,YGR256W,YMR315W,YNL200C,YNL241C,YOR374W
amide biosynthetic process	GO:0043604	0.000157152	3.80368	514	265	44	7127	YAL005C,YBL038W,YBR139W,YBR282W,YCR003W,YEL050C,YER050C,YHL034C,YIL070C,YKL138C,YKL194C,YKR006C,YKR085C,YDL202W,YDR194C,YDR237W,YDR296W,YDR337W,YDR347W,YDR515W,YGL068W,YGR084C,YJL063C,YJL096W,YLL018C,YLR069C,YLR203C,YLR312W-A,YML009C,YMR024W,YMR297W,YNL185C,YNL306W,YNR022C,YNR037C,YOL023W,YOL027C,YOR150W,YOR158W,YOR187W,YPL215W,YPR166C,YPL183W-A,YJL062W-A
organonitrogen compound biosynthetic process	GO:1901566	0.000311621	3.50637	977	265	67	7127	YAL005C,YBL038W,YBR035C,YBR139W,YBR248C,YBR282W,YCR003W,YEL009C,YEL050C,YER003C,YER026C,YER050C,YER081W,YER086W,YHL034C,YHR137W,YHR208W,YIL070C,YKL138C,YKL194C,YKR006C,YKR085C,YFL030W,YFR047C,YDL202W,YDR194C,YDR237W,YDR296W,YDR337W,YDR347W,YDR354W,YDR515W,YGL068W,YGR084C,YGR157W,YJL060W,YJL063C,YJL096W,YJR073C,YJR130C,YLL018C,YLR069C,YLR203C,YLR312W-A,YLR438W,YML009C,YMR024W,YMR271C,YMR297W,YNL12…
NADPH regeneration	GO:0006740	0.000405163	3.39237	20	265	8	7127	YHR183W,YKL152C,YGR043C,YGR248W,YGR256W,YMR315W,YNL241C,YOR374W
oxidation-reduction process	GO:0055114	0.00369726	2.43212	391	265	34	7127	YAL060W,YAL061W,YBL064C,YBR035C,YER042W,YER070W,YER081W,YHR104W,YHR183W,YIL070C,YIR037W,YKL152C,YKL192C,YDR019C,YDR347W,YGR029W,YGR043C,YGR088W,YGR248W,YGR256W,YJL052W,YJR009C,YML110C,YML131W,YMR315W,YNL241C,YNL274C,YOL151W,YOR120W,YOR323C,YOR374W,YPL171C,YPL172C,YPR160W
glycolytic process	GO:0006096	0.00516356	2.28705	35	265	9	7127	YCL040W,YCR012W,YKL060C,YKL152C,YFR053C,YDL021W,YGR254W,YJL052W,YJR009C
ATP generation from ADP	GO:0006757	0.00516356	2.28705	35	265	9	7127	YCL040W,YCR012W,YKL060C,YKL152C,YFR053C,YDL021W,YGR254W,YJL052W,YJR009C
metabolic process	GO:0008152	0.00646284	2.18958	3722	265	174	7127	YAL005C,YAL008W,YAL060W,YAL061W,YAR007C,YBL003C,YBL022C,YBL038W,YBL064C,YBR035C,YBR053C,YBR088C,YBR139W,YBR248C,YBR282W,YCL040W,YCR003W,YCR012W,YEL009C,YEL050C,YER003C,YER012W,YER026C,YER037W,YER040W,YER042W,YER050C,YER070W,YER081W,YER086W,YER142C,YHL034C,YHR024C,YHR029C,YHR087W,YHR104W,YHR137W,YHR153C,YHR183W,YHR208W,YIL070C,YIR037W,YIR038C,YKL060C,YKL087C,YKL103C,YKL138C,YKL151C,YKL152C,YKL192C…
ADP metabolic process	GO:0046031	0.00666326	2.17631	36	265	9	7127	YCL040W,YCR012W,YKL060C,YKL152C,YFR053C,YDL021W,YGR254W,YJL052W,YJR009C
monosaccharide metabolic process	GO:0005996	0.00707735	2.15013	90	265	14	7127	YBR053C,YCL040W,YCR012W,YHR104W,YKL060C,YKL152C,YFR053C,YGL059W,YGL156W,YGR254W,YJL052W,YJR009C,YNL241C,YOR120W
cellular response to oxidative stress	GO:0034599	0.00751406	2.12413	116	265	16	7127	YBL064C,YER042W,YHR104W,YHR183W,YIR037W,YFL014W,YDR296W,YGR029W,YGR043C,YGR209C,YLR109W,YMR173W,YMR250W,YOL052C-A,YOR120W,YCL026C-B
mitochondrion organization	GO:0007005	0.00818226	2.08713	267	265	26	7127	YAL005C,YAL008W,YBL022C,YHR024C,YHR116W,YKL137W,YKL195W,YFL016C,YDR296W,YDR375C,YGL219C,YGR029W,YGR231C,YJL063C,YJL180C,YJR034W,YJR045C,YLL009C,YLR259C,YNL070W,YNL315C,YOL027C,YOR020C,YPL215W,YDR379C-A,YJL062W-A
nucleoside diphosphate phosphorylation	GO:0006165	0.00852183	2.06947	37	265	9	7127	YCL040W,YCR012W,YKL060C,YKL152C,YFR053C,YDL021W,YGR254W,YJL052W,YJR009C
purine nucleoside diphosphate metabolic process	GO:0009135	0.00852183	2.06947	37	265	9	7127	YCL040W,YCR012W,YKL060C,YKL152C,YFR053C,YDL021W,YGR254W,YJL052W,YJR009C
purine ribonucleoside diphosphate metabolic process	GO:0009179	0.00852183	2.06947	37	265	9	7127	YCL040W,YCR012W,YKL060C,YKL152C,YFR053C,YDL021W,YGR254W,YJL052W,YJR009C
ribonucleoside diphosphate metabolic process	GO:0009185	0.00852183	2.06947	37	265	9	7127	YCL040W,YCR012W,YKL060C,YKL152C,YFR053C,YDL021W,YGR254W,YJL052W,YJR009C
nucleotide phosphorylation	GO:0046939	0.0108075	1.96627	38	265	9	7127	YCL040W,YCR012W,YKL060C,YKL152C,YFR053C,YDL021W,YGR254W,YJL052W,YJR009C
pyruvate metabolic process	GO:0006090	0.0140019	1.85381	49	265	10	7127	YCL040W,YCR012W,YKL060C,YKL152C,YFR053C,YDL021W,YGR254W,YJL052W,YJR009C,YOR374W
nucleoside diphosphate metabolic process	GO:0009132	0.0169821	1.77001	40	265	9	7127	YCL040W,YCR012W,YKL060C,YKL152C,YFR053C,YDL021W,YGR254W,YJL052W,YJR009C
mitochondrial respiratory chain complex assembly	GO:0033108	0.0169821	1.77001	40	265	9	7127	YBL022C,YHR116W,YKL137W,YDR375C,YJR034W,YLL009C,YPL215W,YDR379C-A,YJL062W-A
pentose-phosphate shunt	GO:0006098	0.0210614	1.67651	16	265	6	7127	YHR183W,YKL152C,YGR043C,YGR248W,YGR256W,YNL241C
protein refolding	GO:0042026	0.0210614	1.67651	16	265	6	7127	YAL005C,YFL016C,YJR045C,YLR259C,YMR186W,YOR020C
carbohydrate catabolic process	GO:0016052	0.027832	1.55546	101	265	14	7127	YCL040W,YCR012W,YHR104W,YKL060C,YKL152C,YFR053C,YDL021W,YDR248C,YGL156W,YGR254W,YJL052W,YJR009C,YOR120W,YPR160W
cytochrome complex assembly	GO:0017004	0.0370889	1.43076	34	265	8	7127	YBR037C,YKL087C,YKL137W,YDR375C,YJR034W,YLL009C,YPL215W,YJL062W-A
monocarboxylic acid metabolic process	GO:0032787	0.0441648	1.35492	178	265	19	7127	YCL040W,YCR012W,YHR183W,YKL060C,YKL152C,YKL192C,YFR053C,YDL021W,YDR248C,YGR037C,YGR254W,YGR256W,YJL052W,YJL060W,YJR009C,YNL160W,YNL202W,YNL274C,YOR374W
glucose 6-phosphate metabolic process	GO:0051156	0.045845	1.33871	18	265	6	7127	YHR183W,YKL152C,YGR043C,YGR248W,YGR256W,YNL241C
hexose metabolic process	GO:0019318	0.0495232	1.30519	80	265	12	7127	YCL040W,YCR012W,YHR104W,YKL060C,YKL152C,YFR053C,YGL059W,YGL156W,YGR254W,YJL052W,YJR009C,YNL241C
Genes Indirectly repressed by Gcn4
term_name	term_id	adjusted_p_value	negative_log10_of_adjusted_p_value	term_size	query_size	intersection_size	effective_domain_size	intersections
ribosome biogenesis	GO:0042254	4.91135e-163	162.309	407	490	222	7127	YAL025C,YAL059W,YBL004W,YBL072C,YBR048W,YBR142W,YBR181C,YBR189W,YBR247C,YBR267W,YCL031C,YCL054W,YCL059C,YCR031C,YCR047C,YCR057C,YCR072C,YEL026W,YEL054C,YER006W,YER036C,YER074W,YER102W,YER126C,YER127W,YER131W,YHL015W,YHR021C,YHR040W,YHR052W,YHR066W,YHR085W,YHR089C,YHR143W-A,YHR148W,YHR170W,YHR196W,YHR197W,YIL019W,YIL052C,YIL069C,YIL091C,YIL096C,YIL148W,YIR026C,YKL006W,YKL009W,YKL078W,YKL082C,YKL14…
ribonucleoprotein complex biogenesis	GO:0022613	1.51201e-141	140.82	504	490	226	7127	YAL025C,YAL059W,YBL004W,YBL072C,YBR048W,YBR079C,YBR142W,YBR181C,YBR189W,YBR247C,YBR267W,YCL031C,YCL054W,YCL059C,YCR031C,YCR047C,YCR057C,YCR072C,YEL026W,YEL054C,YER006W,YER036C,YER074W,YER102W,YER126C,YER127W,YER131W,YHL015W,YHR021C,YHR040W,YHR052W,YHR066W,YHR085W,YHR089C,YHR143W-A,YHR148W,YHR170W,YHR196W,YHR197W,YIL019W,YIL052C,YIL069C,YIL091C,YIL096C,YIL104C,YIL148W,YIR026C,YKL006W,YKL009W,YKL07…
cytoplasmic translation	GO:0002181	8.36534e-119	118.078	184	490	135	7127	YAL036C,YBL027W,YBL072C,YBL087C,YBL092W,YBR031W,YBR048W,YBR079C,YBR181C,YBR191W,YCL037C,YCR031C,YEL054C,YER074W,YER102W,YER117W,YER131W,YHL015W,YHR010W,YHR021C,YHR141C,YIL018W,YIL052C,YIL069C,YIL133C,YIL148W,YKL006W,YKL056C,YKL156W,YKL180W,YKL191W,YKR057W,YKR094C,YFR031C-A,YER056C-A,YBR084C-A,YDL061C,YDL075W,YDL081C,YDL082W,YDL083C,YDL130W,YDL133C-A,YDL136W,YDL184C,YDL191W,YDL229W,YDR012W,YDR025W…
rRNA processing	GO:0006364	2.11215e-116	115.675	284	490	161	7127	YAL025C,YBL004W,YBL072C,YBR048W,YBR142W,YBR181C,YBR189W,YBR247C,YCL031C,YCL054W,YCL059C,YCR031C,YCR047C,YCR057C,YEL026W,YER006W,YER074W,YER102W,YER126C,YER127W,YHL015W,YHR021C,YHR052W,YHR066W,YHR085W,YHR089C,YHR148W,YHR196W,YHR197W,YIL019W,YIL069C,YIL091C,YIL096C,YKL009W,YKL078W,YKL082C,YKL156W,YKL180W,YKR057W,YKR060W,YKR081C,YDL014W,YDL060W,YDL083C,YDL136W,YDL148C,YDL153C,YDL191W,YDL208W,YDL213C…
rRNA metabolic process	GO:0016072	7.14513e-111	110.146	301	490	161	7127	YAL025C,YBL004W,YBL072C,YBR048W,YBR142W,YBR181C,YBR189W,YBR247C,YCL031C,YCL054W,YCL059C,YCR031C,YCR047C,YCR057C,YEL026W,YER006W,YER074W,YER102W,YER126C,YER127W,YHL015W,YHR021C,YHR052W,YHR066W,YHR085W,YHR089C,YHR148W,YHR196W,YHR197W,YIL019W,YIL069C,YIL091C,YIL096C,YKL009W,YKL078W,YKL082C,YKL156W,YKL180W,YKR057W,YKR060W,YKR081C,YDL014W,YDL060W,YDL083C,YDL136W,YDL148C,YDL153C,YDL191W,YDL208W,YDL213C…
ncRNA processing	GO:0034470	9.11776e-101	100.04	397	490	173	7127	YAL025C,YBL004W,YBL072C,YBR048W,YBR142W,YBR181C,YBR189W,YBR247C,YCL031C,YCL054W,YCL059C,YCR031C,YCR047C,YCR057C,YEL026W,YER006W,YER074W,YER102W,YER126C,YER127W,YHL015W,YHR021C,YHR052W,YHR066W,YHR085W,YHR089C,YHR148W,YHR196W,YHR197W,YIL019W,YIL069C,YIL091C,YIL096C,YKL009W,YKL078W,YKL082C,YKL156W,YKL180W,YKR056W,YKR057W,YKR060W,YKR079C,YKR081C,YDL014W,YDL051W,YDL060W,YDL083C,YDL136W,YDL148C,YDL153C…
ncRNA metabolic process	GO:0034660	6.73675e-88	87.1715	466	490	174	7127	YAL025C,YBL004W,YBL072C,YBR048W,YBR142W,YBR181C,YBR189W,YBR247C,YCL031C,YCL054W,YCL059C,YCR031C,YCR047C,YCR057C,YEL026W,YER006W,YER074W,YER102W,YER126C,YER127W,YHL015W,YHR021C,YHR040W,YHR052W,YHR066W,YHR085W,YHR089C,YHR148W,YHR196W,YHR197W,YIL019W,YIL069C,YIL091C,YIL096C,YKL009W,YKL078W,YKL082C,YKL156W,YKL180W,YKR056W,YKR057W,YKR060W,YKR079C,YKR081C,YDL014W,YDL051W,YDL060W,YDL083C,YDL136W,YDL148C…
ribosomal small subunit biogenesis	GO:0042274	1.4387e-84	83.842	142	490	101	7127	YBL004W,YBL072C,YBR048W,YBR181C,YBR189W,YBR247C,YCL031C,YCL059C,YCR031C,YCR047C,YCR057C,YEL026W,YER074W,YER102W,YER127W,YHL015W,YHR021C,YHR148W,YHR196W,YIL019W,YIL069C,YIL091C,YKL078W,YKL082C,YKL143W,YKL156W,YKR057W,YKR060W,YDL060W,YDL083C,YDL148C,YDL153C,YDL213C,YDR021W,YDR025W,YDR064W,YDR299W,YDR324C,YDR398W,YDR447C,YDR449C,YDR450W,YGL120C,YGL171W,YGR090W,YGR103W,YGR118W,YGR128C,YGR145W,YGR159C…
gene expression	GO:0010467	8.11869e-76	75.0905	1738	490	308	7127	YAL025C,YAL036C,YBL004W,YBL027W,YBL054W,YBL072C,YBL087C,YBL092W,YBR020W,YBR031W,YBR048W,YBR079C,YBR142W,YBR181C,YBR182C,YBR189W,YBR191W,YBR247C,YCL031C,YCL037C,YCL054W,YCL059C,YCR031C,YCR047C,YCR057C,YCR106W,YEL026W,YEL054C,YER006W,YER074W,YER102W,YER117W,YER126C,YER127W,YER131W,YER167W,YHL015W,YHR010W,YHR021C,YHR030C,YHR052W,YHR066W,YHR085W,YHR089C,YHR141C,YHR143W-A,YHR148W,YHR196W,YHR197W,YIL01…
RNA processing	GO:0006396	3.36652e-72	71.4728	572	490	175	7127	YAL025C,YBL004W,YBL072C,YBR048W,YBR142W,YBR181C,YBR189W,YBR247C,YCL031C,YCL054W,YCL059C,YCR031C,YCR047C,YCR057C,YEL026W,YER006W,YER074W,YER102W,YER126C,YER127W,YHL015W,YHR021C,YHR052W,YHR066W,YHR085W,YHR089C,YHR148W,YHR196W,YHR197W,YIL019W,YIL069C,YIL091C,YIL096C,YKL009W,YKL078W,YKL082C,YKL156W,YKL180W,YKR056W,YKR057W,YKR060W,YKR079C,YKR081C,YDL014W,YDL051W,YDL060W,YDL083C,YDL136W,YDL148C,YDL153C…
ribosomal large subunit biogenesis	GO:0042273	3.79718e-71	70.4205	121	490	86	7127	YAL025C,YBR142W,YBR267W,YCL054W,YCR072C,YEL026W,YEL054C,YER006W,YER126C,YHR052W,YHR066W,YHR085W,YHR197W,YIL148W,YIR026C,YKL006W,YKL009W,YKL082C,YKL180W,YKR060W,YKR081C,YKR094C,YDL063C,YDL136W,YDL191W,YDL208W,YDR060W,YDR083W,YDR091C,YDR418W,YDR496C,YDR500C,YGL031C,YGL076C,YGL078C,YGL099W,YGL111W,YGL120C,YGL135W,YGR034W,YGR085C,YGR103W,YGR148C,YGR245C,YJL122W,YJL177W,YLL008W,YLL034C,YLL045C,YLR009W…
maturation of SSU-rRNA	GO:0030490	4.76817e-71	70.3216	115	490	84	7127	YBL004W,YBL072C,YBR048W,YBR181C,YBR189W,YBR247C,YCL059C,YCR031C,YCR047C,YCR057C,YEL026W,YER074W,YER102W,YER127W,YHL015W,YHR021C,YHR196W,YIL019W,YIL069C,YIL091C,YKL078W,YKL156W,YKR057W,YKR060W,YDL060W,YDL083C,YDL148C,YDL153C,YDR021W,YDR025W,YDR064W,YDR299W,YDR324C,YDR398W,YDR449C,YDR450W,YGL120C,YGL171W,YGR090W,YGR103W,YGR118W,YGR128C,YGR145W,YGR214W,YGR251W,YJL010C,YJL069C,YJL109C,YJL136C,YJL191W…
maturation of SSU-rRNA from tricistronic rRNA transcript (SSU-rRNA, 5.8S rRNA, LSU-rRNA)	GO:0000462	1.78766e-69	68.7477	103	490	79	7127	YBL004W,YBL072C,YBR048W,YBR181C,YBR189W,YBR247C,YCL059C,YCR031C,YCR047C,YCR057C,YEL026W,YER074W,YER102W,YER127W,YHL015W,YHR021C,YHR196W,YIL019W,YIL069C,YIL091C,YKL078W,YKL156W,YKR057W,YKR060W,YDL060W,YDL083C,YDL148C,YDL153C,YDR021W,YDR025W,YDR064W,YDR299W,YDR324C,YDR398W,YDR449C,YDR450W,YGL120C,YGL171W,YGR090W,YGR103W,YGR118W,YGR128C,YGR145W,YGR214W,YGR251W,YJL010C,YJL069C,YJL109C,YJL136C,YJL191W…
translation	GO:0006412	3.1819e-65	64.4973	455	490	150	7127	YAL036C,YBL027W,YBL072C,YBL087C,YBL092W,YBR031W,YBR048W,YBR079C,YBR181C,YBR189W,YBR191W,YCL037C,YCR031C,YEL054C,YER074W,YER102W,YER117W,YER131W,YHL015W,YHR010W,YHR021C,YHR141C,YIL018W,YIL052C,YIL069C,YIL133C,YIL148W,YKL006W,YKL056C,YKL156W,YKL180W,YKL191W,YKR057W,YKR059W,YKR094C,YFR031C-A,YER056C-A,YBR084C-A,YDL061C,YDL075W,YDL081C,YDL082W,YDL083C,YDL130W,YDL133C-A,YDL136W,YDL184C,YDL191W,YDL208W…
peptide biosynthetic process	GO:0043043	1.78472e-64	63.7484	460	490	150	7127	YAL036C,YBL027W,YBL072C,YBL087C,YBL092W,YBR031W,YBR048W,YBR079C,YBR181C,YBR189W,YBR191W,YCL037C,YCR031C,YEL054C,YER074W,YER102W,YER117W,YER131W,YHL015W,YHR010W,YHR021C,YHR141C,YIL018W,YIL052C,YIL069C,YIL133C,YIL148W,YKL006W,YKL056C,YKL156W,YKL180W,YKL191W,YKR057W,YKR059W,YKR094C,YFR031C-A,YER056C-A,YBR084C-A,YDL061C,YDL075W,YDL081C,YDL082W,YDL083C,YDL130W,YDL133C-A,YDL136W,YDL184C,YDL191W,YDL208W…
cellular component biogenesis	GO:0044085	7.84904e-62	61.1052	1188	490	237	7127	YAL025C,YAL059W,YBL004W,YBL072C,YBR048W,YBR079C,YBR142W,YBR180W,YBR181C,YBR189W,YBR247C,YBR267W,YCL031C,YCL054W,YCL059C,YCR031C,YCR047C,YCR057C,YCR072C,YEL026W,YEL054C,YER006W,YER036C,YER074W,YER102W,YER126C,YER127W,YER131W,YHL015W,YHR021C,YHR030C,YHR040W,YHR052W,YHR066W,YHR085W,YHR089C,YHR143W-A,YHR148W,YHR170W,YHR196W,YHR197W,YIL019W,YIL052C,YIL069C,YIL091C,YIL096C,YIL104C,YIL132C,YIL148W,YIR02…
cellular nitrogen compound metabolic process	GO:0034641	1.6706e-59	58.7771	2273	490	330	7127	YAL025C,YAL036C,YBL004W,YBL027W,YBL039C,YBL054W,YBL068W,YBL072C,YBL087C,YBL092W,YBR020W,YBR031W,YBR048W,YBR079C,YBR084W,YBR142W,YBR181C,YBR182C,YBR189W,YBR191W,YBR247C,YCL031C,YCL037C,YCL054W,YCL059C,YCR031C,YCR047C,YCR057C,YCR106W,YEL026W,YEL054C,YER006W,YER074W,YER102W,YER117W,YER126C,YER127W,YER131W,YHL011C,YHL015W,YHR010W,YHR021C,YHR030C,YHR040W,YHR052W,YHR066W,YHR085W,YHR089C,YHR128W,YHR141C…
peptide metabolic process	GO:0006518	2.10001e-59	58.6778	496	490	150	7127	YAL036C,YBL027W,YBL072C,YBL087C,YBL092W,YBR031W,YBR048W,YBR079C,YBR181C,YBR189W,YBR191W,YCL037C,YCR031C,YEL054C,YER074W,YER102W,YER117W,YER131W,YHL015W,YHR010W,YHR021C,YHR141C,YIL018W,YIL052C,YIL069C,YIL133C,YIL148W,YKL006W,YKL056C,YKL156W,YKL180W,YKL191W,YKR057W,YKR059W,YKR094C,YFR031C-A,YER056C-A,YBR084C-A,YDL061C,YDL075W,YDL081C,YDL082W,YDL083C,YDL130W,YDL133C-A,YDL136W,YDL184C,YDL191W,YDL208W…
amide biosynthetic process	GO:0043604	6.04134e-58	57.2189	514	490	151	7127	YAL036C,YBL027W,YBL072C,YBL087C,YBL092W,YBR031W,YBR048W,YBR079C,YBR084W,YBR181C,YBR189W,YBR191W,YCL037C,YCR031C,YEL054C,YER074W,YER102W,YER117W,YER131W,YHL015W,YHR010W,YHR021C,YHR141C,YIL018W,YIL052C,YIL069C,YIL133C,YIL148W,YKL006W,YKL056C,YKL156W,YKL180W,YKL191W,YKR057W,YKR059W,YKR094C,YFR031C-A,YER056C-A,YBR084C-A,YDL061C,YDL075W,YDL081C,YDL082W,YDL083C,YDL130W,YDL133C-A,YDL136W,YDL184C,YDL191W…
ribosome assembly	GO:0042255	2.60134e-50	49.5848	78	490	59	7127	YBR048W,YCL031C,YCR031C,YCR057C,YCR072C,YEL054C,YER131W,YHR021C,YHR066W,YHR085W,YHR197W,YIL148W,YIR026C,YKL009W,YKL156W,YKR081C,YKR094C,YDR025W,YDR060W,YDR418W,YDR447C,YGL031C,YGL099W,YGL189C,YGR085C,YGR148C,YGR159C,YGR214W,YJL191W,YJR123W,YLL008W,YLR009W,YLR022C,YLR048W,YLR075W,YLR106C,YLR167W,YLR264W,YLR340W,YLR448W,YML024W,YML073C,YMR230W,YNL182C,YNL302C,YOL040C,YOL077C,YOL080C,YOL121C,YOL127W…
cellular amide metabolic process	GO:0043603	3.92081e-50	49.4066	588	490	152	7127	YAL036C,YBL027W,YBL072C,YBL087C,YBL092W,YBR031W,YBR048W,YBR079C,YBR084W,YBR181C,YBR189W,YBR191W,YCL037C,YCR031C,YEL054C,YER074W,YER102W,YER117W,YER131W,YHL015W,YHR010W,YHR021C,YHR141C,YIL018W,YIL052C,YIL069C,YIL133C,YIL148W,YKL006W,YKL056C,YKL156W,YKL180W,YKL191W,YKR057W,YKR059W,YKR094C,YFR031C-A,YER056C-A,YBR084C-A,YDL061C,YDL075W,YDL081C,YDL082W,YDL083C,YDL130W,YDL133C-A,YDL136W,YDL184C,YDL191W…
rRNA modification	GO:0000154	3.46648e-39	38.4601	75	490	51	7127	YBL004W,YBR181C,YCL031C,YCL054W,YCL059C,YCR031C,YCR047C,YCR057C,YEL026W,YHR089C,YHR148W,YIL091C,YIL096C,YKL078W,YDL014W,YDL148C,YDL153C,YDL208W,YDR083W,YDR324C,YDR398W,YDR449C,YGL123W,YGL171W,YGR090W,YJL069C,YJL109C,YJR002W,YLR175W,YLR186W,YLR197W,YLR222C,YLR409C,YML093W,YMR093W,YMR128W,YNL061W,YNL132W,YNR046W,YOL010W,YOR004W,YOR096W,YOR287C,YOR310C,YPL081W,YPL090C,YPL126W,YPL217C,YPL266W,YPR144C…
macromolecule metabolic process	GO:0043170	4.28022e-39	38.3685	2710	490	330	7127	YAL025C,YAL036C,YBL004W,YBL027W,YBL054W,YBL072C,YBL087C,YBL092W,YBR020W,YBR030W,YBR031W,YBR048W,YBR079C,YBR142W,YBR181C,YBR182C,YBR189W,YBR191W,YBR247C,YCL031C,YCL037C,YCL054W,YCL059C,YCR031C,YCR047C,YCR057C,YCR106W,YEL026W,YEL040W,YEL054C,YER006W,YER074W,YER102W,YER117W,YER126C,YER127W,YER131W,YER167W,YHL015W,YHR010W,YHR021C,YHR030C,YHR040W,YHR052W,YHR066W,YHR085W,YHR089C,YHR141C,YHR143W-A,YHR14…
rRNA methylation	GO:0031167	2.66021e-35	34.5751	64	490	45	7127	YBL004W,YBR181C,YCL031C,YCL054W,YCL059C,YCR031C,YCR047C,YCR057C,YEL026W,YHR148W,YIL091C,YIL096C,YKL078W,YDL014W,YDL148C,YDL153C,YDR083W,YDR324C,YDR398W,YDR449C,YGL123W,YGL171W,YGR090W,YJL069C,YJL109C,YJR002W,YLR186W,YLR197W,YLR222C,YLR409C,YML093W,YMR093W,YMR128W,YNL061W,YNR046W,YOL010W,YOR004W,YOR096W,YOR287C,YOR310C,YPL081W,YPL090C,YPL126W,YPL217C,YPR144C
maturation of LSU-rRNA	GO:0000470	1.33395e-32	31.8749	57	490	41	7127	YAL025C,YBR142W,YCL054W,YEL026W,YER006W,YER126C,YHR052W,YHR066W,YHR085W,YKL180W,YKR060W,YKR081C,YDL136W,YDL191W,YDL208W,YDR500C,YGL076C,YGL078C,YGL120C,YGL135W,YGR103W,YJL177W,YLL045C,YLR185W,YLR276C,YMR049C,YMR290C,YNL002C,YNL061W,YNL110C,YNR038W,YNR046W,YOL041C,YOL077C,YOL144W,YOR272W,YPL043W,YPL146C,YPL211W,YPL220W,YPR016C
nitrogen compound metabolic process	GO:0006807	2.94374e-32	31.5311	3108	490	345	7127	YAL025C,YAL036C,YBL004W,YBL027W,YBL039C,YBL054W,YBL068W,YBL072C,YBL087C,YBL092W,YBR020W,YBR030W,YBR031W,YBR048W,YBR079C,YBR084W,YBR142W,YBR181C,YBR182C,YBR189W,YBR191W,YBR247C,YCL031C,YCL037C,YCL054W,YCL059C,YCR005C,YCR031C,YCR047C,YCR057C,YCR106W,YEL026W,YEL040W,YEL054C,YER006W,YER074W,YER102W,YER117W,YER126C,YER127W,YER131W,YHL011C,YHL015W,YHR010W,YHR021C,YHR030C,YHR040W,YHR052W,YHR066W,YHR085W…
maturation of 5.8S rRNA	GO:0000460	9.43928e-32	31.0251	87	490	49	7127	YAL025C,YBL004W,YBR142W,YBR247C,YCL054W,YCL059C,YCR047C,YCR057C,YER126C,YER127W,YHR052W,YKL180W,YKR057W,YKR081C,YDL148C,YDL153C,YDR449C,YDR450W,YDR500C,YGL078C,YGL120C,YGL171W,YGR214W,YGR251W,YJL010C,YJL050W,YJL069C,YJL109C,YJL136C,YJL177W,YJR002W,YLR048W,YLR185W,YLR186W,YLR222C,YML026C,YML093W,YNL002C,YNR038W,YOL010W,YOL077C,YOR004W,YOR078W,YOR272W,YOR294W,YOR310C,YPR016C,YPR112C,YPR144C
RNA metabolic process	GO:0016070	1.20854e-31	30.9177	1381	490	209	7127	YAL025C,YBL004W,YBL054W,YBL072C,YBR020W,YBR048W,YBR142W,YBR181C,YBR182C,YBR189W,YBR247C,YCL031C,YCL054W,YCL059C,YCR031C,YCR047C,YCR057C,YCR106W,YEL026W,YER006W,YER074W,YER102W,YER126C,YER127W,YHL015W,YHR021C,YHR030C,YHR040W,YHR052W,YHR066W,YHR085W,YHR089C,YHR143W-A,YHR148W,YHR196W,YHR197W,YIL019W,YIL069C,YIL091C,YIL096C,YIL122W,YIL127C,YKL009W,YKL078W,YKL082C,YKL156W,YKL180W,YKR042W,YKR056W,YKR05…
endonucleolytic cleavage of tricistronic rRNA transcript (SSU-rRNA, 5.8S rRNA, LSU-rRNA)	GO:0000479	1.50877e-31	30.8214	56	490	40	7127	YBL004W,YBR247C,YCL059C,YCR047C,YCR057C,YER127W,YHR021C,YKL180W,YKR057W,YDL060W,YDL148C,YDL153C,YDR449C,YDR450W,YDR500C,YGL078C,YGL171W,YGR214W,YGR251W,YJL010C,YJL069C,YJL109C,YJL136C,YJL177W,YJR002W,YLR048W,YLR185W,YLR186W,YLR222C,YML026C,YML093W,YOL010W,YOL077C,YOR004W,YOR078W,YOR294W,YOR310C,YPL217C,YPR112C,YPR144C
endonucleolytic cleavage involved in rRNA processing	GO:0000478	1.50877e-31	30.8214	56	490	40	7127	YBL004W,YBR247C,YCL059C,YCR047C,YCR057C,YER127W,YHR021C,YKL180W,YKR057W,YDL060W,YDL148C,YDL153C,YDR449C,YDR450W,YDR500C,YGL078C,YGL171W,YGR214W,YGR251W,YJL010C,YJL069C,YJL109C,YJL136C,YJL177W,YJR002W,YLR048W,YLR185W,YLR186W,YLR222C,YML026C,YML093W,YOL010W,YOL077C,YOR004W,YOR078W,YOR294W,YOR310C,YPL217C,YPR112C,YPR144C
RNA phosphodiester bond hydrolysis, endonucleolytic	GO:0090502	8.00776e-31	30.0965	64	490	42	7127	YBL004W,YBR247C,YCL059C,YCR047C,YCR057C,YER127W,YHR021C,YKL180W,YKR057W,YKR079C,YDL060W,YDL148C,YDL153C,YDR449C,YDR450W,YDR500C,YGL078C,YGL171W,YGR214W,YGR251W,YJL010C,YJL069C,YJL109C,YJL136C,YJL177W,YJR002W,YLR048W,YLR185W,YLR186W,YLR222C,YML026C,YML093W,YNL282W,YOL010W,YOL077C,YOR004W,YOR078W,YOR294W,YOR310C,YPL217C,YPR112C,YPR144C
maturation of 5.8S rRNA from tricistronic rRNA transcript (SSU-rRNA, 5.8S rRNA, LSU-rRNA)	GO:0000466	8.47916e-31	30.0716	86	490	48	7127	YAL025C,YBL004W,YBR142W,YBR247C,YCL054W,YCL059C,YCR047C,YCR057C,YER126C,YER127W,YHR052W,YKL180W,YKR057W,YKR081C,YDL148C,YDL153C,YDR449C,YDR450W,YDR500C,YGL078C,YGL120C,YGL171W,YGR214W,YGR251W,YJL010C,YJL050W,YJL069C,YJL109C,YJL136C,YJL177W,YJR002W,YLR048W,YLR185W,YLR186W,YLR222C,YML026C,YML093W,YNL002C,YNR038W,YOL010W,YOL077C,YOR004W,YOR078W,YOR294W,YOR310C,YPR016C,YPR112C,YPR144C
RNA methylation	GO:0001510	3.66581e-30	29.4358	88	490	48	7127	YBL004W,YBR181C,YCL031C,YCL054W,YCL059C,YCR031C,YCR047C,YCR057C,YEL026W,YHR148W,YIL091C,YIL096C,YKL078W,YDL014W,YDL148C,YDL153C,YDR083W,YDR165W,YDR324C,YDR398W,YDR449C,YGL123W,YGL171W,YGR090W,YJL069C,YJL109C,YJR002W,YLR186W,YLR197W,YLR222C,YLR409C,YML093W,YMR093W,YMR128W,YNL061W,YNL062C,YNR046W,YOL010W,YOL124C,YOR004W,YOR096W,YOR287C,YOR310C,YPL081W,YPL090C,YPL126W,YPL217C,YPR144C
cleavage involved in rRNA processing	GO:0000469	2.97589e-29	28.5264	79	490	45	7127	YBL004W,YBR247C,YCL059C,YCR047C,YCR057C,YER127W,YHR021C,YKL180W,YKR057W,YDL060W,YDL148C,YDL153C,YDL208W,YDR449C,YDR450W,YDR500C,YGL078C,YGL171W,YGR214W,YGR251W,YJL010C,YJL050W,YJL069C,YJL109C,YJL136C,YJL177W,YJR002W,YLR048W,YLR185W,YLR186W,YLR222C,YML026C,YML093W,YNL002C,YOL010W,YOL077C,YOR004W,YOR078W,YOR287C,YOR294W,YOR310C,YPL217C,YPR112C,YPR144C,YHR072W-A
primary metabolic process	GO:0044238	7.67093e-28	27.1152	3314	490	350	7127	YAL025C,YAL036C,YBL004W,YBL027W,YBL039C,YBL054W,YBL068W,YBL072C,YBL087C,YBL092W,YBR020W,YBR030W,YBR031W,YBR048W,YBR079C,YBR084W,YBR142W,YBR181C,YBR182C,YBR189W,YBR191W,YBR247C,YCL031C,YCL037C,YCL054W,YCL059C,YCR005C,YCR031C,YCR047C,YCR057C,YCR106W,YEL026W,YEL040W,YEL054C,YER006W,YER074W,YER102W,YER117W,YER126C,YER127W,YER131W,YHL011C,YHL015W,YHR010W,YHR021C,YHR030C,YHR040W,YHR052W,YHR066W,YHR085W…
ribonucleoprotein complex assembly	GO:0022618	2.17706e-27	26.6621	190	490	66	7127	YBR048W,YBR079C,YCL031C,YCR031C,YCR057C,YCR072C,YEL054C,YER131W,YHR021C,YHR066W,YHR085W,YHR197W,YIL104C,YIL148W,YIR026C,YKL009W,YKL156W,YKR081C,YKR094C,YDR025W,YDR060W,YDR418W,YDR447C,YGL031C,YGL099W,YGL189C,YGR085C,YGR148C,YGR159C,YGR214W,YJL191W,YJR123W,YLL008W,YLR009W,YLR022C,YLR048W,YLR075W,YLR106C,YLR167W,YLR264W,YLR325C,YLR340W,YLR448W,YML024W,YML073C,YMR230W,YMR260C,YNL061W,YNL112W,YNL182C…
ribonucleoprotein complex subunit organization	GO:0071826	2.39069e-27	26.6215	202	490	68	7127	YBR048W,YBR079C,YCL031C,YCR031C,YCR057C,YCR072C,YEL054C,YER131W,YHR021C,YHR066W,YHR085W,YHR197W,YIL104C,YIL148W,YIR026C,YKL009W,YKL156W,YKR081C,YKR094C,YDR025W,YDR060W,YDR091C,YDR418W,YDR447C,YGL031C,YGL099W,YGL120C,YGL189C,YGR085C,YGR148C,YGR159C,YGR214W,YJL191W,YJR123W,YLL008W,YLR009W,YLR022C,YLR048W,YLR075W,YLR106C,YLR167W,YLR264W,YLR325C,YLR340W,YLR448W,YML024W,YML073C,YMR230W,YMR260C,YNL061W…
rRNA-containing ribonucleoprotein complex export from nucleus	GO:0071428	5.32978e-27	26.2733	63	490	39	7127	YAL059W,YCR047C,YER006W,YER036C,YER131W,YHR170W,YHR197W,YIL148W,YKL143W,YKR094C,YDL229W,YDR091C,YDR101C,YDR450W,YGL099W,YGL123W,YGL189C,YGR214W,YGR245C,YJL010C,YJR123W,YLL034C,YLR048W,YLR074C,YLR264W,YML026C,YMR230W,YNL178W,YNL209W,YNL302C,YNR053C,YOL040C,YOL121C,YOR167C,YOR293W,YOR294W,YPL093W,YPL146C,YPR016C
nucleic acid metabolic process	GO:0090304	3.2688e-26	25.4856	1625	490	220	7127	YAL025C,YBL004W,YBL054W,YBL072C,YBR020W,YBR048W,YBR142W,YBR181C,YBR182C,YBR189W,YBR247C,YCL031C,YCL054W,YCL059C,YCR031C,YCR047C,YCR057C,YCR106W,YEL026W,YER006W,YER074W,YER102W,YER126C,YER127W,YHL015W,YHR021C,YHR030C,YHR040W,YHR052W,YHR066W,YHR085W,YHR089C,YHR143W-A,YHR148W,YHR196W,YHR197W,YIL019W,YIL069C,YIL091C,YIL096C,YIL122W,YIL127C,YIL132C,YKL009W,YKL078W,YKL082C,YKL156W,YKL180W,YKR042W,YKR05…
organonitrogen compound biosynthetic process	GO:1901566	5.02464e-26	25.2989	977	490	160	7127	YAL036C,YBL027W,YBL039C,YBL072C,YBL087C,YBL092W,YBR031W,YBR048W,YBR079C,YBR084W,YBR181C,YBR189W,YBR191W,YCL037C,YCR005C,YCR031C,YEL054C,YER074W,YER102W,YER117W,YER131W,YHL015W,YHR010W,YHR021C,YHR128W,YHR141C,YIL018W,YIL052C,YIL069C,YIL133C,YIL148W,YKL006W,YKL056C,YKL156W,YKL180W,YKL191W,YKL216W,YKR057W,YKR059W,YKR094C,YFR031C-A,YER056C-A,YBR084C-A,YDL061C,YDL075W,YDL081C,YDL082W,YDL083C,YDL130W,Y…
cellular nitrogen compound biosynthetic process	GO:0044271	8.0699e-26	25.0931	1496	490	208	7127	YAL036C,YBL027W,YBL039C,YBL054W,YBL068W,YBL072C,YBL087C,YBL092W,YBR020W,YBR031W,YBR048W,YBR079C,YBR084W,YBR181C,YBR182C,YBR189W,YBR191W,YCL037C,YCR031C,YCR106W,YEL054C,YER074W,YER102W,YER117W,YER131W,YHL011C,YHL015W,YHR010W,YHR021C,YHR030C,YHR128W,YHR141C,YHR143W-A,YHR196W,YIL018W,YIL052C,YIL069C,YIL122W,YIL127C,YIL132C,YIL133C,YIL148W,YKL006W,YKL056C,YKL156W,YKL180W,YKL181W,YKL191W,YKL216W,YKR04…
maturation of LSU-rRNA from tricistronic rRNA transcript (SSU-rRNA, 5.8S rRNA, LSU-rRNA)	GO:0000463	1.00511e-25	24.9978	46	490	33	7127	YAL025C,YBR142W,YCL054W,YER006W,YER126C,YHR052W,YHR066W,YHR085W,YKL180W,YKR081C,YDL136W,YDL191W,YDR500C,YGL076C,YGL078C,YGL120C,YGR103W,YJL177W,YLR185W,YLR276C,YMR049C,YMR290C,YNL002C,YNL061W,YNL110C,YNR038W,YOL041C,YOL077C,YOL144W,YPL043W,YPL146C,YPL211W,YPR016C
RNA phosphodiester bond hydrolysis	GO:0090501	1.00851e-25	24.9963	109	490	49	7127	YBL004W,YBR247C,YCL059C,YCR047C,YCR057C,YER127W,YHR021C,YKL180W,YKR057W,YKR079C,YDL060W,YDL148C,YDL153C,YDL208W,YDR045C,YDR449C,YDR450W,YDR500C,YGL078C,YGL171W,YGR214W,YGR251W,YJL010C,YJL050W,YJL069C,YJL109C,YJL136C,YJL177W,YJR002W,YJR063W,YLR048W,YLR185W,YLR186W,YLR222C,YML026C,YML093W,YNL002C,YNL282W,YOL010W,YOL077C,YOR004W,YOR078W,YOR287C,YOR294W,YOR310C,YPL217C,YPR112C,YPR144C,YHR072W-A
RNA modification	GO:0009451	1.25319e-25	24.902	161	490	59	7127	YBL004W,YBR181C,YCL031C,YCL054W,YCL059C,YCR031C,YCR047C,YCR057C,YEL026W,YHR089C,YHR148W,YIL091C,YIL096C,YKL078W,YKR056W,YDL014W,YDL148C,YDL153C,YDL208W,YDR083W,YDR165W,YDR324C,YDR398W,YDR449C,YGL123W,YGL171W,YGR090W,YGR200C,YJL069C,YJL109C,YJR002W,YLR175W,YLR186W,YLR197W,YLR222C,YLR401C,YLR409C,YML093W,YMR093W,YMR128W,YNL061W,YNL062C,YNL132W,YNR015W,YNR046W,YOL010W,YOL124C,YOR004W,YOR096W,YOR287C…
methylation	GO:0032259	2.51164e-25	24.6	141	490	55	7127	YBL004W,YBR030W,YBR181C,YCL031C,YCL054W,YCL059C,YCR031C,YCR047C,YCR057C,YEL026W,YHR148W,YIL064W,YIL091C,YIL096C,YKL078W,YDL014W,YDL148C,YDL153C,YDR083W,YDR165W,YDR324C,YDR398W,YDR449C,YDR465C,YGL123W,YGL171W,YGR090W,YGR283C,YJL069C,YJL109C,YJR002W,YLR186W,YLR197W,YLR222C,YLR409C,YLR449W,YML093W,YMR093W,YMR128W,YMR223W,YMR310C,YNL061W,YNL062C,YNR046W,YOL010W,YOL124C,YOR004W,YOR096W,YOR287C,YOR310C…
nucleobase-containing compound metabolic process	GO:0006139	1.08539e-24	23.9644	1830	490	234	7127	YAL025C,YBL004W,YBL039C,YBL054W,YBL068W,YBL072C,YBR020W,YBR048W,YBR084W,YBR142W,YBR181C,YBR182C,YBR189W,YBR247C,YCL031C,YCL054W,YCL059C,YCR031C,YCR047C,YCR057C,YCR106W,YEL026W,YER006W,YER074W,YER102W,YER126C,YER127W,YHL011C,YHL015W,YHR021C,YHR030C,YHR040W,YHR052W,YHR066W,YHR085W,YHR089C,YHR128W,YHR143W-A,YHR148W,YHR196W,YHR197W,YIL019W,YIL069C,YIL091C,YIL096C,YIL122W,YIL127C,YIL132C,YKL009W,YKL07…
ribosomal large subunit assembly	GO:0000027	1.15039e-24	23.9392	42	490	31	7127	YCR072C,YEL054C,YHR066W,YHR085W,YHR197W,YIL148W,YIR026C,YKL009W,YKR081C,YKR094C,YDR060W,YDR418W,YGL031C,YGL099W,YGR085C,YGR148C,YLL008W,YLR009W,YLR075W,YLR106C,YLR340W,YLR448W,YML073C,YNL182C,YOL077C,YOL080C,YOL127W,YOR063W,YPL131W,YPL146C,YPR102C
endonucleolytic cleavage in ITS1 to separate SSU-rRNA from 5.8S rRNA and LSU-rRNA from tricistronic rRNA transcript (SSU-rRNA, 5.8S rRNA, LSU-rRNA)	GO:0000447	3.86372e-24	23.413	43	490	31	7127	YBL004W,YBR247C,YCL059C,YCR047C,YCR057C,YER127W,YKR057W,YDL148C,YDL153C,YDR449C,YDR450W,YGL171W,YGR214W,YGR251W,YJL010C,YJL069C,YJL109C,YJL136C,YJR002W,YLR048W,YLR186W,YLR222C,YML026C,YML093W,YOL010W,YOR004W,YOR078W,YOR294W,YOR310C,YPR112C,YPR144C
macromolecule methylation	GO:0043414	6.41225e-24	23.193	138	490	53	7127	YBL004W,YBR030W,YBR181C,YCL031C,YCL054W,YCL059C,YCR031C,YCR047C,YCR057C,YEL026W,YHR148W,YIL064W,YIL091C,YIL096C,YKL078W,YDL014W,YDL148C,YDL153C,YDR083W,YDR165W,YDR324C,YDR398W,YDR449C,YDR465C,YGL123W,YGL171W,YGR090W,YJL069C,YJL109C,YJR002W,YLR186W,YLR197W,YLR222C,YLR409C,YLR449W,YML093W,YMR093W,YMR128W,YMR223W,YNL061W,YNL062C,YNR046W,YOL010W,YOL124C,YOR004W,YOR096W,YOR287C,YOR310C,YPL081W,YPL090C…
organic substance metabolic process	GO:0071704	1.81656e-23	22.7408	3486	490	352	7127	YAL025C,YAL036C,YBL004W,YBL027W,YBL039C,YBL054W,YBL068W,YBL072C,YBL087C,YBL092W,YBR020W,YBR030W,YBR031W,YBR048W,YBR079C,YBR084W,YBR142W,YBR181C,YBR182C,YBR189W,YBR191W,YBR247C,YCL031C,YCL037C,YCL054W,YCL059C,YCR005C,YCR031C,YCR047C,YCR057C,YCR106W,YEL026W,YEL040W,YEL054C,YER006W,YER074W,YER102W,YER117W,YER126C,YER127W,YER131W,YER167W,YHL011C,YHL015W,YHR010W,YHR021C,YHR030C,YHR040W,YHR052W,YHR066W…
cellular macromolecule biosynthetic process	GO:0034645	1.01251e-22	21.9946	1502	490	202	7127	YAL036C,YBL027W,YBL054W,YBL072C,YBL087C,YBL092W,YBR020W,YBR031W,YBR048W,YBR079C,YBR181C,YBR182C,YBR189W,YBR191W,YCL037C,YCR031C,YCR106W,YEL054C,YER074W,YER102W,YER117W,YER131W,YHL015W,YHR010W,YHR021C,YHR030C,YHR085W,YHR141C,YHR143W-A,YHR196W,YHR197W,YIL018W,YIL052C,YIL069C,YIL122W,YIL127C,YIL132C,YIL133C,YIL148W,YKL006W,YKL056C,YKL156W,YKL180W,YKL191W,YKR042W,YKR057W,YKR059W,YKR094C,YFR032C,YFR03…
cellular aromatic compound metabolic process	GO:0006725	2.15591e-22	21.6664	1917	490	236	7127	YAL025C,YBL004W,YBL039C,YBL054W,YBL068W,YBL072C,YBR020W,YBR048W,YBR084W,YBR142W,YBR181C,YBR182C,YBR189W,YBR247C,YCL031C,YCL054W,YCL059C,YCR031C,YCR047C,YCR057C,YCR106W,YEL026W,YER006W,YER074W,YER102W,YER126C,YER127W,YHL011C,YHL015W,YHR021C,YHR030C,YHR040W,YHR052W,YHR066W,YHR085W,YHR089C,YHR128W,YHR143W-A,YHR148W,YHR196W,YHR197W,YIL019W,YIL069C,YIL091C,YIL096C,YIL122W,YIL127C,YIL132C,YKL009W,YKL07…
organelle assembly	GO:0070925	2.31818e-22	21.6349	182	490	59	7127	YBR048W,YCL031C,YCR031C,YCR057C,YCR072C,YEL054C,YER131W,YHR021C,YHR066W,YHR085W,YHR197W,YIL148W,YIR026C,YKL009W,YKL156W,YKR081C,YKR094C,YDR025W,YDR060W,YDR418W,YDR447C,YGL031C,YGL099W,YGL189C,YGR085C,YGR148C,YGR159C,YGR214W,YJL191W,YJR123W,YLL008W,YLR009W,YLR022C,YLR048W,YLR075W,YLR106C,YLR167W,YLR264W,YLR340W,YLR448W,YML024W,YML073C,YMR230W,YNL182C,YNL302C,YOL040C,YOL077C,YOL080C,YOL121C,YOL127W…
heterocycle metabolic process	GO:0046483	4.48682e-22	21.3481	1926	490	236	7127	YAL025C,YBL004W,YBL039C,YBL054W,YBL068W,YBL072C,YBR020W,YBR048W,YBR084W,YBR142W,YBR181C,YBR182C,YBR189W,YBR247C,YCL031C,YCL054W,YCL059C,YCR031C,YCR047C,YCR057C,YCR106W,YEL026W,YER006W,YER074W,YER102W,YER126C,YER127W,YHL011C,YHL015W,YHR021C,YHR030C,YHR040W,YHR052W,YHR066W,YHR085W,YHR089C,YHR128W,YHR143W-A,YHR148W,YHR196W,YHR197W,YIL019W,YIL069C,YIL091C,YIL096C,YIL122W,YIL127C,YIL132C,YKL009W,YKL07…
macromolecule biosynthetic process	GO:0009059	5.23949e-22	21.2807	1520	490	202	7127	YAL036C,YBL027W,YBL054W,YBL072C,YBL087C,YBL092W,YBR020W,YBR031W,YBR048W,YBR079C,YBR181C,YBR182C,YBR189W,YBR191W,YCL037C,YCR031C,YCR106W,YEL054C,YER074W,YER102W,YER117W,YER131W,YHL015W,YHR010W,YHR021C,YHR030C,YHR085W,YHR141C,YHR143W-A,YHR196W,YHR197W,YIL018W,YIL052C,YIL069C,YIL122W,YIL127C,YIL132C,YIL133C,YIL148W,YKL006W,YKL056C,YKL156W,YKL180W,YKL191W,YKR042W,YKR057W,YKR059W,YKR094C,YFR032C,YFR03…
cellular metabolic process	GO:0044237	1.14257e-21	20.9421	3548	490	352	7127	YAL025C,YAL036C,YBL004W,YBL027W,YBL039C,YBL054W,YBL068W,YBL072C,YBL087C,YBL092W,YBR020W,YBR030W,YBR031W,YBR048W,YBR079C,YBR084W,YBR142W,YBR181C,YBR182C,YBR189W,YBR191W,YBR238C,YBR247C,YCL031C,YCL037C,YCL054W,YCL059C,YCR005C,YCR031C,YCR047C,YCR057C,YCR106W,YEL026W,YEL040W,YEL054C,YER006W,YER074W,YER102W,YER117W,YER126C,YER127W,YER131W,YHL011C,YHL015W,YHR010W,YHR021C,YHR030C,YHR040W,YHR052W,YHR066W…
cellular component organization or biogenesis	GO:0071840	1.05881e-20	19.9752	2286	490	261	7127	YAL025C,YAL059W,YAR028W,YAR029W,YAR031W,YBL004W,YBL068W,YBL072C,YBR048W,YBR079C,YBR142W,YBR180W,YBR181C,YBR189W,YBR247C,YBR267W,YCL031C,YCL054W,YCL059C,YCR031C,YCR047C,YCR057C,YCR072C,YEL026W,YEL040W,YEL054C,YER006W,YER036C,YER074W,YER102W,YER110C,YER126C,YER127W,YER131W,YHL011C,YHL015W,YHR021C,YHR030C,YHR040W,YHR052W,YHR066W,YHR085W,YHR089C,YHR143W-A,YHR148W,YHR170W,YHR196W,YHR197W,YIL019W,YIL05…
organic cyclic compound metabolic process	GO:1901360	1.77673e-20	19.7504	1985	490	237	7127	YAL025C,YBL004W,YBL039C,YBL054W,YBL068W,YBL072C,YBR020W,YBR048W,YBR084W,YBR142W,YBR181C,YBR182C,YBR189W,YBR247C,YCL031C,YCL054W,YCL059C,YCR031C,YCR047C,YCR057C,YCR106W,YEL026W,YER006W,YER074W,YER102W,YER126C,YER127W,YHL011C,YHL015W,YHR021C,YHR030C,YHR040W,YHR052W,YHR066W,YHR085W,YHR089C,YHR128W,YHR143W-A,YHR148W,YHR196W,YHR197W,YIL019W,YIL069C,YIL091C,YIL096C,YIL122W,YIL127C,YIL132C,YKL009W,YKL07…
cellular macromolecule metabolic process	GO:0044260	1.60687e-19	18.794	2337	490	262	7127	YAL036C,YBL004W,YBL027W,YBL054W,YBL072C,YBL087C,YBL092W,YBR020W,YBR030W,YBR031W,YBR048W,YBR079C,YBR181C,YBR182C,YBR189W,YBR191W,YCL031C,YCL037C,YCL054W,YCL059C,YCR031C,YCR047C,YCR057C,YCR106W,YEL026W,YEL054C,YER074W,YER102W,YER117W,YER131W,YHL015W,YHR010W,YHR021C,YHR030C,YHR085W,YHR141C,YHR143W-A,YHR148W,YHR196W,YHR197W,YIL018W,YIL052C,YIL064W,YIL069C,YIL091C,YIL096C,YIL122W,YIL127C,YIL132C,YIL13…
ribosomal small subunit assembly	GO:0000028	5.34201e-19	18.2723	29	490	23	7127	YBR048W,YCL031C,YCR031C,YCR057C,YHR021C,YKL156W,YDR025W,YDR447C,YGR159C,YGR214W,YJL191W,YJR123W,YLR048W,YLR167W,YLR264W,YML024W,YMR230W,YNL302C,YOL040C,YOL121C,YOR167C,YOR293W,YPR112C
nucleic acid phosphodiester bond hydrolysis	GO:0090305	6.91483e-19	18.1602	152	490	50	7127	YBL004W,YBR247C,YCL059C,YCR047C,YCR057C,YER127W,YHR021C,YKL180W,YKR057W,YKR079C,YER044C-A,YDL060W,YDL148C,YDL153C,YDL208W,YDR045C,YDR449C,YDR450W,YDR500C,YGL078C,YGL171W,YGR214W,YGR251W,YJL010C,YJL050W,YJL069C,YJL109C,YJL136C,YJL177W,YJR002W,YJR063W,YLR048W,YLR185W,YLR186W,YLR222C,YML026C,YML093W,YNL002C,YNL282W,YOL010W,YOL077C,YOR004W,YOR078W,YOR287C,YOR294W,YOR310C,YPL217C,YPR112C,YPR144C,YHR07…
metabolic process	GO:0008152	1.3105e-18	17.8826	3722	490	356	7127	YAL025C,YAL036C,YBL004W,YBL027W,YBL039C,YBL054W,YBL068W,YBL072C,YBL087C,YBL092W,YBR020W,YBR030W,YBR031W,YBR048W,YBR079C,YBR084W,YBR142W,YBR181C,YBR182C,YBR189W,YBR191W,YBR238C,YBR247C,YCL031C,YCL037C,YCL054W,YCL059C,YCR005C,YCR031C,YCR047C,YCR057C,YCR106W,YEL026W,YEL040W,YEL054C,YER006W,YER074W,YER102W,YER117W,YER126C,YER127W,YER131W,YER167W,YHL011C,YHL015W,YHR010W,YHR021C,YHR030C,YHR040W,YHR052W…
ribonucleoprotein complex export from nucleus	GO:0071426	3.32692e-17	16.478	128	490	44	7127	YAL059W,YBR247C,YCR047C,YER006W,YER036C,YER131W,YHR170W,YHR197W,YIL148W,YKL143W,YKR094C,YDL229W,YDR091C,YDR101C,YDR450W,YGL099W,YGL123W,YGL189C,YGR090W,YGR128C,YGR214W,YGR245C,YJL010C,YJL050W,YJR123W,YLL034C,YLR048W,YLR074C,YLR264W,YML026C,YMR230W,YMR308C,YNL178W,YNL209W,YNL302C,YNR053C,YOL040C,YOL121C,YOR167C,YOR293W,YOR294W,YPL093W,YPL146C,YPR016C
ribonucleoprotein complex localization	GO:0071166	6.71389e-17	16.173	130	490	44	7127	YAL059W,YBR247C,YCR047C,YER006W,YER036C,YER131W,YHR170W,YHR197W,YIL148W,YKL143W,YKR094C,YDL229W,YDR091C,YDR101C,YDR450W,YGL099W,YGL123W,YGL189C,YGR090W,YGR128C,YGR214W,YGR245C,YJL010C,YJL050W,YJR123W,YLL034C,YLR048W,YLR074C,YLR264W,YML026C,YMR230W,YMR308C,YNL178W,YNL209W,YNL302C,YNR053C,YOL040C,YOL121C,YOR167C,YOR293W,YOR294W,YPL093W,YPL146C,YPR016C
RNA export from nucleus	GO:0006405	9.48157e-17	16.0231	131	490	44	7127	YAL059W,YBR247C,YCR047C,YER006W,YER036C,YER131W,YHR170W,YHR197W,YIL148W,YKL143W,YKR094C,YDL229W,YDR091C,YDR101C,YDR450W,YGL099W,YGL123W,YGL189C,YGR090W,YGR128C,YGR214W,YGR245C,YJL010C,YJL050W,YJR123W,YLL034C,YLR048W,YLR074C,YLR264W,YML026C,YMR230W,YMR308C,YNL178W,YNL209W,YNL302C,YNR053C,YOL040C,YOL121C,YOR167C,YOR293W,YOR294W,YPL093W,YPL146C,YPR016C
protein export from nucleus	GO:0006611	1.86953e-16	15.7283	133	490	44	7127	YAL059W,YBR247C,YCR047C,YER006W,YER036C,YER131W,YHR170W,YHR197W,YIL148W,YKL143W,YKR094C,YDL229W,YDR091C,YDR101C,YDR450W,YGL099W,YGL123W,YGL189C,YGR090W,YGR128C,YGR214W,YGR245C,YJL010C,YJL050W,YJR123W,YLL034C,YLR048W,YLR074C,YLR264W,YML026C,YMR230W,YMR308C,YNL178W,YNL209W,YNL302C,YNR053C,YOL040C,YOL121C,YOR167C,YOR293W,YOR294W,YPL093W,YPL146C,YPR016C
rRNA 5'-end processing	GO:0000967	2.32375e-16	15.6338	34	490	23	7127	YBL004W,YCR057C,YDL148C,YDL153C,YDR449C,YGL171W,YGR251W,YJL010C,YJL069C,YJL109C,YJR002W,YLR186W,YLR222C,YML093W,YNL002C,YOL010W,YOL077C,YOR004W,YOR078W,YOR310C,YPL217C,YPR112C,YPR144C
nuclear export	GO:0051168	5.03578e-16	15.2979	136	490	44	7127	YAL059W,YBR247C,YCR047C,YER006W,YER036C,YER131W,YHR170W,YHR197W,YIL148W,YKL143W,YKR094C,YDL229W,YDR091C,YDR101C,YDR450W,YGL099W,YGL123W,YGL189C,YGR090W,YGR128C,YGR214W,YGR245C,YJL010C,YJL050W,YJR123W,YLL034C,YLR048W,YLR074C,YLR264W,YML026C,YMR230W,YMR308C,YNL178W,YNL209W,YNL302C,YNR053C,YOL040C,YOL121C,YOR167C,YOR293W,YOR294W,YPL093W,YPL146C,YPR016C
nucleocytoplasmic transport	GO:0006913	6.9963e-16	15.1551	175	490	50	7127	YAL059W,YBR247C,YBR267W,YCR047C,YER006W,YER036C,YER110C,YER131W,YHR170W,YHR197W,YIL148W,YKL143W,YKR092C,YKR094C,YDL063C,YDL229W,YDR091C,YDR101C,YDR450W,YGL099W,YGL123W,YGL189C,YGR090W,YGR128C,YGR214W,YGR245C,YJL010C,YJL050W,YJR123W,YJR132W,YLL034C,YLR048W,YLR074C,YLR243W,YLR264W,YML026C,YMR230W,YMR308C,YNL178W,YNL209W,YNL302C,YNR053C,YOL040C,YOL121C,YOR167C,YOR293W,YOR294W,YPL093W,YPL146C,YPR016C
nuclear transport	GO:0051169	6.9963e-16	15.1551	175	490	50	7127	YAL059W,YBR247C,YBR267W,YCR047C,YER006W,YER036C,YER110C,YER131W,YHR170W,YHR197W,YIL148W,YKL143W,YKR092C,YKR094C,YDL063C,YDL229W,YDR091C,YDR101C,YDR450W,YGL099W,YGL123W,YGL189C,YGR090W,YGR128C,YGR214W,YGR245C,YJL010C,YJL050W,YJR123W,YJR132W,YLL034C,YLR048W,YLR074C,YLR243W,YLR264W,YML026C,YMR230W,YMR308C,YNL178W,YNL209W,YNL302C,YNR053C,YOL040C,YOL121C,YOR167C,YOR293W,YOR294W,YPL093W,YPL146C,YPR016C
ncRNA 5'-end processing	GO:0034471	1.64781e-15	14.7831	36	490	23	7127	YBL004W,YCR057C,YDL148C,YDL153C,YDR449C,YGL171W,YGR251W,YJL010C,YJL069C,YJL109C,YJR002W,YLR186W,YLR222C,YML093W,YNL002C,YOL010W,YOL077C,YOR004W,YOR078W,YOR310C,YPL217C,YPR112C,YPR144C
RNA 5'-end processing	GO:0000966	4.08052e-15	14.3893	37	490	23	7127	YBL004W,YCR057C,YDL148C,YDL153C,YDR449C,YGL171W,YGR251W,YJL010C,YJL069C,YJL109C,YJR002W,YLR186W,YLR222C,YML093W,YNL002C,YOL010W,YOL077C,YOR004W,YOR078W,YOR310C,YPL217C,YPR112C,YPR144C
cellular protein metabolic process	GO:0044267	6.87231e-15	14.1629	1355	490	171	7127	YAL036C,YBL027W,YBL072C,YBL087C,YBL092W,YBR030W,YBR031W,YBR048W,YBR079C,YBR181C,YBR189W,YBR191W,YCL037C,YCR031C,YEL054C,YER074W,YER102W,YER117W,YER131W,YHL015W,YHR010W,YHR021C,YHR030C,YHR141C,YIL018W,YIL052C,YIL064W,YIL069C,YIL133C,YIL148W,YIR026C,YKL006W,YKL056C,YKL156W,YKL180W,YKL191W,YKR057W,YKR059W,YKR075C,YKR094C,YFR031C-A,YER056C-A,YBR084C-A,YDL014W,YDL061C,YDL075W,YDL081C,YDL082W,YDL083C,Y…
endonucleolytic cleavage in 5'-ETS of tricistronic rRNA transcript (SSU-rRNA, 5.8S rRNA, LSU-rRNA)	GO:0000480	8.84396e-15	14.0534	31	490	21	7127	YBL004W,YCR057C,YER127W,YDL148C,YDL153C,YDR449C,YGL171W,YGR251W,YJL010C,YJL069C,YJL109C,YJR002W,YLR186W,YLR222C,YML093W,YOL010W,YOR004W,YOR310C,YPL217C,YPR112C,YPR144C
endonucleolytic cleavage to generate mature 5'-end of SSU-rRNA from (SSU-rRNA, 5.8S rRNA, LSU-rRNA)	GO:0000472	2.41072e-14	13.6179	32	490	21	7127	YBL004W,YCR057C,YDL148C,YDL153C,YDR449C,YGL171W,YGR251W,YJL010C,YJL069C,YJL109C,YJR002W,YLR186W,YLR222C,YML093W,YOL010W,YOR004W,YOR078W,YOR310C,YPL217C,YPR112C,YPR144C
rRNA export from nucleus	GO:0006407	3.98189e-14	13.3999	18	490	16	7127	YER131W,YDR450W,YGL123W,YGL189C,YGR214W,YJR123W,YLR048W,YLR264W,YML026C,YMR230W,YNL178W,YNL302C,YOL040C,YOL121C,YOR167C,YOR293W
rRNA transport	GO:0051029	3.98189e-14	13.3999	18	490	16	7127	YER131W,YDR450W,YGL123W,YGL189C,YGR214W,YJR123W,YLR048W,YLR264W,YML026C,YMR230W,YNL178W,YNL302C,YOL040C,YOL121C,YOR167C,YOR293W
protein metabolic process	GO:0019538	2.71127e-13	12.5668	1427	490	173	7127	YAL036C,YBL027W,YBL072C,YBL087C,YBL092W,YBR030W,YBR031W,YBR048W,YBR079C,YBR181C,YBR189W,YBR191W,YCL037C,YCR031C,YEL054C,YER074W,YER102W,YER117W,YER131W,YHL015W,YHR010W,YHR021C,YHR030C,YHR052W,YHR141C,YIL018W,YIL052C,YIL064W,YIL069C,YIL133C,YIL148W,YIR026C,YKL006W,YKL056C,YKL156W,YKL180W,YKL191W,YKR057W,YKR059W,YKR075C,YKR094C,YFR031C-A,YER056C-A,YBR084C-A,YDL014W,YDL061C,YDL075W,YDL081C,YDL082W,Y…
protein-containing complex localization	GO:0031503	3.03638e-13	12.5176	158	490	44	7127	YAL059W,YBR247C,YCR047C,YER006W,YER036C,YER131W,YHR170W,YHR197W,YIL148W,YKL143W,YKR094C,YDL229W,YDR091C,YDR101C,YDR450W,YGL099W,YGL123W,YGL189C,YGR090W,YGR128C,YGR214W,YGR245C,YJL010C,YJL050W,YJR123W,YLL034C,YLR048W,YLR074C,YLR264W,YML026C,YMR230W,YMR308C,YNL178W,YNL209W,YNL302C,YNR053C,YOL040C,YOL121C,YOR167C,YOR293W,YOR294W,YPL093W,YPL146C,YPR016C
establishment of RNA localization	GO:0051236	5.37212e-13	12.2699	167	490	45	7127	YAL059W,YBR247C,YCR047C,YER006W,YER036C,YER110C,YER131W,YHR170W,YHR197W,YIL148W,YKL143W,YKR094C,YDL229W,YDR091C,YDR101C,YDR450W,YGL099W,YGL123W,YGL189C,YGR090W,YGR128C,YGR214W,YGR245C,YJL010C,YJL050W,YJR123W,YLL034C,YLR048W,YLR074C,YLR264W,YML026C,YMR230W,YMR308C,YNL178W,YNL209W,YNL302C,YNR053C,YOL040C,YOL121C,YOR167C,YOR293W,YOR294W,YPL093W,YPL146C,YPR016C
RNA transport	GO:0050658	5.37212e-13	12.2699	167	490	45	7127	YAL059W,YBR247C,YCR047C,YER006W,YER036C,YER110C,YER131W,YHR170W,YHR197W,YIL148W,YKL143W,YKR094C,YDL229W,YDR091C,YDR101C,YDR450W,YGL099W,YGL123W,YGL189C,YGR090W,YGR128C,YGR214W,YGR245C,YJL010C,YJL050W,YJR123W,YLL034C,YLR048W,YLR074C,YLR264W,YML026C,YMR230W,YMR308C,YNL178W,YNL209W,YNL302C,YNR053C,YOL040C,YOL121C,YOR167C,YOR293W,YOR294W,YPL093W,YPL146C,YPR016C
ribosomal subunit export from nucleus	GO:0000054	7.38987e-13	12.1314	48	490	24	7127	YAL059W,YCR047C,YER006W,YER036C,YHR170W,YHR197W,YIL148W,YKL143W,YKR094C,YDL229W,YDR091C,YDR101C,YGL099W,YGR245C,YJL010C,YLL034C,YLR074C,YNL178W,YNL209W,YNR053C,YOR294W,YPL093W,YPL146C,YPR016C
nucleic acid transport	GO:0050657	8.79437e-13	12.0558	169	490	45	7127	YAL059W,YBR247C,YCR047C,YER006W,YER036C,YER110C,YER131W,YHR170W,YHR197W,YIL148W,YKL143W,YKR094C,YDL229W,YDR091C,YDR101C,YDR450W,YGL099W,YGL123W,YGL189C,YGR090W,YGR128C,YGR214W,YGR245C,YJL010C,YJL050W,YJR123W,YLL034C,YLR048W,YLR074C,YLR264W,YML026C,YMR230W,YMR308C,YNL178W,YNL209W,YNL302C,YNR053C,YOL040C,YOL121C,YOR167C,YOR293W,YOR294W,YPL093W,YPL146C,YPR016C
RNA localization	GO:0006403	1.12008e-12	11.9507	184	490	47	7127	YAL059W,YBR247C,YCR047C,YER006W,YER036C,YER110C,YER131W,YHR170W,YHR197W,YIL148W,YKL143W,YKR094C,YDL229W,YDR091C,YDR101C,YDR450W,YGL099W,YGL123W,YGL171W,YGL189C,YGR090W,YGR128C,YGR214W,YGR245C,YJL010C,YJL050W,YJR123W,YLL034C,YLR048W,YLR074C,YLR264W,YML026C,YMR230W,YMR308C,YNL178W,YNL209W,YNL302C,YNR053C,YOL040C,YOL121C,YOR167C,YOR293W,YOR294W,YPL093W,YPL146C,YPR016C,YHR072W-A
ribosome localization	GO:0033750	1.35715e-12	11.8674	49	490	24	7127	YAL059W,YCR047C,YER006W,YER036C,YHR170W,YHR197W,YIL148W,YKL143W,YKR094C,YDL229W,YDR091C,YDR101C,YGL099W,YGR245C,YJL010C,YLL034C,YLR074C,YNL178W,YNL209W,YNR053C,YOR294W,YPL093W,YPL146C,YPR016C
cellular biosynthetic process	GO:0044249	3.60532e-12	11.4431	2023	490	218	7127	YAL036C,YBL027W,YBL039C,YBL054W,YBL068W,YBL072C,YBL087C,YBL092W,YBR020W,YBR031W,YBR048W,YBR079C,YBR084W,YBR181C,YBR182C,YBR189W,YBR191W,YCL037C,YCR005C,YCR031C,YCR106W,YEL054C,YER074W,YER102W,YER117W,YER131W,YHL011C,YHL015W,YHR010W,YHR021C,YHR030C,YHR085W,YHR128W,YHR141C,YHR143W-A,YHR196W,YHR197W,YIL018W,YIL052C,YIL069C,YIL122W,YIL127C,YIL132C,YIL133C,YIL148W,YKL006W,YKL056C,YKL156W,YKL180W,YKL18…
organic substance biosynthetic process	GO:1901576	1.05126e-11	10.9783	2054	490	219	7127	YAL036C,YBL027W,YBL039C,YBL054W,YBL068W,YBL072C,YBL087C,YBL092W,YBR020W,YBR031W,YBR048W,YBR079C,YBR084W,YBR181C,YBR182C,YBR189W,YBR191W,YCL037C,YCR005C,YCR031C,YCR106W,YEL054C,YER074W,YER102W,YER117W,YER131W,YHL011C,YHL015W,YHR010W,YHR021C,YHR030C,YHR085W,YHR128W,YHR141C,YHR143W-A,YHR196W,YHR197W,YIL018W,YIL052C,YIL069C,YIL122W,YIL127C,YIL132C,YIL133C,YIL148W,YKL006W,YKL056C,YKL156W,YKL180W,YKL18…
biosynthetic process	GO:0009058	2.50891e-11	10.6005	2082	490	220	7127	YAL036C,YBL027W,YBL039C,YBL054W,YBL068W,YBL072C,YBL087C,YBL092W,YBR020W,YBR031W,YBR048W,YBR079C,YBR084W,YBR181C,YBR182C,YBR189W,YBR191W,YCL037C,YCR005C,YCR031C,YCR106W,YEL054C,YER074W,YER102W,YER117W,YER131W,YHL011C,YHL015W,YHR010W,YHR021C,YHR030C,YHR085W,YHR128W,YHR141C,YHR143W-A,YHR196W,YHR197W,YIL018W,YIL052C,YIL069C,YIL122W,YIL127C,YIL132C,YIL133C,YIL148W,YKL006W,YKL056C,YKL156W,YKL180W,YKL18…
ncRNA export from nucleus	GO:0097064	5.14426e-10	9.28868	33	490	18	7127	YER131W,YDR450W,YGL123W,YGL189C,YGR090W,YGR128C,YGR214W,YJR123W,YLR048W,YLR264W,YML026C,YMR230W,YNL178W,YNL302C,YOL040C,YOL121C,YOR167C,YOR293W
nucleobase-containing compound transport	GO:0015931	1.26571e-09	8.89767	211	490	46	7127	YAL059W,YBL042C,YBR247C,YCR047C,YER006W,YER036C,YER110C,YER131W,YHR170W,YHR197W,YIL148W,YKL143W,YKR094C,YDL229W,YDR091C,YDR101C,YDR450W,YGL099W,YGL123W,YGL189C,YGR090W,YGR128C,YGR214W,YGR245C,YJL010C,YJL050W,YJR123W,YLL034C,YLR048W,YLR074C,YLR264W,YML026C,YMR230W,YMR308C,YNL178W,YNL209W,YNL302C,YNR053C,YOL040C,YOL121C,YOR167C,YOR293W,YOR294W,YPL093W,YPL146C,YPR016C
cellular process	GO:0009987	1.95489e-07	6.70888	4579	490	378	7127	YAL025C,YAL036C,YAR028W,YAR029W,YAR031W,YBL004W,YBL027W,YBL039C,YBL054W,YBL068W,YBL072C,YBL087C,YBL092W,YBR020W,YBR030W,YBR031W,YBR048W,YBR079C,YBR084W,YBR142W,YBR180W,YBR181C,YBR182C,YBR189W,YBR191W,YBR238C,YBR247C,YBR267W,YCL031C,YCL037C,YCL054W,YCL059C,YCR005C,YCR031C,YCR047C,YCR057C,YCR072C,YCR106W,YEL026W,YEL040W,YEL054C,YER006W,YER074W,YER102W,YER110C,YER115C,YER117W,YER126C,YER127W,YER131W…
biological_process	GO:0008150	9.61619e-07	6.017	5066	490	405	7127	YAL025C,YAL036C,YAL059W,YAR028W,YAR029W,YAR031W,YBL004W,YBL027W,YBL039C,YBL042C,YBL054W,YBL068W,YBL072C,YBL087C,YBL092W,YBR020W,YBR021W,YBR030W,YBR031W,YBR048W,YBR079C,YBR084W,YBR142W,YBR180W,YBR181C,YBR182C,YBR189W,YBR191W,YBR238C,YBR247C,YBR267W,YCL031C,YCL037C,YCL054W,YCL059C,YCR005C,YCR031C,YCR047C,YCR057C,YCR072C,YCR106W,YEL026W,YEL040W,YEL048C,YEL054C,YER006W,YER036C,YER074W,YER102W,YER110C…
organonitrogen compound metabolic process	GO:1901564	1.20718e-05	4.91823	1962	490	191	7127	YAL036C,YBL027W,YBL039C,YBL068W,YBL072C,YBL087C,YBL092W,YBR030W,YBR031W,YBR048W,YBR079C,YBR084W,YBR181C,YBR189W,YBR191W,YCL037C,YCR005C,YCR031C,YEL040W,YEL054C,YER074W,YER102W,YER117W,YER131W,YHL011C,YHL015W,YHR010W,YHR021C,YHR030C,YHR052W,YHR128W,YHR141C,YIL018W,YIL052C,YIL064W,YIL069C,YIL133C,YIL148W,YIR026C,YKL006W,YKL056C,YKL156W,YKL180W,YKL181W,YKL191W,YKL216W,YKR057W,YKR059W,YKR075C,YKR094C…
assembly of large subunit precursor of preribosome	GO:1902626	2.81589e-05	4.55038	10	490	8	7127	YKR081C,YGL031C,YGR148C,YLR009W,YNL061W,YPL093W,YPL211W,YPR016C
cellular protein-containing complex assembly	GO:0034622	9.28416e-05	4.03226	546	490	71	7127	YBR048W,YBR079C,YCL031C,YCR031C,YCR057C,YCR072C,YEL054C,YER131W,YHR021C,YHR030C,YHR066W,YHR085W,YHR197W,YIL104C,YIL132C,YIL148W,YIR026C,YKL009W,YKL156W,YKR081C,YKR094C,YDR025W,YDR060W,YDR418W,YDR447C,YGL031C,YGL099W,YGL189C,YGR085C,YGR148C,YGR159C,YGR214W,YJL191W,YJR123W,YLL008W,YLR002C,YLR009W,YLR022C,YLR048W,YLR075W,YLR106C,YLR167W,YLR264W,YLR325C,YLR340W,YLR448W,YLR449W,YML024W,YML073C,YMR230W…
ribosomal large subunit export from nucleus	GO:0000055	0.000161082	3.79295	28	490	12	7127	YAL059W,YER006W,YHR170W,YIL148W,YKR094C,YDR101C,YGR245C,YLL034C,YLR074C,YNR053C,YOR294W,YPL146C
regulation of translational fidelity	GO:0006450	0.000169593	3.77059	19	490	10	7127	YBR189W,YDL075W,YDL229W,YGL123W,YGR118W,YJR123W,YLR406C,YNL209W,YPL081W,YPR132W
protein-containing complex assembly	GO:0065003	0.00063978	3.19397	573	490	71	7127	YBR048W,YBR079C,YCL031C,YCR031C,YCR057C,YCR072C,YEL054C,YER131W,YHR021C,YHR030C,YHR066W,YHR085W,YHR197W,YIL104C,YIL132C,YIL148W,YIR026C,YKL009W,YKL156W,YKR081C,YKR094C,YDR025W,YDR060W,YDR418W,YDR447C,YGL031C,YGL099W,YGL189C,YGR085C,YGR148C,YGR159C,YGR214W,YJL191W,YJR123W,YLL008W,YLR002C,YLR009W,YLR022C,YLR048W,YLR075W,YLR106C,YLR167W,YLR264W,YLR325C,YLR340W,YLR448W,YLR449W,YML024W,YML073C,YMR230W…
endonucleolytic cleavage to generate mature 3'-end of SSU-rRNA from (SSU-rRNA, 5.8S rRNA, LSU-rRNA)	GO:0000461	0.00225625	2.64661	5	490	5	7127	YKR057W,YDL060W,YGR214W,YJL136C,YLR048W
establishment of organelle localization	GO:0051656	0.00344792	2.46244	131	490	25	7127	YAL059W,YCR047C,YER006W,YER036C,YHR170W,YHR197W,YIL148W,YKL143W,YKR094C,YDL229W,YDR091C,YDR101C,YGL099W,YGR245C,YJL010C,YLL034C,YLR074C,YNL178W,YNL209W,YNR053C,YOR294W,YPL093W,YPL146C,YPL200W,YPR016C
RNA secondary structure unwinding	GO:0010501	0.00357492	2.44673	30	490	11	7127	YBR142W,YKR059W,YDR021W,YGL078C,YGL171W,YJL033W,YLL008W,YLR276C,YMR290C,YNL112W,YNR038W
ncRNA transcription	GO:0098781	0.0164736	1.78321	54	490	14	7127	YHR143W-A,YDL150W,YDR045C,YJL011C,YJL148W,YJR063W,YMR239C,YNL248C,YNR003C,YOR224C,YOR340C,YOR341W,YPR010C,YPR190C
transcription by RNA polymerase I	GO:0006360	0.0185101	1.73259	69	490	16	7127	YHR143W-A,YHR196W,YDL014W,YDR324C,YDR398W,YGR128C,YJL109C,YJL148W,YJR063W,YMR093W,YNL248C,YOR224C,YOR340C,YOR341W,YPL126W,YPR010C
rRNA base methylation	GO:0070475	0.0421602	1.3751	7	490	5	7127	YCR047C,YIL096C,YLR186W,YNL061W,YNR046W
Direct_targets_repressed_byGcn4
S000000993	YHL001W	RPL14B
S000001246	YHR203C	RPS4B
S000001247	YHR204W	MNL1
S000001379	YIL117C	PRM5
S000001805	YKR097W	PCK1
S000003512	YGR280C	PXR1
S000003528	YGR296W	YRF1-3
S000003906	YJR145C	RPS4A
S000004239	YLR249W	YEF3
S000004662	YMR058W	FET3
S000004842	YMR229C	RRP5
S000005019	YNL075W	IMP4
S000005085	YNL141W	AAH1
S000005485	YOL125W	TRM13
S000005486	YOL126C	MDH2
S000005558	YOR032C	HMS1
S000005633	YOR107W	RGS2
S000005708	YOR182C	RPS30B
S000005989	YPL068C	""
S000006184	YPL263C	KEL3
S000006314	YPR110C	RPC40
S000006361	YPR157W	TDA6
S000006438	YPL249C-A	RPL36B
S000028780	YHR070C-A	""

## Sheet: GO categories of starvation dat
Genes_directly activated by Gcn4 under starvation
source	term_name	term_id	adjusted_p_value	negative_log10_of_adjusted_p_value	term_size	query_size	intersection_size	effective_domain_size	intersections
GO:BP	cellular amino acid biosynthetic process	GO:0008652	1.3202e-30	29.8794	131	191	41	7127	YBR115C,YBR166C,YBR249C,YCL030C,YDL171C,YDL182W,YDR034C,YDR127W,YDR158W,YDR354W,YER052C,YER055C,YER069W,YER090W,YFR025C,YFR055W,YGL184C,YGL202W,YGR204W,YHR018C,YIL094C,YIL116W,YIR017C,YIR034C,YJL088W,YJL200C,YJR016C,YJR109C,YKL211C,YLR451W,YMR062C,YNL104C,YNR050C,YOL058W,YOL064C,YOL140W,YOR130C,YPL273W,YPR145W,YOR303W,YAL062W
GO:BP	organic acid biosynthetic process	GO:0016053	2.63774e-29	28.5788	189	191	46	7127	YBR115C,YBR166C,YBR249C,YCL030C,YDL171C,YDL182W,YDR034C,YDR127W,YDR158W,YDR354W,YER052C,YER055C,YER061C,YER069W,YER073W,YER090W,YFR025C,YFR055W,YGL184C,YGL202W,YGR204W,YGR267C,YHR018C,YIL094C,YIL116W,YIR017C,YIR034C,YJL088W,YJL200C,YJR016C,YJR109C,YKL211C,YLL027W,YLR451W,YMR062C,YNL104C,YNR050C,YOL058W,YOL064C,YOL140W,YOR130C,YPL273W,YPR145W,YOR303W,YAL062W,YMR210W
GO:BP	carboxylic acid biosynthetic process	GO:0046394	2.63774e-29	28.5788	189	191	46	7127	YBR115C,YBR166C,YBR249C,YCL030C,YDL171C,YDL182W,YDR034C,YDR127W,YDR158W,YDR354W,YER052C,YER055C,YER061C,YER069W,YER073W,YER090W,YFR025C,YFR055W,YGL184C,YGL202W,YGR204W,YGR267C,YHR018C,YIL094C,YIL116W,YIR017C,YIR034C,YJL088W,YJL200C,YJR016C,YJR109C,YKL211C,YLL027W,YLR451W,YMR062C,YNL104C,YNR050C,YOL058W,YOL064C,YOL140W,YOR130C,YPL273W,YPR145W,YOR303W,YAL062W,YMR210W
GO:BP	alpha-amino acid biosynthetic process	GO:1901607	3.38537e-29	28.4704	123	191	39	7127	YBR115C,YBR166C,YCL030C,YDL171C,YDL182W,YDR034C,YDR158W,YDR354W,YER052C,YER055C,YER069W,YER090W,YFR025C,YFR055W,YGL184C,YGL202W,YGR204W,YHR018C,YIL094C,YIL116W,YIR017C,YIR034C,YJL088W,YJL200C,YJR016C,YJR109C,YKL211C,YLR451W,YMR062C,YNL104C,YNR050C,YOL058W,YOL064C,YOL140W,YOR130C,YPL273W,YPR145W,YOR303W,YAL062W
GO:BP	alpha-amino acid metabolic process	GO:1901605	2.35636e-26	25.6278	184	191	43	7127	YBR115C,YBR166C,YCL030C,YDL171C,YDL182W,YDR034C,YDR158W,YDR354W,YER052C,YER055C,YER069W,YER090W,YFR025C,YFR055W,YGL184C,YGL202W,YGR204W,YHR018C,YIL094C,YIL116W,YIR017C,YIR034C,YJL088W,YJL200C,YJR016C,YJR025C,YJR109C,YKL211C,YLR451W,YMR062C,YMR095C,YMR189W,YNL104C,YNR050C,YOL058W,YOL064C,YOL140W,YOR130C,YPL273W,YPR145W,YOR303W,YAL062W,YMR300C
GO:BP	cellular amino acid metabolic process	GO:0006520	1.15527e-25	24.9373	250	191	48	7127	YBR115C,YBR145W,YBR166C,YBR249C,YCL030C,YDL170W,YDL171C,YDL182W,YDR034C,YDR127W,YDR158W,YDR354W,YER052C,YER055C,YER069W,YER090W,YFR025C,YFR055W,YGL184C,YGL202W,YGR204W,YHR018C,YIL094C,YIL116W,YIR017C,YIR034C,YJL088W,YJL200C,YJR016C,YJR025C,YJR109C,YKL211C,YLR451W,YMR062C,YMR095C,YMR189W,YNL104C,YNL311C,YNR050C,YOL058W,YOL064C,YOL140W,YOR130C,YPL273W,YPR145W,YOR303W,YAL062W,YMR300C
GO:BP	small molecule biosynthetic process	GO:0044283	2.42526e-25	24.6152	350	191	55	7127	YBR115C,YBR145W,YBR166C,YBR218C,YBR249C,YBR256C,YCL030C,YDL171C,YDL182W,YDL216C,YDR034C,YDR127W,YDR158W,YDR354W,YDR487C,YER037W,YER052C,YER055C,YER061C,YER069W,YER073W,YER090W,YFR025C,YFR055W,YGL184C,YGL202W,YGR204W,YGR267C,YHR018C,YIL094C,YIL116W,YIR017C,YIR034C,YJL088W,YJL200C,YJR016C,YJR109C,YKL211C,YLL027W,YLR451W,YMR062C,YMR095C,YMR096W,YMR135C,YNL104C,YNR050C,YOL058W,YOL064C,YOL140W,YOR130C…
GO:BP	carboxylic acid metabolic process	GO:0019752	4.14906e-22	21.3821	404	191	55	7127	YBR115C,YBR145W,YBR166C,YBR218C,YBR249C,YCL030C,YDL170W,YDL171C,YDL182W,YDR034C,YDR127W,YDR158W,YDR354W,YER052C,YER055C,YER061C,YER069W,YER073W,YER090W,YFR025C,YFR055W,YGL184C,YGL202W,YGR204W,YGR267C,YHR018C,YIL094C,YIL116W,YIR017C,YIR034C,YJL088W,YJL200C,YJR016C,YJR025C,YJR109C,YKL211C,YLL027W,YLR451W,YMR062C,YMR095C,YMR189W,YNL104C,YNL311C,YNR050C,YOL058W,YOL064C,YOL140W,YOR100C,YOR130C,YPL273W…
GO:BP	oxoacid metabolic process	GO:0043436	3.77937e-21	20.4226	422	191	55	7127	YBR115C,YBR145W,YBR166C,YBR218C,YBR249C,YCL030C,YDL170W,YDL171C,YDL182W,YDR034C,YDR127W,YDR158W,YDR354W,YER052C,YER055C,YER061C,YER069W,YER073W,YER090W,YFR025C,YFR055W,YGL184C,YGL202W,YGR204W,YGR267C,YHR018C,YIL094C,YIL116W,YIR017C,YIR034C,YJL088W,YJL200C,YJR016C,YJR025C,YJR109C,YKL211C,YLL027W,YLR451W,YMR062C,YMR095C,YMR189W,YNL104C,YNL311C,YNR050C,YOL058W,YOL064C,YOL140W,YOR100C,YOR130C,YPL273W…
GO:BP	organic acid metabolic process	GO:0006082	4.79556e-21	20.3192	424	191	55	7127	YBR115C,YBR145W,YBR166C,YBR218C,YBR249C,YCL030C,YDL170W,YDL171C,YDL182W,YDR034C,YDR127W,YDR158W,YDR354W,YER052C,YER055C,YER061C,YER069W,YER073W,YER090W,YFR025C,YFR055W,YGL184C,YGL202W,YGR204W,YGR267C,YHR018C,YIL094C,YIL116W,YIR017C,YIR034C,YJL088W,YJL200C,YJR016C,YJR025C,YJR109C,YKL211C,YLL027W,YLR451W,YMR062C,YMR095C,YMR189W,YNL104C,YNL311C,YNR050C,YOL058W,YOL064C,YOL140W,YOR100C,YOR130C,YPL273W…
GO:BP	small molecule metabolic process	GO:0044281	4.38857e-18	17.3577	745	191	68	7127	YBR115C,YBR145W,YBR166C,YBR218C,YBR249C,YBR256C,YCL030C,YDL170W,YDL171C,YDL182W,YDL216C,YDR034C,YDR127W,YDR158W,YDR354W,YDR481C,YDR487C,YDR530C,YDR531W,YER037W,YER052C,YER055C,YER061C,YER069W,YER073W,YER090W,YFR025C,YFR055W,YGL059W,YGL184C,YGL202W,YGL224C,YGR204W,YGR267C,YHR018C,YIL094C,YIL116W,YIR017C,YIR034C,YJL088W,YJL200C,YJR016C,YJR025C,YJR109C,YKL211C,YLL027W,YLR451W,YMR062C,YMR095C,YMR096W…
GO:BP	aspartate family amino acid biosynthetic process	GO:0009067	1.18133e-11	10.9276	52	191	17	7127	YBR115C,YDL182W,YDR034C,YDR158W,YER052C,YFR055W,YGL184C,YGL202W,YGR204W,YIL094C,YIR017C,YIR034C,YJL200C,YNR050C,YOL064C,YPL273W,YPR145W
GO:BP	lysine biosynthetic process	GO:0009085	5.30599e-11	10.2752	13	191	10	7127	YBR115C,YDL182W,YDR034C,YDR158W,YER052C,YGL202W,YIL094C,YIR034C,YJL200C,YNR050C
GO:BP	lysine metabolic process	GO:0006553	1.81417e-10	9.74132	14	191	10	7127	YBR115C,YDL182W,YDR034C,YDR158W,YER052C,YGL202W,YIL094C,YIR034C,YJL200C,YNR050C
GO:BP	aromatic amino acid family biosynthetic process	GO:0009073	2.61143e-10	9.58312	24	191	12	7127	YBR166C,YBR249C,YCL030C,YDR127W,YDR354W,YER055C,YER090W,YFR025C,YGL202W,YGR204W,YIL116W,YKL211C
GO:BP	arginine biosynthetic process	GO:0006526	1.59682e-09	8.79675	12	191	9	7127	YER069W,YHR018C,YJL088W,YJR109C,YMR062C,YOL058W,YOL140W,YOR130C,YOR303W
GO:BP	aspartate family amino acid metabolic process	GO:0009066	4.5672e-09	8.34035	72	191	17	7127	YBR115C,YDL182W,YDR034C,YDR158W,YER052C,YFR055W,YGL184C,YGL202W,YGR204W,YIL094C,YIR017C,YIR034C,YJL200C,YNR050C,YOL064C,YPL273W,YPR145W
GO:BP	aromatic amino acid family metabolic process	GO:0009072	2.05437e-08	7.68732	40	191	13	7127	YBR166C,YBR249C,YCL030C,YDR127W,YDR354W,YER055C,YER090W,YFR025C,YGL202W,YGR204W,YIL116W,YJR025C,YKL211C
GO:BP	lysine biosynthetic process via aminoadipic acid	GO:0019878	4.66125e-08	7.3315	11	191	8	7127	YBR115C,YDL182W,YDR034C,YGL202W,YIL094C,YIR034C,YJL200C,YNR050C
GO:BP	glutamine family amino acid biosynthetic process	GO:0009084	1.14806e-07	6.94003	29	191	11	7127	YDL171C,YER069W,YHR018C,YJL088W,YJR109C,YMR062C,YOL058W,YOL140W,YOR130C,YOR303W,YAL062W
GO:BP	glutamine family amino acid metabolic process	GO:0009064	1.28468e-07	6.89121	65	191	15	7127	YDL171C,YER069W,YHR018C,YJL088W,YJR109C,YKL211C,YMR062C,YMR095C,YOL058W,YOL140W,YOR130C,YPR145W,YOR303W,YAL062W,YMR300C
GO:BP	arginine metabolic process	GO:0006525	3.06917e-07	6.51298	18	191	9	7127	YER069W,YHR018C,YJL088W,YJR109C,YMR062C,YOL058W,YOL140W,YOR130C,YOR303W
GO:BP	organonitrogen compound biosynthetic process	GO:1901566	1.32986e-06	5.87619	973	191	58	7127	YBR115C,YBR166C,YBR249C,YBR256C,YCL030C,YDL171C,YDL182W,YDR034C,YDR127W,YDR158W,YDR354W,YDR487C,YDR531W,YER052C,YER055C,YER069W,YER090W,YFR025C,YFR055W,YGL184C,YGL202W,YGR204W,YGR267C,YHR018C,YIL094C,YIL116W,YIR017C,YIR034C,YJL088W,YJL200C,YJR016C,YJR025C,YJR109C,YKL211C,YLL027W,YLR193C,YLR451W,YMR062C,YMR095C,YMR096W,YNL104C,YNL183C,YNR050C,YOL058W,YOL064C,YOL140W,YOR130C,YPL188W,YPL273W,YPR058W…
GO:BP	methionine biosynthetic process	GO:0009086	0.000391188	3.40761	36	191	9	7127	YDR158W,YER052C,YFR055W,YGL184C,YGL202W,YGR204W,YIR017C,YOL064C,YPL273W
GO:BP	sulfur amino acid metabolic process	GO:0000096	0.00043421	3.3623	47	191	10	7127	YDR158W,YER052C,YFR055W,YGL184C,YGL202W,YGR204W,YIR017C,YNL311C,YOL064C,YPL273W
GO:BP	sulfur amino acid biosynthetic process	GO:0000097	0.000821357	3.08547	39	191	9	7127	YDR158W,YER052C,YFR055W,YGL184C,YGL202W,YGR204W,YIR017C,YOL064C,YPL273W
GO:BP	methionine metabolic process	GO:0006555	0.00161208	2.79261	42	191	9	7127	YDR158W,YER052C,YFR055W,YGL184C,YGL202W,YGR204W,YIR017C,YOL064C,YPL273W
GO:BP	ornithine metabolic process	GO:0006591	0.00199263	2.70057	9	191	5	7127	YER069W,YHR018C,YJL088W,YMR062C,YOL140W
GO:BP	glutamine metabolic process	GO:0006541	0.00275092	2.56052	24	191	7	7127	YDL171C,YKL211C,YMR095C,YPR145W,YOR303W,YAL062W,YMR300C
GO:BP	histidine biosynthetic process	GO:0000105	0.0038987	2.40908	10	191	5	7127	YCL030C,YER055C,YFR025C,YGR204W,YIL116W
GO:BP	imidazole-containing compound metabolic process	GO:0052803	0.0038987	2.40908	10	191	5	7127	YCL030C,YER055C,YFR025C,YGR204W,YIL116W
GO:BP	histidine metabolic process	GO:0006547	0.0038987	2.40908	10	191	5	7127	YCL030C,YER055C,YFR025C,YGR204W,YIL116W
GO:BP	cellular amine metabolic process	GO:0044106	0.00911632	2.04018	39	191	8	7127	YDR034C,YDR354W,YER090W,YIR017C,YJR025C,YKL211C,YLR451W,YNL311C
GO:BP	amine metabolic process	GO:0009308	0.00911632	2.04018	39	191	8	7127	YDR034C,YDR354W,YER090W,YIR017C,YJR025C,YKL211C,YLR451W,YNL311C
GO:BP	urea cycle	GO:0000050	0.00945655	2.02427	6	191	4	7127	YJL088W,YJR109C,YOL058W,YOR303W
GO:BP	biosynthetic process	GO:0009058	0.0134202	1.87224	2061	191	83	7127	YBL103C,YBR115C,YBR145W,YBR166C,YBR218C,YBR249C,YBR256C,YCL030C,YDL170W,YDL171C,YDL182W,YDL216C,YDR034C,YDR127W,YDR158W,YDR354W,YDR487C,YDR531W,YER037W,YER052C,YER055C,YER061C,YER069W,YER073W,YER090W,YFL021W,YFL028C,YFR025C,YFR055W,YGL184C,YGL202W,YGR204W,YGR267C,YHR006W,YHR018C,YHR029C,YHR030C,YHR071W,YIL056W,YIL094C,YIL116W,YIR017C,YIR018W,YIR034C,YJL088W,YJL200C,YJR016C,YJR025C,YJR046W,YJR109C…
GO:BP	organic substance biosynthetic process	GO:1901576	0.0214896	1.66777	2051	191	82	7127	YBL103C,YBR115C,YBR145W,YBR166C,YBR218C,YBR249C,YBR256C,YCL030C,YDL170W,YDL171C,YDL182W,YDL216C,YDR034C,YDR127W,YDR158W,YDR354W,YDR487C,YDR531W,YER037W,YER052C,YER055C,YER061C,YER069W,YER073W,YER090W,YFL021W,YFL028C,YFR025C,YFR055W,YGL184C,YGL202W,YGR204W,YGR267C,YHR006W,YHR018C,YHR030C,YHR071W,YIL056W,YIL094C,YIL116W,YIR017C,YIR018W,YIR034C,YJL088W,YJL200C,YJR016C,YJR025C,YJR046W,YJR109C,YKL211C…
GO:BP	cellular biosynthetic process	GO:0044249	0.0294327	1.53117	2000	191	80	7127	YBL103C,YBR115C,YBR166C,YBR249C,YBR256C,YCL030C,YDL170W,YDL171C,YDL182W,YDL216C,YDR034C,YDR127W,YDR158W,YDR354W,YDR487C,YDR531W,YER037W,YER052C,YER055C,YER061C,YER069W,YER073W,YER090W,YFL021W,YFL028C,YFR025C,YFR055W,YGL184C,YGL202W,YGR204W,YGR267C,YHR006W,YHR018C,YHR030C,YHR071W,YIL056W,YIL094C,YIL116W,YIR017C,YIR018W,YIR034C,YJL088W,YJL200C,YJR016C,YJR025C,YJR046W,YJR109C,YKL211C,YLL027W,YLR193C…
GO:BP	dicarboxylic acid biosynthetic process	GO:0043650	0.0310799	1.50752	23	191	6	7127	YBR249C,YDL171C,YDR127W,YGR204W,YGR267C,YAL062W
GO:BP	dicarboxylic acid metabolic process	GO:0043648	0.0454754	1.34222	48	191	8	7127	YBR249C,YDL171C,YDR127W,YDR158W,YER052C,YGR204W,YGR267C,YAL062W
GO:BP	sulfur compound biosynthetic process	GO:0044272	0.045751	1.3396	77	191	10	7127	YDR158W,YER052C,YFR055W,YGL184C,YGL202W,YGR204W,YIR017C,YLL027W,YOL064C,YPL273W
Genes_indirectly activated by Gcn4 under starvation
source	term_name	term_id	adjusted_p_value	negative_log10_of_adjusted_p_value	term_size	query_size	intersection_size	effective_domain_size	intersections
GO:BP	small molecule metabolic process	GO:0044281	1.41026e-08	7.8507	745	657	124	7127	YBL033C,YBR035C,YBR248C,YDL131W,YDR035W,YDR380W,YER024W,YER040W,YER065C,YGL026C,YGL125W,YJL071W,YJR130C,YKL218C,YKR069W,YKR097W,YLR345W,YMR120C,YMR250W,YMR271C,YNL117W,YNL129W,YNL220W,YNR056C,YNR057C,YNR058W,YOR221C,YPL033C,YPR167C,YDL215C,YGR087C,YJR096W,YHR137W,YDR533C,YGR066C,YFR030W,YLR089C,YNL277W,YIL160C,YGL205W,YDR019C,YFL030W,YLR251W,YGL156W,YLL057C,YOR120W,YJR137C,YML054C,YOR128C,YPL095C…
GO:BP	organic acid metabolic process	GO:0006082	1.14301e-05	4.94195	424	657	76	7127	YBR248C,YDL131W,YDR035W,YDR380W,YER024W,YER040W,YER065C,YGL026C,YGL125W,YJL071W,YJR130C,YKL218C,YKR069W,YLR345W,YMR250W,YNL117W,YNR056C,YNR057C,YNR058W,YOR221C,YPR167C,YDL215C,YGR087C,YHR137W,YDR533C,YFR030W,YLR089C,YNL277W,YIL160C,YGL205W,YDR019C,YFL030W,YLL057C,YJR137C,YML054C,YPL095C,YGL154C,YMR169C,YHR139C,YMR084W,YOR363C,YLR174W,YDL021W,YKL188C,YJR148W,YDR234W,YOL164W,YMR323W,YJL060W,YOR184W…
GO:BP	oxoacid metabolic process	GO:0043436	2.14415e-05	4.66875	422	657	75	7127	YBR248C,YDL131W,YDR035W,YDR380W,YER024W,YER040W,YER065C,YGL026C,YGL125W,YJL071W,YJR130C,YKL218C,YKR069W,YLR345W,YMR250W,YNL117W,YNR056C,YNR057C,YNR058W,YOR221C,YPR167C,YDL215C,YGR087C,YHR137W,YDR533C,YFR030W,YLR089C,YNL277W,YIL160C,YGL205W,YDR019C,YFL030W,YJR137C,YML054C,YPL095C,YGL154C,YMR169C,YHR139C,YMR084W,YOR363C,YLR174W,YDL021W,YKL188C,YJR148W,YDR234W,YOL164W,YMR323W,YJL060W,YOR184W,YGR256W…
GO:BP	carbohydrate metabolic process	GO:0005975	2.27821e-05	4.64241	264	657	54	7127	YER065C,YHR047C,YKR058W,YKR097W,YLR345W,YNL117W,YJR096W,YGR066C,YGR043C,YBR297W,YGL156W,YIL099W,YOR120W,YLR308W,YER096W,YPR184W,YLR174W,YDL021W,YIL042C,YFR003C,YEL011W,YOL032W,YDR074W,YMR323W,YGR288W,YBR105C,YJL155C,YGR256W,YBR018C,YMR306W,YML100W,YBR019C,YIR031C,YCL040W,YFL053W,YPR026W,YFR015C,YLR258W,YBR001C,YCR036W,YIL017C,YNL241C,YHR210C,YGR032W,YNR032W,YPL031C,YPR160W,YIL097W,YIL045W,YBR056W…
GO:BP	small molecule catabolic process	GO:0044282	2.34171e-05	4.63047	142	657	36	7127	YDR380W,YMR250W,YDL215C,YGR087C,YJR096W,YHR137W,YDR533C,YLR089C,YIL160C,YGL205W,YDR019C,YGL156W,YLL057C,YOR120W,YPL095C,YHR139C,YOR363C,YKL188C,YJR148W,YHL016C,YJL060W,YBR018C,YDR421W,YBR019C,YAL044C,YFL053W,YLR160C,YCR036W,YLR155C,YLR158C,YLR157C,YHR210C,YNL202W,YOR180C,YNR071C,YLR142W
GO:BP	oxidation-reduction process	GO:0055114	4.61717e-05	4.33562	390	657	70	7127	YBR035C,YBR046C,YER065C,YGL125W,YGR029W,YGR088W,YHR047C,YJR111C,YKR058W,YKR069W,YNL117W,YPR167C,YDL215C,YJR096W,YMR118C,YFR030W,YDL085W,YIL160C,YGL205W,YDR019C,YGR043C,YLR164W,YMR056C,YIL099W,YLL057C,YOR120W,YHL021C,YJR137C,YML054C,YDR453C,YMR169C,YPR184W,YOR363C,YLR174W,YKL188C,YFR003C,YEL011W,YAL060W,YLL041C,YKL086W,YBR269C,YGR256W,YKR080W,YDR231C,YIR031C,YAL044C,YML131W,YMR009W,YFL053W,YKR046C…
GO:BP	cellular carbohydrate metabolic process	GO:0044262	7.47974e-05	4.12611	161	657	38	7127	YER065C,YHR047C,YKR058W,YNL117W,YGR066C,YBR297W,YGL156W,YIL099W,YOR120W,YER096W,YPR184W,YLR174W,YFR003C,YEL011W,YOL032W,YDR074W,YGR288W,YBR105C,YGR256W,YMR306W,YML100W,YIR031C,YFL053W,YPR026W,YFR015C,YLR258W,YBR001C,YCR036W,YIL017C,YGR032W,YNR032W,YPL031C,YPR160W,YIL097W,YIL045W,YBR056W,YGR143W,YFR017C
GO:BP	carboxylic acid metabolic process	GO:0019752	8.89384e-05	4.05091	404	657	71	7127	YBR248C,YDL131W,YDR035W,YDR380W,YER024W,YER065C,YGL026C,YGL125W,YJL071W,YJR130C,YKL218C,YKR069W,YLR345W,YMR250W,YNL117W,YNR056C,YNR057C,YNR058W,YOR221C,YPR167C,YDL215C,YGR087C,YHR137W,YDR533C,YFR030W,YLR089C,YNL277W,YIL160C,YGL205W,YDR019C,YFL030W,YJR137C,YML054C,YPL095C,YGL154C,YMR169C,YHR139C,YMR084W,YOR363C,YLR174W,YDL021W,YKL188C,YJR148W,YDR234W,YMR323W,YJL060W,YOR184W,YGR256W,YDR253C,YKR080W…
GO:BP	alpha-amino acid catabolic process	GO:1901606	0.00122407	2.91219	43	657	16	7127	YDR380W,YMR250W,YDL215C,YGR087C,YHR137W,YLR089C,YDR019C,YHR139C,YJL060W,YDR421W,YAL044C,YLR160C,YLR155C,YLR158C,YLR157C,YLR142W
GO:BP	organic acid catabolic process	GO:0016054	0.0016125	2.7925	94	657	25	7127	YDR380W,YMR250W,YDL215C,YGR087C,YHR137W,YLR089C,YIL160C,YGL205W,YDR019C,YLL057C,YPL095C,YHR139C,YOR363C,YKL188C,YJR148W,YJL060W,YDR421W,YAL044C,YLR160C,YLR155C,YLR158C,YLR157C,YNL202W,YOR180C,YLR142W
GO:BP	monocarboxylic acid metabolic process	GO:0032787	0.00161788	2.79105	166	657	36	7127	YDR380W,YER024W,YER065C,YLR345W,YNL117W,YNR056C,YNR057C,YNR058W,YOR221C,YGR087C,YDR533C,YIL160C,YGL205W,YML054C,YPL095C,YMR169C,YHR139C,YOR363C,YLR174W,YDL021W,YKL188C,YMR323W,YJL060W,YGR256W,YIR031C,YCL040W,YLR160C,YLR155C,YLR158C,YML042W,YLR157C,YOR374W,YNL202W,YOR180C,YGL062W,YPL148C
GO:BP	cellular response to external stimulus	GO:0071496	0.00243484	2.61353	148	657	33	7127	YER040W,YMR019W,YOR173W,YOL052C-A,YDR533C,YMR322C,YPL280W,YOR391C,YBR297W,YOR363C,YJL144W,YMR175W,YBR033W,YPL230W,YGR288W,YDR043C,YHL016C,YBR214W,YBL078C,YPR026W,YNL314W,YER184C,YLR160C,YLR155C,YLR158C,YKR034W,YLR157C,YJL141C,YPL154C,YJL206C,YEL009C,YIL036W,YLR256W
GO:BP	cellular response to extracellular stimulus	GO:0031668	0.00243484	2.61353	148	657	33	7127	YER040W,YMR019W,YOR173W,YOL052C-A,YDR533C,YMR322C,YPL280W,YOR391C,YBR297W,YOR363C,YJL144W,YMR175W,YBR033W,YPL230W,YGR288W,YDR043C,YHL016C,YBR214W,YBL078C,YPR026W,YNL314W,YER184C,YLR160C,YLR155C,YLR158C,YKR034W,YLR157C,YJL141C,YPL154C,YJL206C,YEL009C,YIL036W,YLR256W
GO:BP	alpha-amino acid metabolic process	GO:1901605	0.00289605	2.53819	184	657	38	7127	YBR248C,YDL131W,YDR380W,YGL026C,YGL125W,YJL071W,YJR130C,YKR069W,YMR250W,YPR167C,YDL215C,YGR087C,YHR137W,YFR030W,YLR089C,YNL277W,YDR019C,YFL030W,YJR137C,YGL154C,YHR139C,YMR084W,YJR148W,YDR234W,YJL060W,YOR184W,YDR421W,YAL044C,YMR009W,YPR035W,YMR108W,YLR160C,YLR155C,YLR158C,YLR157C,YIL046W,YLR058C,YLR142W
GO:BP	carboxylic acid catabolic process	GO:0046395	0.00483284	2.3158	93	657	24	7127	YDR380W,YMR250W,YDL215C,YGR087C,YHR137W,YLR089C,YIL160C,YGL205W,YDR019C,YPL095C,YHR139C,YOR363C,YKL188C,YJR148W,YJL060W,YDR421W,YAL044C,YLR160C,YLR155C,YLR158C,YLR157C,YNL202W,YOR180C,YLR142W
GO:BP	response to extracellular stimulus	GO:0009991	0.0072239	2.14123	155	657	33	7127	YER040W,YMR019W,YOR173W,YOL052C-A,YDR533C,YMR322C,YPL280W,YOR391C,YBR297W,YOR363C,YJL144W,YMR175W,YBR033W,YPL230W,YGR288W,YDR043C,YHL016C,YBR214W,YBL078C,YPR026W,YNL314W,YER184C,YLR160C,YLR155C,YLR158C,YKR034W,YLR157C,YJL141C,YPL154C,YJL206C,YEL009C,YIL036W,YLR256W
GO:BP	aspartate family amino acid metabolic process	GO:0009066	0.0100458	1.99802	72	657	20	7127	YDL131W,YDR380W,YGL125W,YJR130C,YKR069W,YPR167C,YHR137W,YFR030W,YNL277W,YJR137C,YGL154C,YHR139C,YJR148W,YDR234W,YMR009W,YLR160C,YLR155C,YLR158C,YLR157C,YIL046W
GO:BP	cellular aldehyde metabolic process	GO:0006081	0.0146563	1.83397	35	657	13	7127	YBR035C,YER065C,YNL117W,YDR533C,YJR155W,YLR174W,YIR031C,YPL088W,YOL165C,YNL331C,YDL243C,YEL029C,YCR107W
GO:BP	cellular response to nutrient levels	GO:0031669	0.0175873	1.7548	140	657	30	7127	YER040W,YMR019W,YOR173W,YOL052C-A,YDR533C,YMR322C,YPL280W,YOR391C,YBR297W,YOR363C,YBR033W,YPL230W,YGR288W,YDR043C,YHL016C,YBR214W,YBL078C,YNL314W,YER184C,YLR160C,YLR155C,YLR158C,YKR034W,YLR157C,YJL141C,YPL154C,YJL206C,YEL009C,YIL036W,YLR256W
GO:BP	cellular amino acid catabolic process	GO:0009063	0.0183398	1.73661	57	657	17	7127	YDR380W,YMR250W,YDL215C,YGR087C,YHR137W,YLR089C,YDR019C,YHR139C,YJR148W,YJL060W,YDR421W,YAL044C,YLR160C,YLR155C,YLR158C,YLR157C,YLR142W
GO:BP	glycogen metabolic process	GO:0005977	0.021029	1.67718	36	657	13	7127	YHR047C,YKR058W,YIL099W,YPR184W,YFR003C,YEL011W,YFR015C,YLR258W,YNR032W,YPL031C,YPR160W,YIL045W,YFR017C
GO:BP	monosaccharide metabolic process	GO:0005996	0.0222823	1.65204	88	657	22	7127	YKR097W,YLR345W,YJR096W,YGR066C,YGL156W,YOR120W,YIL042C,YBR105C,YJL155C,YBR018C,YBR019C,YCL040W,YCR036W,YIL017C,YNL241C,YHR210C,YPL031C,YIL097W,YIL045W,YNR071C,YFR017C,YGL062W
GO:BP	response to external stimulus	GO:0009605	0.0337211	1.4721	166	657	33	7127	YER040W,YMR019W,YOR173W,YOL052C-A,YDR533C,YMR322C,YPL280W,YOR391C,YBR297W,YOR363C,YJL144W,YMR175W,YBR033W,YPL230W,YGR288W,YDR043C,YHL016C,YBR214W,YBL078C,YPR026W,YNL314W,YER184C,YLR160C,YLR155C,YLR158C,YKR034W,YLR157C,YJL141C,YPL154C,YJL206C,YEL009C,YIL036W,YLR256W
GO:BP	organic acid biosynthetic process	GO:0016053	0.0376712	1.42399	189	657	36	7127	YBR248C,YDL131W,YDR035W,YGL026C,YGL125W,YJL071W,YJR130C,YKR069W,YNR056C,YNR057C,YNR058W,YOR221C,YPR167C,YHR137W,YFR030W,YLR089C,YNL277W,YFL030W,YJR137C,YPL095C,YGL154C,YMR169C,YJR148W,YDR234W,YJL060W,YOR184W,YKR080W,YMR009W,YPR035W,YMR108W,YIL046W,YOR374W,YLR058C,YEL009C,YLR142W,YPL148C
GO:BP	carboxylic acid biosynthetic process	GO:0046394	0.0376712	1.42399	189	657	36	7127	YBR248C,YDL131W,YDR035W,YGL026C,YGL125W,YJL071W,YJR130C,YKR069W,YNR056C,YNR057C,YNR058W,YOR221C,YPR167C,YHR137W,YFR030W,YLR089C,YNL277W,YFL030W,YJR137C,YPL095C,YGL154C,YMR169C,YJR148W,YDR234W,YJL060W,YOR184W,YKR080W,YMR009W,YPR035W,YMR108W,YIL046W,YOR374W,YLR058C,YEL009C,YLR142W,YPL148C
GO:BP	energy reserve metabolic process	GO:0006112	0.0414141	1.38285	38	657	13	7127	YHR047C,YKR058W,YIL099W,YPR184W,YFR003C,YEL011W,YFR015C,YLR258W,YNR032W,YPL031C,YPR160W,YIL045W,YFR017C
GO:BP	response to nutrient levels	GO:0031667	0.0420493	1.37624	146	657	30	7127	YER040W,YMR019W,YOR173W,YOL052C-A,YDR533C,YMR322C,YPL280W,YOR391C,YBR297W,YOR363C,YBR033W,YPL230W,YGR288W,YDR043C,YHL016C,YBR214W,YBL078C,YNL314W,YER184C,YLR160C,YLR155C,YLR158C,YKR034W,YLR157C,YJL141C,YPL154C,YJL206C,YEL009C,YIL036W,YLR256W
Genes_indirectly repressed by Gcn4 under starvation
source	term_name	term_id	adjusted_p_value	negative_log10_of_adjusted_p_value	term_size	query_size	intersection_size	effective_domain_size	intersections
GO:BP	ribosome biogenesis	GO:0042254	3.76905e-92	91.4238	407	756	202	7127	YMR239C,YIL110W,YLR221C,YKL156W,YDR339C,YAL035W,YHR072W-A,YMR269W,YMR014W,YKL180W,YGL111W,YJL069C,YJR041C,YML063W,YNR038W,YLR129W,YPR137W,YPR016C,YKL099C,YCR018C,YGR085C,YLR441C,YGR214W,YPR102C,YDR432W,YLR264W,YLR074C,YBR189W,YER127W,YIR012W,YJL177W,YPL226W,YDL229W,YDR412W,YLL011W,YKL082C,YLR185W,YLR435W,YDL208W,YML073C,YNL075W,YLR068W,YMR093W,YOL041C,YGL097W,YDR161W,YNR046W,YLL045C,YNL207W,YDR50…
GO:BP	ribonucleoprotein complex biogenesis	GO:0022613	2.22047e-84	83.6536	482	756	212	7127	YMR239C,YIL110W,YLR221C,YKL156W,YDR339C,YAL035W,YHR072W-A,YMR269W,YMR014W,YKL180W,YGL111W,YPR163C,YJL069C,YJR041C,YML063W,YNR038W,YLR129W,YPR137W,YPR016C,YKL099C,YCR018C,YGR085C,YFL023W,YLR441C,YGR214W,YPR102C,YDR432W,YLR264W,YLR074C,YBR189W,YER127W,YIR012W,YJL177W,YPL226W,YDL229W,YDR412W,YOR159C,YLL011W,YKL082C,YLR185W,YDL043C,YLR435W,YDL208W,YML073C,YNL075W,YLR068W,YMR093W,YOL041C,YGL097W,YDR16…
GO:BP	rRNA processing	GO:0006364	6.62343e-69	68.1789	284	756	148	7127	YMR239C,YKL156W,YDR339C,YAL035W,YHR072W-A,YMR014W,YKL180W,YGL111W,YJL069C,YJR041C,YML063W,YNR038W,YLR129W,YPR137W,YPR016C,YKL099C,YCR018C,YLR441C,YGR214W,YDR432W,YLR264W,YBR189W,YER127W,YJL177W,YDL229W,YDR412W,YLL011W,YKL082C,YLR185W,YLR435W,YDL208W,YNL075W,YLR068W,YMR093W,YOL041C,YNR046W,YLL045C,YNL207W,YDR500C,YGL029W,YGR195W,YLR186W,YIL091C,YOL022C,YHR064C,YGR128C,YGR285C,YOR096W,YHR062C,YPR14…
GO:BP	ncRNA processing	GO:0034470	4.29122e-67	66.3674	397	756	174	7127	YKL110C,YPL157W,YLR067C,YMR239C,YKL156W,YDR339C,YAL035W,YHR072W-A,YMR014W,YKL180W,YGL111W,YOL102C,YJL069C,YJR041C,YML063W,YNR038W,YLR129W,YPR137W,YPR016C,YKL099C,YCR018C,YLR441C,YGR214W,YDR432W,YDR045C,YOR239W,YLR264W,YBR189W,YER127W,YJL177W,YDL229W,YDR412W,YLL011W,YKL082C,YLR185W,YGR200C,YLR435W,YDL208W,YNL075W,YLR068W,YMR093W,YJL098W,YOL041C,YBL024W,YLR401C,YNR046W,YLL045C,YNL207W,YDR500C,YGL02…
GO:BP	rRNA metabolic process	GO:0016072	2.16471e-64	63.6646	301	756	148	7127	YMR239C,YKL156W,YDR339C,YAL035W,YHR072W-A,YMR014W,YKL180W,YGL111W,YJL069C,YJR041C,YML063W,YNR038W,YLR129W,YPR137W,YPR016C,YKL099C,YCR018C,YLR441C,YGR214W,YDR432W,YLR264W,YBR189W,YER127W,YJL177W,YDL229W,YDR412W,YLL011W,YKL082C,YLR185W,YLR435W,YDL208W,YNL075W,YLR068W,YMR093W,YOL041C,YNR046W,YLL045C,YNL207W,YDR500C,YGL029W,YGR195W,YLR186W,YIL091C,YOL022C,YHR064C,YGR128C,YGR285C,YOR096W,YHR062C,YPR14…
GO:BP	ncRNA metabolic process	GO:0034660	8.2886e-61	60.0815	466	756	182	7127	YKL110C,YPL157W,YLR067C,YMR239C,YGR264C,YKL156W,YDR339C,YAL035W,YHR072W-A,YLR060W,YMR014W,YKL180W,YDL219W,YGL111W,YOL102C,YJL069C,YJR041C,YML063W,YNR038W,YLR129W,YPR137W,YPR016C,YKL099C,YCR018C,YGL245W,YLR441C,YGR214W,YDR432W,YDR045C,YOR239W,YLR264W,YBR189W,YER127W,YGL105W,YJL177W,YDL229W,YDR412W,YLL011W,YKL082C,YLR185W,YGR200C,YLR435W,YDL208W,YNL075W,YLR068W,YMR093W,YJL098W,YOL041C,YBL024W,YLR40…
GO:BP	RNA processing	GO:0006396	2.22019e-46	45.6536	572	756	184	7127	YKL110C,YPL157W,YDR194C,YLR067C,YMR239C,YKL156W,YDR339C,YAL035W,YHR072W-A,YMR014W,YKL180W,YGL111W,YOL102C,YJL069C,YJR041C,YML063W,YNR038W,YLR129W,YPR137W,YPR016C,YKL099C,YKL144C,YCR018C,YIL131C,YLR441C,YGR214W,YDR432W,YDR045C,YOR239W,YLR264W,YBR189W,YER127W,YER165W,YJL177W,YDL229W,YDR412W,YOR159C,YLL011W,YKL082C,YLR185W,YGR200C,YDL043C,YLR435W,YDL208W,YOL123W,YDR289C,YNL075W,YLR068W,YMR093W,YJL09…
GO:BP	ribosomal large subunit biogenesis	GO:0042273	1.00625e-43	42.9973	121	756	78	7127	YIL110W,YLR221C,YKL180W,YGL111W,YNR038W,YPR016C,YGR085C,YPR102C,YIR012W,YJL177W,YKL082C,YLR185W,YDL208W,YML073C,YOL041C,YNR046W,YLL045C,YDR500C,YGR034W,YPR143W,YOL127W,YGL099W,YNL185C,YGL031C,YDR091C,YKL006W,YBR267W,YGR162W,YER002W,YOR234C,YHR088W,YAL025C,YOL077C,YBR142W,YPL146C,YHR066W,YLL034C,YNL110C,YIR026C,YLR344W,YCL054W,YDL031W,YOR294W,YHR085W,YKR060W,YHR197W,YDR496C,YKR081C,YLR276C,YMR229C…
GO:BP	cellular nitrogen compound metabolic process	GO:0034641	1.30903e-38	37.8831	2270	756	411	7127	YKL110C,YPL157W,YDR194C,YDR172W,YKL181W,YLR067C,YMR239C,YHR038W,YIR033W,YPL248C,YJL173C,YGR264C,YBL003C,YPL037C,YBL068W,YML022W,YIL110W,YLR208W,YLR134W,YOL056W,YPR062W,YNL278W,YBR261C,YKL156W,YNR043W,YOR116C,YMR158W,YDR339C,YAL035W,YGR038W,YHR072W-A,YLR060W,YMR014W,YPR056W,YML021C,YOR198C,YKL180W,YDL219W,YGL111W,YOR051C,YLR215C,YDR123C,YPR163C,YOL102C,YDL061C,YJL026W,YJL069C,YHR153C,YGR083C,YGR24…
GO:BP	ribosomal small subunit biogenesis	GO:0042274	1.41577e-38	37.849	142	756	80	7127	YKL156W,YDR339C,YAL035W,YMR269W,YMR014W,YJL069C,YML063W,YLR129W,YKL099C,YLR441C,YGR214W,YLR264W,YBR189W,YER127W,YPL226W,YLL011W,YKL082C,YLR435W,YNL075W,YLR068W,YMR093W,YNR046W,YNL207W,YLR186W,YIL091C,YOL022C,YGR128C,YOR096W,YMR230W,YDL213C,YJL010C,YJL136C,YOR145C,YKR057W,YER082C,YLR409C,YLR336C,YPR112C,YJL109C,YNR054C,YDL060W,YNL147W,YDL153C,YDR398W,YOR167C,YOR293W,YPL217C,YJR002W,YKL143W,YOR294W…
GO:BP	gene expression	GO:0010467	1.02937e-35	34.9874	1738	756	339	7127	YKL110C,YPL157W,YDR194C,YDR172W,YLR067C,YMR239C,YHR038W,YIR033W,YPL248C,YGR264C,YBL003C,YPL037C,YIL110W,YLR208W,YNL278W,YBR261C,YKL156W,YOR116C,YMR158W,YDR339C,YAL035W,YHR072W-A,YLR060W,YMR014W,YPR056W,YKL180W,YGL111W,YOR051C,YLR215C,YDR123C,YPR163C,YOL102C,YDL061C,YJL069C,YGR083C,YKL138C,YJR041C,YLR150W,YML063W,YHR147C,YNR038W,YKL191W,YCL061C,YLR129W,YDL045W-A,YPR137W,YPR190C,YPR016C,YKL099C,YOR…
GO:BP	nitrogen compound metabolic process	GO:0006807	1.60705e-34	33.794	3110	756	496	7127	YOR085W,YKL110C,YPL157W,YJR032W,YNR030W,YDR194C,YDR172W,YKL181W,YLR067C,YMR239C,YHR038W,YIR033W,YGL158W,YPL248C,YJL173C,YGR264C,YBL003C,YLL024C,YPL037C,YPL057C,YBL068W,YML022W,YPL050C,YBL082C,YIL110W,YNR051C,YHR108W,YLR208W,YOR321W,YLR134W,YOL056W,YPR062W,YNL278W,YBR261C,YKL156W,YNR043W,YDL008W,YDR367W,YOR116C,YMR158W,YDR339C,YBR205W,YAL035W,YGR038W,YHR072W-A,YLR060W,YMR014W,YPR056W,YJR073C,YML02…
GO:BP	cellular component biogenesis	GO:0044085	2.31083e-33	32.6362	1246	756	268	7127	YPL157W,YKR001C,YMR239C,YIR033W,YHR184W,YPL050C,YHR172W,YIL110W,YLR221C,YKL156W,YDR339C,YBR205W,YAL035W,YGR038W,YHR072W-A,YMR269W,YMR014W,YOR373W,YKL180W,YGL111W,YDR189W,YHR116W,YLR215C,YCL024W,YPR163C,YJL069C,YHR153C,YKL053C-A,YJR041C,YML063W,YER154W,YNR038W,YMR276W,YCL061C,YLR129W,YPR137W,YPR016C,YKL099C,YIL132C,YCR018C,YGR085C,YIL131C,YLR350W,YFL023W,YLR441C,YGR214W,YPR102C,YNL188W,YDR432W,YPR…
GO:BP	maturation of SSU-rRNA	GO:0030490	4.39321e-33	32.3572	115	756	67	7127	YKL156W,YDR339C,YAL035W,YMR014W,YJL069C,YML063W,YLR129W,YKL099C,YLR441C,YGR214W,YLR264W,YBR189W,YER127W,YLL011W,YLR435W,YLR068W,YMR093W,YNR046W,YNL207W,YLR186W,YIL091C,YOL022C,YGR128C,YJL010C,YJL136C,YOR145C,YKR057W,YER082C,YPR112C,YJL109C,YNR054C,YDL060W,YNL147W,YDL153C,YDR398W,YOR167C,YPL217C,YJR002W,YOR294W,YPR144C,YKR060W,YBL004W,YDR021W,YLR222C,YDR324C,YPL012W,YDL148C,YIL019W,YMR229C,YDR064W…
GO:BP	primary metabolic process	GO:0044238	3.7643e-32	31.4243	3315	756	512	7127	YOR085W,YKL110C,YPL157W,YJR032W,YNR030W,YDR194C,YDR172W,YKL181W,YLR067C,YMR239C,YHR038W,YIR033W,YGL158W,YPL248C,YML126C,YJL173C,YGR264C,YBL003C,YLL024C,YLR081W,YPL037C,YPL057C,YBL068W,YML022W,YPL050C,YOL126C,YBL082C,YIL110W,YNR051C,YHR108W,YLR208W,YNL111C,YOR321W,YLR134W,YOL056W,YPR062W,YNL278W,YBR261C,YKL156W,YNR043W,YDL008W,YDR367W,YKL212W,YOR116C,YMR158W,YDR339C,YBR205W,YAL035W,YGR038W,YHR072W…
GO:BP	organic substance metabolic process	GO:0071704	4.19818e-30	29.3769	3489	756	525	7127	YOR085W,YKL110C,YPL157W,YJR032W,YNR030W,YDR194C,YDR172W,YKL181W,YLR067C,YMR239C,YHR038W,YIR033W,YGL158W,YPL248C,YML126C,YJL173C,YGR264C,YBL003C,YLL024C,YLR081W,YPL037C,YPL057C,YBL068W,YML022W,YPL050C,YOL126C,YBL082C,YIL110W,YNR051C,YHR108W,YLR208W,YNL111C,YOR321W,YLR134W,YOL056W,YPR062W,YNL278W,YBR261C,YKL156W,YNR043W,YDL008W,YCR028C-A,YDR367W,YKL212W,YOR116C,YMR158W,YDR339C,YBR205W,YAL035W,YGR03…
GO:BP	maturation of SSU-rRNA from tricistronic rRNA transcript (SSU-rRNA, 5.8S rRNA, LSU-rRNA)	GO:0000462	2.46253e-29	28.6086	103	756	60	7127	YKL156W,YDR339C,YAL035W,YJL069C,YML063W,YLR129W,YKL099C,YLR441C,YGR214W,YBR189W,YER127W,YLL011W,YLR435W,YLR068W,YMR093W,YNL207W,YLR186W,YIL091C,YGR128C,YJL010C,YJL136C,YOR145C,YKR057W,YER082C,YPR112C,YJL109C,YNR054C,YDL060W,YDL153C,YDR398W,YPL217C,YJR002W,YOR294W,YPR144C,YKR060W,YBL004W,YDR021W,YLR222C,YDR324C,YPL012W,YDL148C,YIL019W,YMR229C,YDR064W,YCR057C,YOR287C,YGR103W,YDR299W,YPL081W,YGL171W…
GO:BP	cellular process	GO:0009987	2.63071e-29	28.5799	4914	756	655	7127	YOR085W,YKL110C,YPL157W,YJR032W,YJR077C,YNR030W,YDR194C,YKR001C,YDR172W,YGR049W,YKL181W,YLR067C,YMR239C,YHR038W,YIR033W,YGL158W,YPL248C,YDL065C,YJR074W,YHR184W,YEL031W,YML126C,YJL173C,YGR264C,YBL003C,YLL024C,YLR081W,YDL143W,YMR241W,YPL037C,YPL057C,YBL068W,YML022W,YGR096W,YPL050C,YOL126C,YBL082C,YPR125W,YHR172W,YIL110W,YKL084W,YNR051C,YHR108W,YLR208W,YLR221C,YKL073W,YOR321W,YPL063W,YLR134W,YOL056W…
GO:BP	biological_process	GO:0008150	4.7724e-27	26.3213	5066	756	663	7127	YOR085W,YKL110C,YPL157W,YJR032W,YJR077C,YNR030W,YDR194C,YKR001C,YDR172W,YGR049W,YKL181W,YLR067C,YMR239C,YHR038W,YIR033W,YGL158W,YPL248C,YDL065C,YJR074W,YHR184W,YEL031W,YML126C,YJL173C,YGR264C,YBL003C,YLL024C,YOL152W,YLR081W,YDL143W,YMR241W,YPL037C,YPL057C,YBL068W,YML022W,YGR096W,YPL050C,YOL126C,YBL082C,YPR125W,YHR172W,YIL110W,YKL084W,YNR051C,YHR108W,YLR208W,YLR221C,YKL073W,YNL111C,YOR321W,YPL063W…
GO:BP	metabolic process	GO:0008152	6.05313e-27	26.218	3725	756	541	7127	YOR085W,YKL110C,YPL157W,YJR032W,YNR030W,YDR194C,YDR172W,YGR049W,YKL181W,YLR067C,YMR239C,YHR038W,YIR033W,YGL158W,YPL248C,YML126C,YJL173C,YGR264C,YBL003C,YLL024C,YOL152W,YLR081W,YPL037C,YPL057C,YBL068W,YML022W,YPL050C,YOL126C,YBL082C,YIL110W,YNR051C,YHR108W,YLR208W,YNL111C,YOR321W,YLR134W,YOL056W,YPR062W,YNL278W,YBR261C,YGR283C,YKL156W,YNR043W,YDL008W,YCR028C-A,YDR367W,YKL212W,YOR116C,YMR158W,YDR33…
GO:BP	rRNA modification	GO:0000154	7.59425e-27	26.1195	75	756	49	7127	YDR339C,YHR072W-A,YJL069C,YLR129W,YPR137W,YKL099C,YLL011W,YDL208W,YNL075W,YMR093W,YNR046W,YLR186W,YIL091C,YOR096W,YOR061W,YLR063W,YER082C,YLR409C,YJL109C,YDL153C,YDR398W,YPL217C,YJR002W,YLR175W,YCL054W,YPR144C,YBL004W,YLR222C,YDR324C,YHR148W,YDL148C,YMR229C,YCR057C,YOR287C,YHR089C,YPL081W,YGL171W,YLR197W,YDR083W,YML093W,YNL061W,YKL078W,YOR310C,YNL132W,YOR004W,YEL026W,YIL096C,YCL059C,YDL014W
GO:BP	RNA methylation	GO:0001510	1.24554e-26	25.9046	88	756	53	7127	YPL157W,YDR339C,YJL069C,YLR129W,YPR137W,YKL099C,YOR239W,YLL011W,YNL075W,YMR093W,YBL024W,YNR046W,YLR186W,YIL091C,YOR096W,YOL125W,YDL201W,YOR061W,YLR063W,YER082C,YLR409C,YJL109C,YNL062C,YDR120C,YDL153C,YDR398W,YPL217C,YJR002W,YCL054W,YPR144C,YBL004W,YLR222C,YDR324C,YHR148W,YDL148C,YMR229C,YCR057C,YOR287C,YDR165W,YPL081W,YGL171W,YLR197W,YDR083W,YML093W,YNL061W,YKL078W,YOR310C,YOR004W,YOL124C,YEL026W…
GO:BP	cellular metabolic process	GO:0044237	2.39389e-26	25.6209	3531	756	520	7127	YOR085W,YKL110C,YPL157W,YJR032W,YNR030W,YDR194C,YDR172W,YGR049W,YKL181W,YLR067C,YMR239C,YHR038W,YIR033W,YGL158W,YPL248C,YML126C,YJL173C,YGR264C,YBL003C,YLL024C,YPL037C,YPL057C,YBL068W,YML022W,YPL050C,YOL126C,YBL082C,YIL110W,YNR051C,YHR108W,YLR208W,YOR321W,YLR134W,YOL056W,YPR062W,YNL278W,YBR261C,YKL156W,YNR043W,YDL008W,YCR028C-A,YDR367W,YKL212W,YOR116C,YMR158W,YDR339C,YBR205W,YAL035W,YGR038W,YHR07…
GO:BP	maturation of 5.8S rRNA from tricistronic rRNA transcript (SSU-rRNA, 5.8S rRNA, LSU-rRNA)	GO:0000466	3.35078e-26	25.4749	86	756	52	7127	YDR339C,YKL180W,YJL069C,YNR038W,YLR129W,YPR016C,YKL099C,YGR214W,YER127W,YJL177W,YLR185W,YDR500C,YGR195W,YLR186W,YPR143W,YJL010C,YJL136C,YOR145C,YKR057W,YER082C,YPR112C,YJL109C,YNR054C,YHR088W,YAL025C,YOL077C,YBR142W,YDL153C,YJR002W,YCL054W,YDL031W,YOR294W,YJL050W,YPR144C,YBL004W,YLR222C,YDL148C,YKR081C,YMR229C,YCR057C,YER126C,YGL078C,YGL171W,YNL002C,YML093W,YBR247C,YGL120C,YOR310C,YHR052W,YOR004W…
GO:BP	RNA modification	GO:0009451	7.19004e-26	25.1433	161	756	72	7127	YKL110C,YPL157W,YLR067C,YPR062W,YDR339C,YHR072W-A,YJL069C,YLR129W,YPR137W,YKL099C,YOR239W,YLL011W,YGR200C,YDL208W,YNL075W,YMR093W,YJL098W,YBL024W,YLR401C,YNR046W,YLR186W,YIL091C,YOR096W,YML036W,YOL125W,YML080W,YDL201W,YOR061W,YLR063W,YIL008W,YKR056W,YER082C,YLR409C,YJL109C,YNL292W,YNL062C,YDR120C,YDL153C,YDR398W,YPL217C,YJR002W,YLR175W,YCL054W,YPR144C,YBL004W,YLR222C,YDR324C,YHR148W,YGL232W,YDL14…
GO:BP	maturation of 5.8S rRNA	GO:0000460	7.51324e-26	25.1242	87	756	52	7127	YDR339C,YKL180W,YJL069C,YNR038W,YLR129W,YPR016C,YKL099C,YGR214W,YER127W,YJL177W,YLR185W,YDR500C,YGR195W,YLR186W,YPR143W,YJL010C,YJL136C,YOR145C,YKR057W,YER082C,YPR112C,YJL109C,YNR054C,YHR088W,YAL025C,YOL077C,YBR142W,YDL153C,YJR002W,YCL054W,YDL031W,YOR294W,YJL050W,YPR144C,YBL004W,YLR222C,YDL148C,YKR081C,YMR229C,YCR057C,YER126C,YGL078C,YGL171W,YNL002C,YML093W,YBR247C,YGL120C,YOR310C,YHR052W,YOR004W…
GO:BP	macromolecule metabolic process	GO:0043170	9.83088e-26	25.0074	2711	756	431	7127	YOR085W,YKL110C,YPL157W,YJR032W,YNR030W,YDR194C,YDR172W,YLR067C,YMR239C,YHR038W,YIR033W,YGL158W,YPL248C,YJL173C,YGR264C,YBL003C,YLL024C,YPL037C,YPL050C,YBL082C,YIL110W,YNR051C,YHR108W,YLR208W,YOR321W,YPR062W,YNL278W,YBR261C,YKL156W,YDL008W,YCR028C-A,YOR116C,YMR158W,YDR339C,YBR205W,YAL035W,YGR038W,YHR072W-A,YLR060W,YMR014W,YPR056W,YML021C,YDL064W,YOR198C,YKL180W,YDL219W,YLR378C,YGL111W,YOR051C,YLR…
GO:BP	rRNA methylation	GO:0031167	2.67768e-25	24.5722	64	756	44	7127	YDR339C,YJL069C,YLR129W,YPR137W,YKL099C,YLL011W,YNL075W,YMR093W,YNR046W,YLR186W,YIL091C,YOR096W,YOR061W,YLR063W,YER082C,YLR409C,YJL109C,YDL153C,YDR398W,YPL217C,YJR002W,YCL054W,YPR144C,YBL004W,YLR222C,YDR324C,YHR148W,YDL148C,YMR229C,YCR057C,YOR287C,YPL081W,YGL171W,YLR197W,YDR083W,YML093W,YNL061W,YKL078W,YOR310C,YOR004W,YEL026W,YIL096C,YCL059C,YDL014W
GO:BP	cytoplasmic translation	GO:0002181	1.14036e-24	23.943	184	756	76	7127	YDR172W,YBR261C,YKL156W,YAL035W,YKL180W,YPR163C,YDL061C,YML063W,YKL191W,YGR085C,YFL023W,YLR061W,YDR471W,YLR441C,YGR214W,YPR102C,YLR264W,YMR142C,YJL177W,YDL229W,YLR185W,YOR361C,YML073C,YLR388W,YFR032C-A,YDL082W,YOL039W,YLL045C,YDR500C,YJR007W,YER007C-A,YIL103W,YHR064C,YPL079W,YOR096W,YNL067W,YGR034W,YMR230W,YNL209W,YOL127W,YDL075W,YER056C-A,YIL052C,YJL136C,YMR146C,YDL130W,YKR057W,YJL189W,YMR012W,Y…
GO:BP	translation	GO:0006412	1.32147e-24	23.8789	455	756	129	7127	YDR194C,YDR172W,YLR067C,YHR038W,YGR264C,YIL110W,YBR261C,YKL156W,YMR158W,YAL035W,YLR060W,YKL180W,YOR051C,YLR215C,YPR163C,YDL061C,YGR083C,YKL138C,YLR150W,YML063W,YHR147C,YKL191W,YDL045W-A,YKL099C,YOL139C,YER049W,YGR085C,YNL197C,YGL245W,YFL023W,YLR061W,YJL096W,YDR471W,YLR441C,YGR214W,YPR102C,YDR432W,YLR264W,YBR189W,YMR142C,YER165W,YPR166C,YGL105W,YJL177W,YDL229W,YGR054W,YLR185W,YOR361C,YDL208W,YML07…
GO:BP	peptide biosynthetic process	GO:0043043	4.2413e-24	23.3725	460	756	129	7127	YDR194C,YDR172W,YLR067C,YHR038W,YGR264C,YIL110W,YBR261C,YKL156W,YMR158W,YAL035W,YLR060W,YKL180W,YOR051C,YLR215C,YPR163C,YDL061C,YGR083C,YKL138C,YLR150W,YML063W,YHR147C,YKL191W,YDL045W-A,YKL099C,YOL139C,YER049W,YGR085C,YNL197C,YGL245W,YFL023W,YLR061W,YJL096W,YDR471W,YLR441C,YGR214W,YPR102C,YDR432W,YLR264W,YBR189W,YMR142C,YER165W,YPR166C,YGL105W,YJL177W,YDL229W,YGR054W,YLR185W,YOR361C,YDL208W,YML07…
GO:BP	methylation	GO:0032259	4.92751e-24	23.3074	141	756	65	7127	YPL157W,YIL110W,YBR261C,YGR283C,YDR339C,YJL069C,YLR129W,YPR137W,YOR021C,YKL099C,YOR239W,YLL011W,YNL075W,YMR093W,YBL024W,YNR046W,YLR186W,YIL091C,YOR096W,YMR310C,YOL125W,YDL201W,YOR061W,YLR063W,YER082C,YLR409C,YJL109C,YNL062C,YBR034C,YBR271W,YDR120C,YDL153C,YDR398W,YPL217C,YJR129C,YJR002W,YCL054W,YPR144C,YHL039W,YBL004W,YLR222C,YDR324C,YHR148W,YDL148C,YMR229C,YCR057C,YOR287C,YDR165W,YDR465C,YPL081W…
GO:BP	amide biosynthetic process	GO:0043604	1.6811e-23	22.7744	513	756	137	7127	YDR194C,YDR172W,YLR067C,YHR038W,YGR264C,YIL110W,YBR261C,YKL156W,YMR158W,YAL035W,YGR038W,YLR060W,YKL180W,YOR051C,YLR215C,YPR163C,YDL061C,YGR083C,YKL138C,YLR150W,YML063W,YHR147C,YKL191W,YDL045W-A,YKL099C,YOL139C,YER049W,YGR085C,YNL197C,YLR350W,YGL245W,YFL023W,YLR061W,YJL096W,YDR471W,YLR441C,YGR214W,YPR102C,YDR432W,YLR264W,YBR189W,YMR142C,YER165W,YPR166C,YGL105W,YJL177W,YDL229W,YGR054W,YLR185W,YOR36…
GO:BP	macromolecule methylation	GO:0043414	6.43572e-23	22.1914	138	756	63	7127	YPL157W,YIL110W,YBR261C,YDR339C,YJL069C,YLR129W,YPR137W,YOR021C,YKL099C,YOR239W,YLL011W,YNL075W,YMR093W,YBL024W,YNR046W,YLR186W,YIL091C,YOR096W,YOL125W,YDL201W,YOR061W,YLR063W,YER082C,YLR409C,YJL109C,YNL062C,YBR034C,YBR271W,YDR120C,YDL153C,YDR398W,YPL217C,YJR129C,YJR002W,YCL054W,YPR144C,YHL039W,YBL004W,YLR222C,YDR324C,YHR148W,YDL148C,YMR229C,YCR057C,YOR287C,YDR165W,YDR465C,YPL081W,YGL171W,YLR197W…
GO:BP	heterocycle metabolic process	GO:0046483	2.26461e-22	21.645	1923	756	330	7127	YKL110C,YPL157W,YDR194C,YDR172W,YKL181W,YLR067C,YMR239C,YIR033W,YPL248C,YJL173C,YGR264C,YBL003C,YPL037C,YBL068W,YML022W,YLR208W,YLR134W,YOL056W,YPR062W,YNL278W,YKL156W,YNR043W,YOR116C,YDR339C,YAL035W,YHR072W-A,YLR060W,YMR014W,YPR056W,YML021C,YOR198C,YKL180W,YDL219W,YGL111W,YOR051C,YDR123C,YOL102C,YJL026W,YJL069C,YHR153C,YGR247W,YJR041C,YLR150W,YML063W,YNR038W,YCL061C,YLR129W,YLR043C,YPR137W,YPR19…
GO:BP	organic cyclic compound metabolic process	GO:1901360	2.61734e-22	21.5821	1982	756	337	7127	YKL110C,YPL157W,YDR194C,YDR172W,YKL181W,YLR067C,YMR239C,YIR033W,YPL248C,YML126C,YJL173C,YGR264C,YBL003C,YPL037C,YBL068W,YML022W,YLR208W,YNL111C,YLR134W,YOL056W,YPR062W,YNL278W,YKL156W,YNR043W,YOR116C,YDR339C,YAL035W,YHR072W-A,YLR060W,YMR014W,YPR056W,YML021C,YOR198C,YKL180W,YDL219W,YGL111W,YOR051C,YDR123C,YOL102C,YJL026W,YJL069C,YHR153C,YGR247W,YJR041C,YLR150W,YML063W,YNR038W,YCL061C,YLR129W,YPR06…
GO:BP	nucleobase-containing compound metabolic process	GO:0006139	2.72072e-22	21.5653	1827	756	318	7127	YKL110C,YPL157W,YDR194C,YDR172W,YKL181W,YLR067C,YMR239C,YIR033W,YPL248C,YJL173C,YGR264C,YBL003C,YPL037C,YBL068W,YML022W,YLR208W,YOL056W,YPR062W,YNL278W,YKL156W,YNR043W,YOR116C,YDR339C,YAL035W,YHR072W-A,YLR060W,YMR014W,YPR056W,YML021C,YOR198C,YKL180W,YDL219W,YGL111W,YOR051C,YDR123C,YOL102C,YJL026W,YJL069C,YHR153C,YGR247W,YJR041C,YLR150W,YML063W,YNR038W,YCL061C,YLR129W,YLR043C,YPR137W,YPR190C,YPR01…
GO:BP	organonitrogen compound biosynthetic process	GO:1901566	3.39843e-22	21.4687	973	756	205	7127	YOR085W,YNR030W,YDR194C,YDR172W,YLR067C,YHR038W,YGR264C,YPL057C,YML022W,YPL050C,YBL082C,YIL110W,YOR321W,YPR062W,YBR261C,YKL156W,YMR158W,YBR205W,YAL035W,YGR038W,YLR060W,YJR073C,YKL180W,YGR155W,YOR051C,YLR215C,YPR163C,YDL061C,YHR181W,YGR083C,YDR331W,YKL138C,YLR150W,YML063W,YHR147C,YKL191W,YDL045W-A,YPR060C,YBR263W,YKL099C,YOL139C,YER049W,YGR085C,YNL197C,YDR302W,YLR350W,YGL245W,YFL023W,YLR061W,YJL09…
GO:BP	maturation of LSU-rRNA	GO:0000470	4.94926e-22	21.3055	57	756	39	7127	YKL180W,YNR038W,YPR016C,YJL177W,YLR185W,YDL208W,YOL041C,YNR046W,YLL045C,YDR500C,YPR143W,YHR088W,YAL025C,YOL077C,YBR142W,YPL146C,YHR066W,YNL110C,YCL054W,YDL031W,YHR085W,YKR060W,YKR081C,YLR276C,YMR229C,YPL043W,YER006W,YGR103W,YER126C,YGL076C,YGL078C,YPL211W,YNL002C,YMR049C,YNL061W,YGL120C,YHR052W,YEL026W,YMR290C
GO:BP	cellular aromatic compound metabolic process	GO:0006725	2.58727e-21	20.5872	1914	756	326	7127	YKL110C,YPL157W,YDR194C,YDR172W,YKL181W,YLR067C,YMR239C,YIR033W,YPL248C,YJL173C,YGR264C,YBL003C,YPL037C,YBL068W,YML022W,YLR208W,YLR134W,YOL056W,YPR062W,YNL278W,YKL156W,YNR043W,YOR116C,YDR339C,YAL035W,YHR072W-A,YLR060W,YMR014W,YPR056W,YML021C,YOR198C,YKL180W,YDL219W,YGL111W,YOR051C,YDR123C,YOL102C,YJL026W,YJL069C,YHR153C,YGR247W,YJR041C,YLR150W,YML063W,YNR038W,YCL061C,YLR129W,YPR060C,YLR043C,YPR13…
GO:BP	endonucleolytic cleavage involved in rRNA processing	GO:0000478	3.33972e-21	20.4763	56	756	38	7127	YDR339C,YKL180W,YJL069C,YLR129W,YKL099C,YGR214W,YER127W,YJL177W,YLR185W,YDR500C,YLR186W,YJL010C,YJL136C,YOR145C,YKR057W,YER082C,YPR112C,YJL109C,YNR054C,YDL060W,YOL077C,YDL153C,YPL217C,YJR002W,YOR294W,YPR144C,YBL004W,YLR222C,YDL148C,YMR229C,YCR057C,YGL078C,YGL171W,YML093W,YBR247C,YOR310C,YOR004W,YCL059C
GO:BP	endonucleolytic cleavage of tricistronic rRNA transcript (SSU-rRNA, 5.8S rRNA, LSU-rRNA)	GO:0000479	3.33972e-21	20.4763	56	756	38	7127	YDR339C,YKL180W,YJL069C,YLR129W,YKL099C,YGR214W,YER127W,YJL177W,YLR185W,YDR500C,YLR186W,YJL010C,YJL136C,YOR145C,YKR057W,YER082C,YPR112C,YJL109C,YNR054C,YDL060W,YOL077C,YDL153C,YPL217C,YJR002W,YOR294W,YPR144C,YBL004W,YLR222C,YDL148C,YMR229C,YCR057C,YGL078C,YGL171W,YML093W,YBR247C,YOR310C,YOR004W,YCL059C
GO:BP	cleavage involved in rRNA processing	GO:0000469	8.16009e-21	20.0883	79	756	45	7127	YDR339C,YHR072W-A,YKL180W,YJL069C,YLR129W,YKL099C,YGR214W,YER127W,YJL177W,YLR185W,YDL208W,YDR500C,YGR195W,YLR186W,YJL010C,YJL136C,YOR145C,YKR057W,YER082C,YPR112C,YJL109C,YNR054C,YDL060W,YOL077C,YDL153C,YPL217C,YJR002W,YOR294W,YJL050W,YPR144C,YBL004W,YLR222C,YDL148C,YMR229C,YCR057C,YOR287C,YGL078C,YGL171W,YNL002C,YML093W,YBR247C,YOR310C,YOR004W,YCL059C,YLR293C
GO:BP	peptide metabolic process	GO:0006518	1.02826e-20	19.9879	496	756	129	7127	YDR194C,YDR172W,YLR067C,YHR038W,YGR264C,YIL110W,YBR261C,YKL156W,YMR158W,YAL035W,YLR060W,YKL180W,YOR051C,YLR215C,YPR163C,YDL061C,YGR083C,YKL138C,YLR150W,YML063W,YHR147C,YKL191W,YDL045W-A,YKL099C,YOL139C,YER049W,YGR085C,YNL197C,YGL245W,YFL023W,YLR061W,YJL096W,YDR471W,YLR441C,YGR214W,YPR102C,YDR432W,YLR264W,YBR189W,YMR142C,YER165W,YPR166C,YGL105W,YJL177W,YDL229W,YGR054W,YLR185W,YOR361C,YDL208W,YML07…
GO:BP	maturation of LSU-rRNA from tricistronic rRNA transcript (SSU-rRNA, 5.8S rRNA, LSU-rRNA)	GO:0000463	1.06935e-20	19.9709	46	756	34	7127	YKL180W,YNR038W,YPR016C,YJL177W,YLR185W,YOL041C,YDR500C,YPR143W,YHR088W,YAL025C,YOL077C,YBR142W,YPL146C,YHR066W,YNL110C,YCL054W,YDL031W,YHR085W,YKR081C,YLR276C,YMR229C,YPL043W,YER006W,YGR103W,YER126C,YGL076C,YGL078C,YPL211W,YNL002C,YMR049C,YNL061W,YGL120C,YHR052W,YMR290C
GO:BP	RNA phosphodiester bond hydrolysis, endonucleolytic	GO:0090502	2.1702e-20	19.6635	64	756	40	7127	YDR339C,YKL180W,YJL069C,YLR129W,YKL099C,YGR214W,YDR279W,YER127W,YJL177W,YLR185W,YDR500C,YLR186W,YLR154C,YJL010C,YJL136C,YOR145C,YKR057W,YER082C,YPR112C,YJL109C,YNR054C,YDL060W,YOL077C,YDL153C,YPL217C,YJR002W,YOR294W,YPR144C,YBL004W,YLR222C,YDL148C,YMR229C,YCR057C,YGL078C,YGL171W,YML093W,YBR247C,YOR310C,YOR004W,YCL059C
GO:BP	RNA metabolic process	GO:0016070	4.55323e-20	19.3417	1378	756	255	7127	YKL110C,YPL157W,YDR194C,YDR172W,YLR067C,YMR239C,YIR033W,YPL248C,YGR264C,YBL003C,YPL037C,YLR208W,YPR062W,YNL278W,YKL156W,YOR116C,YDR339C,YAL035W,YHR072W-A,YLR060W,YMR014W,YPR056W,YOR198C,YKL180W,YDL219W,YGL111W,YOR051C,YDR123C,YOL102C,YJL069C,YJR041C,YML063W,YNR038W,YCL061C,YLR129W,YPR137W,YPR190C,YPR016C,YKL099C,YOL139C,YKL144C,YER049W,YCR018C,YNL197C,YIL131C,YGL245W,YLR441C,YGR214W,YDR279W,YDR43…
GO:BP	cellular amide metabolic process	GO:0043603	8.02168e-20	19.0957	587	756	142	7127	YDR194C,YDR172W,YLR067C,YHR038W,YGR264C,YIL110W,YBR261C,YKL156W,YNR043W,YMR158W,YAL035W,YGR038W,YLR060W,YKL180W,YOR051C,YLR215C,YPR163C,YDL061C,YGR083C,YKL138C,YLR150W,YML063W,YHR147C,YKL191W,YDL045W-A,YBR263W,YKL099C,YOL139C,YER049W,YGR085C,YNL197C,YLR350W,YGL245W,YFL023W,YLR061W,YJL096W,YDR471W,YLR441C,YGR214W,YPR102C,YDR432W,YLR264W,YBR189W,YMR142C,YER165W,YPR166C,YGL105W,YJL177W,YDL229W,YGR05…
GO:BP	RNA phosphodiester bond hydrolysis	GO:0090501	8.5009e-18	17.0705	109	756	50	7127	YDR339C,YHR072W-A,YKL180W,YJL069C,YLR129W,YKL099C,YGR214W,YDR279W,YDR045C,YER127W,YJL177W,YLR185W,YDL208W,YOL123W,YDR500C,YGR195W,YLR186W,YLR154C,YJL010C,YJL136C,YOR145C,YKR057W,YER082C,YPR112C,YJL109C,YNR054C,YDL060W,YOL077C,YJR063W,YDL153C,YPL217C,YJR002W,YOR294W,YJL050W,YPR144C,YBL004W,YLR222C,YDL148C,YMR229C,YCR057C,YOR287C,YGL078C,YGL171W,YNL002C,YML093W,YBR247C,YOR310C,YOR004W,YCL059C,YLR29…
GO:BP	endonucleolytic cleavage in ITS1 to separate SSU-rRNA from 5.8S rRNA and LSU-rRNA from tricistronic rRNA transcript (SSU-rRNA, 5.8S rRNA, LSU-rRNA)	GO:0000447	8.32097e-17	16.0798	43	756	30	7127	YDR339C,YJL069C,YLR129W,YKL099C,YGR214W,YER127W,YLR186W,YJL010C,YJL136C,YOR145C,YKR057W,YER082C,YPR112C,YJL109C,YNR054C,YDL153C,YJR002W,YOR294W,YPR144C,YBL004W,YLR222C,YDL148C,YMR229C,YCR057C,YGL171W,YML093W,YBR247C,YOR310C,YOR004W,YCL059C
GO:BP	nucleic acid metabolic process	GO:0090304	4.02361e-16	15.3954	1622	756	275	7127	YKL110C,YPL157W,YDR194C,YDR172W,YLR067C,YMR239C,YIR033W,YPL248C,YJL173C,YGR264C,YBL003C,YPL037C,YLR208W,YPR062W,YNL278W,YKL156W,YOR116C,YDR339C,YAL035W,YHR072W-A,YLR060W,YMR014W,YPR056W,YML021C,YOR198C,YKL180W,YDL219W,YGL111W,YOR051C,YDR123C,YOL102C,YJL069C,YHR153C,YJR041C,YLR150W,YML063W,YNR038W,YCL061C,YLR129W,YPR137W,YPR190C,YPR016C,YKL099C,YIL132C,YOL139C,YKL144C,YER049W,YCR018C,YNL197C,YIL13…
GO:BP	ribosome assembly	GO:0042255	5.35797e-16	15.271	78	756	40	7127	YIL110W,YLR221C,YKL156W,YAL035W,YPR016C,YGR085C,YGR214W,YPR102C,YLR264W,YIR012W,YML073C,YMR230W,YOL127W,YGL099W,YPR112C,YNL185C,YGL031C,YNR054C,YHR088W,YOL077C,YPL146C,YHR066W,YOR167C,YOR293W,YIR026C,YHR085W,YHR197W,YKR081C,YMR229C,YLR448W,YLL008W,YLR009W,YCR057C,YLR106C,YER131W,YCR072C,YPL211W,YDR060W,YGR159C,YOL080C
GO:BP	rRNA 5'-end processing	GO:0000967	6.27562e-16	15.2023	34	756	26	7127	YDR339C,YJL069C,YLR129W,YKL099C,YLR186W,YJL010C,YOR145C,YER082C,YPR112C,YJL109C,YNR054C,YOL077C,YDL153C,YPL217C,YJR002W,YPR144C,YBL004W,YLR222C,YDL148C,YMR229C,YCR057C,YGL171W,YNL002C,YML093W,YOR310C,YOR004W
GO:BP	cellular component organization or biogenesis	GO:0071840	3.66357e-15	14.4361	2273	756	350	7127	YPL157W,YKR001C,YDR172W,YGR049W,YKL181W,YMR239C,YIR033W,YGL158W,YDL065C,YHR184W,YJL173C,YBL003C,YMR241W,YBL068W,YPL050C,YOL126C,YPR125W,YHR172W,YIL110W,YKL084W,YLR208W,YLR221C,YOR321W,YPL063W,YKL156W,YDL008W,YCR028C-A,YBL031W,YDR339C,YBR205W,YAL035W,YGR038W,YHR072W-A,YMR269W,YMR014W,YOR373W,YDL064W,YOR198C,YKL180W,YGL111W,YDR189W,YOR051C,YHR116W,YLR215C,YCL024W,YPR163C,YHR181W,YJL069C,YHR153C,YDR…
GO:BP	ncRNA 5'-end processing	GO:0034471	7.13273e-15	14.1467	36	756	26	7127	YDR339C,YJL069C,YLR129W,YKL099C,YLR186W,YJL010C,YOR145C,YER082C,YPR112C,YJL109C,YNR054C,YOL077C,YDL153C,YPL217C,YJR002W,YPR144C,YBL004W,YLR222C,YDL148C,YMR229C,YCR057C,YGL171W,YNL002C,YML093W,YOR310C,YOR004W
GO:BP	endonucleolytic cleavage in 5'-ETS of tricistronic rRNA transcript (SSU-rRNA, 5.8S rRNA, LSU-rRNA)	GO:0000480	9.51509e-15	14.0216	31	756	24	7127	YDR339C,YJL069C,YLR129W,YKL099C,YER127W,YLR186W,YJL010C,YER082C,YPR112C,YJL109C,YNR054C,YDL153C,YPL217C,YJR002W,YPR144C,YBL004W,YLR222C,YDL148C,YMR229C,YCR057C,YGL171W,YML093W,YOR310C,YOR004W
GO:BP	RNA 5'-end processing	GO:0000966	2.16173e-14	13.6652	37	756	26	7127	YDR339C,YJL069C,YLR129W,YKL099C,YLR186W,YJL010C,YOR145C,YER082C,YPR112C,YJL109C,YNR054C,YOL077C,YDL153C,YPL217C,YJR002W,YPR144C,YBL004W,YLR222C,YDL148C,YMR229C,YCR057C,YGL171W,YNL002C,YML093W,YOR310C,YOR004W
GO:BP	endonucleolytic cleavage to generate mature 5'-end of SSU-rRNA from (SSU-rRNA, 5.8S rRNA, LSU-rRNA)	GO:0000472	3.42962e-14	13.4648	32	756	24	7127	YDR339C,YJL069C,YLR129W,YKL099C,YLR186W,YJL010C,YOR145C,YER082C,YPR112C,YJL109C,YNR054C,YDL153C,YPL217C,YJR002W,YPR144C,YBL004W,YLR222C,YDL148C,YMR229C,YCR057C,YGL171W,YML093W,YOR310C,YOR004W
GO:BP	cellular biosynthetic process	GO:0044249	1.16778e-13	12.9326	2000	756	313	7127	YOR085W,YKL110C,YPL157W,YNR030W,YDR194C,YDR172W,YKL181W,YLR067C,YMR239C,YHR038W,YIR033W,YPL248C,YML126C,YJL173C,YGR264C,YBL003C,YPL037C,YPL057C,YBL068W,YML022W,YPL050C,YBL082C,YIL110W,YLR208W,YOR321W,YPR062W,YNL278W,YBR261C,YKL156W,YNR043W,YCR028C-A,YOR116C,YMR158W,YBR205W,YAL035W,YGR038W,YHR072W-A,YLR060W,YPR056W,YJR073C,YKL180W,YGR155W,YOR051C,YLR215C,YDR123C,YPR163C,YDL061C,YJL026W,YHR181W,YGR…
GO:BP	biosynthetic process	GO:0009058	2.62613e-13	12.5807	2061	756	319	7127	YOR085W,YKL110C,YPL157W,YNR030W,YDR194C,YDR172W,YKL181W,YLR067C,YMR239C,YHR038W,YIR033W,YPL248C,YML126C,YJL173C,YGR264C,YBL003C,YPL037C,YPL057C,YBL068W,YML022W,YPL050C,YOL126C,YBL082C,YIL110W,YLR208W,YNL111C,YOR321W,YLR134W,YPR062W,YNL278W,YBR261C,YKL156W,YNR043W,YCR028C-A,YOR116C,YMR158W,YBR205W,YAL035W,YGR038W,YHR072W-A,YLR060W,YPR056W,YJR073C,YKL180W,YGR155W,YOR051C,YLR215C,YDR123C,YPR163C,YDL…
GO:BP	organic substance biosynthetic process	GO:1901576	8.81422e-13	12.0548	2051	756	316	7127	YOR085W,YKL110C,YPL157W,YNR030W,YDR194C,YDR172W,YKL181W,YLR067C,YMR239C,YHR038W,YIR033W,YPL248C,YML126C,YJL173C,YGR264C,YBL003C,YPL037C,YPL057C,YBL068W,YML022W,YPL050C,YOL126C,YBL082C,YIL110W,YLR208W,YNL111C,YOR321W,YLR134W,YPR062W,YNL278W,YBR261C,YKL156W,YNR043W,YCR028C-A,YOR116C,YMR158W,YBR205W,YAL035W,YGR038W,YHR072W-A,YLR060W,YPR056W,YJR073C,YKL180W,YGR155W,YOR051C,YLR215C,YDR123C,YPR163C,YDL…
GO:BP	cellular nitrogen compound biosynthetic process	GO:0044271	1.21851e-12	11.9142	1493	756	248	7127	YKL110C,YPL157W,YDR194C,YDR172W,YKL181W,YLR067C,YMR239C,YHR038W,YIR033W,YPL248C,YJL173C,YGR264C,YBL003C,YPL037C,YBL068W,YML022W,YIL110W,YLR208W,YPR062W,YNL278W,YBR261C,YKL156W,YOR116C,YMR158W,YAL035W,YGR038W,YHR072W-A,YLR060W,YPR056W,YKL180W,YOR051C,YLR215C,YDR123C,YPR163C,YDL061C,YJL026W,YGR083C,YKL138C,YLR150W,YML063W,YHR147C,YKL191W,YCL061C,YDL045W-A,YLR043C,YPR190C,YKL099C,YIL132C,YOL139C,YKL…
GO:BP	ribonucleoprotein complex subunit organization	GO:0071826	1.87978e-12	11.7259	168	756	56	7127	YIL110W,YLR221C,YKL156W,YAL035W,YPR163C,YPR016C,YGR085C,YFL023W,YGR214W,YPR102C,YLR264W,YIR012W,YOR159C,YDL043C,YML073C,YJR007W,YER007C-A,YMR230W,YOL127W,YGL099W,YPR112C,YPL237W,YNL185C,YGL031C,YNL244C,YNR054C,YER025W,YHR088W,YOL077C,YPL146C,YHR066W,YLR325C,YOR204W,YOR167C,YOR293W,YIR026C,YMR260C,YDL031W,YHR085W,YHR197W,YKR081C,YMR229C,YLR448W,YLL008W,YLR009W,YCR057C,YLR106C,YCR072C,YPL211W,YDR06…
GO:BP	ribosomal large subunit assembly	GO:0000027	2.50027e-12	11.602	42	756	26	7127	YIL110W,YLR221C,YGR085C,YPR102C,YIR012W,YML073C,YOL127W,YGL099W,YNL185C,YGL031C,YHR088W,YOL077C,YPL146C,YHR066W,YIR026C,YHR085W,YHR197W,YKR081C,YMR229C,YLR448W,YLL008W,YLR009W,YLR106C,YCR072C,YDR060W,YOL080C
GO:BP	nucleic acid phosphodiester bond hydrolysis	GO:0090305	6.23515e-12	11.2052	152	756	52	7127	YDR339C,YHR072W-A,YKL180W,YJL069C,YLR129W,YKL099C,YGR214W,YDR279W,YDR045C,YER127W,YJL177W,YLR185W,YDL208W,YOL123W,YJL208C,YDR500C,YGR195W,YLR186W,YLR154C,YJL010C,YJL136C,YOR145C,YKR057W,YER082C,YPR112C,YJL109C,YNR054C,YDL060W,YOL077C,YJR063W,YDL153C,YPL217C,YJR002W,YOR294W,YJL050W,YPR144C,YBL004W,YLR222C,YDL148C,YMR229C,YCR057C,YOR287C,YGL078C,YGL171W,YNL002C,YML093W,YBR247C,YOR310C,YOR004W,YCL05…
GO:BP	ribonucleoprotein complex assembly	GO:0022618	6.3292e-12	11.1987	162	756	54	7127	YIL110W,YLR221C,YKL156W,YAL035W,YPR163C,YPR016C,YGR085C,YFL023W,YGR214W,YPR102C,YLR264W,YIR012W,YOR159C,YDL043C,YML073C,YJR007W,YER007C-A,YMR230W,YOL127W,YGL099W,YPR112C,YPL237W,YNL185C,YGL031C,YNL244C,YNR054C,YER025W,YHR088W,YOL077C,YPL146C,YHR066W,YLR325C,YOR167C,YOR293W,YIR026C,YMR260C,YDL031W,YHR085W,YHR197W,YKR081C,YMR229C,YLR448W,YLL008W,YLR009W,YCR057C,YLR106C,YCR072C,YPL211W,YDR060W,YGR15…
GO:BP	cellular macromolecule metabolic process	GO:0044260	8.27563e-12	11.0822	2340	756	346	7127	YOR085W,YKL110C,YPL157W,YJR032W,YNR030W,YDR194C,YDR172W,YLR067C,YMR239C,YHR038W,YIR033W,YGL158W,YPL248C,YJL173C,YGR264C,YBL003C,YLL024C,YPL037C,YPL050C,YBL082C,YIL110W,YNR051C,YHR108W,YLR208W,YOR321W,YNL278W,YBR261C,YKL156W,YDL008W,YCR028C-A,YOR116C,YMR158W,YDR339C,YBR205W,YAL035W,YHR072W-A,YLR060W,YPR056W,YML021C,YDL064W,YKL180W,YLR378C,YOR051C,YLR215C,YDR123C,YCL024W,YPR163C,YDL061C,YJL026W,YHR…
GO:BP	rRNA-containing ribonucleoprotein complex export from nucleus	GO:0071428	2.94133e-11	10.5315	63	756	31	7127	YPR016C,YGR214W,YLR264W,YLR074C,YDL229W,YGL097W,YGR285C,YMR230W,YNL209W,YNR053C,YJL010C,YGL099W,YDR091C,YHR088W,YDR361C,YPL146C,YOR167C,YLL034C,YOR293W,YKL143W,YOR294W,YER036C,YAL059W,YHR197W,YER006W,YER131W,YHR170W,YDR101C,YPL093W,YLR293C,YGR245C
GO:BP	cellular macromolecule biosynthetic process	GO:0034645	8.4556e-10	9.07286	1499	756	239	7127	YOR085W,YKL110C,YPL157W,YNR030W,YDR194C,YDR172W,YLR067C,YMR239C,YHR038W,YIR033W,YPL248C,YJL173C,YGR264C,YBL003C,YPL037C,YPL050C,YBL082C,YIL110W,YLR208W,YOR321W,YNL278W,YBR261C,YKL156W,YCR028C-A,YOR116C,YMR158W,YBR205W,YAL035W,YHR072W-A,YLR060W,YPR056W,YKL180W,YOR051C,YLR215C,YDR123C,YPR163C,YDL061C,YJL026W,YHR181W,YGR083C,YDR331W,YKL138C,YLR150W,YML063W,YHR147C,YKL191W,YCL061C,YDL045W-A,YPR190C,Y…
GO:BP	macromolecule biosynthetic process	GO:0009059	9.66685e-10	9.01472	1517	756	241	7127	YOR085W,YKL110C,YPL157W,YNR030W,YDR194C,YDR172W,YLR067C,YMR239C,YHR038W,YIR033W,YPL248C,YJL173C,YGR264C,YBL003C,YPL037C,YPL050C,YBL082C,YIL110W,YLR208W,YOR321W,YNL278W,YBR261C,YKL156W,YCR028C-A,YOR116C,YMR158W,YBR205W,YAL035W,YGR038W,YHR072W-A,YLR060W,YPR056W,YKL180W,YOR051C,YLR215C,YDR123C,YPR163C,YDL061C,YJL026W,YHR181W,YGR083C,YDR331W,YKL138C,YLR150W,YML063W,YHR147C,YKL191W,YCL061C,YDL045W-A,Y…
GO:BP	ribosomal subunit export from nucleus	GO:0000054	2.18011e-09	8.66152	48	756	25	7127	YPR016C,YLR074C,YDL229W,YGL097W,YGR285C,YNL209W,YNR053C,YJL010C,YGL099W,YDR091C,YHR088W,YDR361C,YPL146C,YLL034C,YKL143W,YOR294W,YER036C,YAL059W,YHR197W,YER006W,YHR170W,YDR101C,YPL093W,YLR293C,YGR245C
GO:BP	ribosome localization	GO:0033750	4.01097e-09	8.39675	49	756	25	7127	YPR016C,YLR074C,YDL229W,YGL097W,YGR285C,YNL209W,YNR053C,YJL010C,YGL099W,YDR091C,YHR088W,YDR361C,YPL146C,YLL034C,YKL143W,YOR294W,YER036C,YAL059W,YHR197W,YER006W,YHR170W,YDR101C,YPL093W,YLR293C,YGR245C
GO:BP	organonitrogen compound metabolic process	GO:1901564	1.66047e-08	7.77977	1958	756	289	7127	YOR085W,YJR032W,YNR030W,YDR194C,YDR172W,YKL181W,YLR067C,YHR038W,YGL158W,YJL173C,YGR264C,YLL024C,YPL057C,YBL068W,YML022W,YPL050C,YBL082C,YIL110W,YNR051C,YHR108W,YLR208W,YOR321W,YLR134W,YOL056W,YPR062W,YNL278W,YBR261C,YKL156W,YNR043W,YDL008W,YDR367W,YMR158W,YBR205W,YAL035W,YGR038W,YLR060W,YPR056W,YJR073C,YDL064W,YKL180W,YGR155W,YDL219W,YLR378C,YOR051C,YLR215C,YCL024W,YPR163C,YDL061C,YHR181W,YHR153C…
GO:BP	RNA localization	GO:0006403	1.11517e-07	6.95266	184	756	51	7127	YJR074W,YLL024C,YLR208W,YHR072W-A,YOR198C,YPR016C,YGR214W,YDR432W,YLR264W,YLR074C,YER165W,YPL226W,YDL229W,YGL097W,YNL207W,YGR128C,YGR285C,YGR082W,YJL080C,YMR230W,YNL209W,YNR053C,YJL010C,YGL099W,YLR347C,YBL032W,YDR091C,YOR046C,YBR034C,YHR088W,YDR361C,YPL146C,YOR167C,YLL034C,YOR293W,YKL143W,YOR294W,YJL050W,YER036C,YAL059W,YHR197W,YER006W,YER131W,YGL171W,YBR247C,YHR170W,YDR101C,YPL093W,YER110C,YLR29…
GO:BP	organelle assembly	GO:0070925	2.13472e-07	6.67066	187	756	51	7127	YHR172W,YIL110W,YLR221C,YKL156W,YAL035W,YOR373W,YCL024W,YPR016C,YGR085C,YGR214W,YPR102C,YPR120C,YLR264W,YIR012W,YBL063W,YML073C,YOR276W,YHR107C,YNL166C,YMR230W,YOL127W,YGL099W,YGR140W,YPR112C,YNL185C,YGL031C,YNR054C,YGR162W,YHR088W,YOL077C,YPL146C,YHR066W,YNL016W,YOR167C,YOR293W,YIR026C,YHR085W,YHR197W,YKR081C,YMR229C,YLR448W,YLL008W,YLR009W,YCR057C,YLR106C,YER131W,YCR072C,YPL211W,YDR060W,YGR159C…
GO:BP	RNA transport	GO:0050658	3.74201e-07	6.42689	167	756	47	7127	YJR074W,YLL024C,YLR208W,YPR016C,YGR214W,YDR432W,YLR264W,YLR074C,YER165W,YPL226W,YDL229W,YGL097W,YNL207W,YGR128C,YGR285C,YGR082W,YMR230W,YNL209W,YNR053C,YJL010C,YGL099W,YLR347C,YBL032W,YDR091C,YOR046C,YBR034C,YHR088W,YDR361C,YPL146C,YOR167C,YLL034C,YOR293W,YKL143W,YOR294W,YJL050W,YER036C,YAL059W,YHR197W,YER006W,YER131W,YBR247C,YHR170W,YDR101C,YPL093W,YER110C,YLR293C,YGR245C
GO:BP	establishment of RNA localization	GO:0051236	3.74201e-07	6.42689	167	756	47	7127	YJR074W,YLL024C,YLR208W,YPR016C,YGR214W,YDR432W,YLR264W,YLR074C,YER165W,YPL226W,YDL229W,YGL097W,YNL207W,YGR128C,YGR285C,YGR082W,YMR230W,YNL209W,YNR053C,YJL010C,YGL099W,YLR347C,YBL032W,YDR091C,YOR046C,YBR034C,YHR088W,YDR361C,YPL146C,YOR167C,YLL034C,YOR293W,YKL143W,YOR294W,YJL050W,YER036C,YAL059W,YHR197W,YER006W,YER131W,YBR247C,YHR170W,YDR101C,YPL093W,YER110C,YLR293C,YGR245C
GO:BP	nucleic acid transport	GO:0050657	5.84355e-07	6.23332	169	756	47	7127	YJR074W,YLL024C,YLR208W,YPR016C,YGR214W,YDR432W,YLR264W,YLR074C,YER165W,YPL226W,YDL229W,YGL097W,YNL207W,YGR128C,YGR285C,YGR082W,YMR230W,YNL209W,YNR053C,YJL010C,YGL099W,YLR347C,YBL032W,YDR091C,YOR046C,YBR034C,YHR088W,YDR361C,YPL146C,YOR167C,YLL034C,YOR293W,YKL143W,YOR294W,YJL050W,YER036C,YAL059W,YHR197W,YER006W,YER131W,YBR247C,YHR170W,YDR101C,YPL093W,YER110C,YLR293C,YGR245C
GO:BP	nucleocytoplasmic transport	GO:0006913	6.30931e-07	6.20002	175	756	48	7127	YJR074W,YLL024C,YPR016C,YGL016W,YGR214W,YDR432W,YLR264W,YLR074C,YPL226W,YDL229W,YGL097W,YNL207W,YGR128C,YGR285C,YMR230W,YNL209W,YNR053C,YJL010C,YGL099W,YLR347C,YDR091C,YOR046C,YBR267W,YBR034C,YHR088W,YDR361C,YPL146C,YOR167C,YLL034C,YOR293W,YKL143W,YOR294W,YJL050W,YER036C,YAL059W,YHR197W,YER006W,YER131W,YKR092C,YNR016C,YDL063C,YBR247C,YHR170W,YDR101C,YPL093W,YER110C,YLR293C,YGR245C
GO:BP	nuclear transport	GO:0051169	6.30931e-07	6.20002	175	756	48	7127	YJR074W,YLL024C,YPR016C,YGL016W,YGR214W,YDR432W,YLR264W,YLR074C,YPL226W,YDL229W,YGL097W,YNL207W,YGR128C,YGR285C,YMR230W,YNL209W,YNR053C,YJL010C,YGL099W,YLR347C,YDR091C,YOR046C,YBR267W,YBR034C,YHR088W,YDR361C,YPL146C,YOR167C,YLL034C,YOR293W,YKL143W,YOR294W,YJL050W,YER036C,YAL059W,YHR197W,YER006W,YER131W,YKR092C,YNR016C,YDL063C,YBR247C,YHR170W,YDR101C,YPL093W,YER110C,YLR293C,YGR245C
GO:BP	nucleoside monophosphate metabolic process	GO:0009123	7.29113e-07	6.13721	43	756	21	7127	YKL181W,YBL068W,YML022W,YPR062W,YDR441C,YDR020C,YHR144C,YNR012W,YJR133W,YBR252W,YOR074C,YHL011C,YLR420W,YLR432W,YMR217W,YAR073W,YML056C,YHR128W,YHR216W,YNL141W,YKL216W
GO:BP	nucleoside monophosphate biosynthetic process	GO:0009124	7.29113e-07	6.13721	43	756	21	7127	YKL181W,YBL068W,YML022W,YPR062W,YDR441C,YDR020C,YHR144C,YNR012W,YJR133W,YBR252W,YOR074C,YHL011C,YLR420W,YLR432W,YMR217W,YAR073W,YML056C,YHR128W,YHR216W,YNL141W,YKL216W
GO:BP	cellular protein metabolic process	GO:0044267	1.73925e-06	5.75964	1358	756	209	7127	YOR085W,YJR032W,YNR030W,YDR194C,YDR172W,YLR067C,YHR038W,YGL158W,YJL173C,YGR264C,YLL024C,YPL050C,YBL082C,YIL110W,YNR051C,YHR108W,YLR208W,YOR321W,YNL278W,YBR261C,YKL156W,YDL008W,YMR158W,YBR205W,YAL035W,YLR060W,YPR056W,YDL064W,YKL180W,YLR378C,YOR051C,YLR215C,YCL024W,YPR163C,YDL061C,YHR181W,YHR153C,YJL073W,YGR083C,YDR331W,YKL138C,YLR150W,YML063W,YHR147C,YKL191W,YMR276W,YDL045W-A,YLR043C,YOR021C,YKL09…
GO:BP	ribonucleoprotein complex export from nucleus	GO:0071426	4.30765e-06	5.36576	128	756	38	7127	YPR016C,YGR214W,YDR432W,YLR264W,YLR074C,YPL226W,YDL229W,YGL097W,YGR128C,YGR285C,YMR230W,YNL209W,YNR053C,YJL010C,YGL099W,YDR091C,YOR046C,YBR034C,YHR088W,YDR361C,YPL146C,YOR167C,YLL034C,YOR293W,YKL143W,YOR294W,YJL050W,YER036C,YAL059W,YHR197W,YER006W,YER131W,YBR247C,YHR170W,YDR101C,YPL093W,YLR293C,YGR245C
GO:BP	ribonucleoprotein complex localization	GO:0071166	7.00387e-06	5.15466	130	756	38	7127	YPR016C,YGR214W,YDR432W,YLR264W,YLR074C,YPL226W,YDL229W,YGL097W,YGR128C,YGR285C,YMR230W,YNL209W,YNR053C,YJL010C,YGL099W,YDR091C,YOR046C,YBR034C,YHR088W,YDR361C,YPL146C,YOR167C,YLL034C,YOR293W,YKL143W,YOR294W,YJL050W,YER036C,YAL059W,YHR197W,YER006W,YER131W,YBR247C,YHR170W,YDR101C,YPL093W,YLR293C,YGR245C
GO:BP	RNA export from nucleus	GO:0006405	8.88838e-06	5.05118	131	756	38	7127	YPR016C,YGR214W,YDR432W,YLR264W,YLR074C,YPL226W,YDL229W,YGL097W,YGR128C,YGR285C,YMR230W,YNL209W,YNR053C,YJL010C,YGL099W,YDR091C,YOR046C,YBR034C,YHR088W,YDR361C,YPL146C,YOR167C,YLL034C,YOR293W,YKL143W,YOR294W,YJL050W,YER036C,YAL059W,YHR197W,YER006W,YER131W,YBR247C,YHR170W,YDR101C,YPL093W,YLR293C,YGR245C
GO:BP	translational initiation	GO:0006413	9.48797e-06	5.02283	61	756	24	7127	YLR067C,YAL035W,YLR215C,YPR163C,YGR083C,YLR150W,YOL139C,YFL023W,YER165W,YGR054W,YOR361C,YOR276W,YJR007W,YER007C-A,YMR146C,YMR309C,YMR012W,YPL237W,YNL244C,YDR091C,YGR162W,YER025W,YOR204W,YMR260C
GO:BP	protein metabolic process	GO:0019538	1.33415e-05	4.87479	1430	756	214	7127	YOR085W,YJR032W,YNR030W,YDR194C,YDR172W,YLR067C,YHR038W,YGL158W,YJL173C,YGR264C,YLL024C,YPL050C,YBL082C,YIL110W,YNR051C,YHR108W,YLR208W,YOR321W,YNL278W,YBR261C,YKL156W,YDL008W,YMR158W,YBR205W,YAL035W,YLR060W,YPR056W,YDL064W,YKL180W,YLR378C,YOR051C,YLR215C,YCL024W,YPR163C,YDL061C,YHR181W,YHR153C,YJL073W,YGR083C,YDR331W,YKL138C,YLR150W,YML063W,YHR147C,YKL191W,YMR276W,YDL045W-A,YLR043C,YOR021C,YKL09…
GO:BP	protein export from nucleus	GO:0006611	1.41836e-05	4.84821	133	756	38	7127	YPR016C,YGR214W,YDR432W,YLR264W,YLR074C,YPL226W,YDL229W,YGL097W,YGR128C,YGR285C,YMR230W,YNL209W,YNR053C,YJL010C,YGL099W,YDR091C,YOR046C,YBR034C,YHR088W,YDR361C,YPL146C,YOR167C,YLL034C,YOR293W,YKL143W,YOR294W,YJL050W,YER036C,YAL059W,YHR197W,YER006W,YER131W,YBR247C,YHR170W,YDR101C,YPL093W,YLR293C,YGR245C
GO:BP	nucleoside metabolic process	GO:0009116	2.61875e-05	4.58191	42	756	19	7127	YKL181W,YBL068W,YML022W,YPR062W,YDR441C,YDR020C,YNR012W,YJR133W,YCL050C,YDR454C,YHL011C,YLR432W,YDR465C,YMR217W,YAR073W,YML056C,YHR128W,YHR216W,YER043C
GO:BP	nuclear export	GO:0051168	2.79628e-05	4.55342	136	756	38	7127	YPR016C,YGR214W,YDR432W,YLR264W,YLR074C,YPL226W,YDL229W,YGL097W,YGR128C,YGR285C,YMR230W,YNL209W,YNR053C,YJL010C,YGL099W,YDR091C,YOR046C,YBR034C,YHR088W,YDR361C,YPL146C,YOR167C,YLL034C,YOR293W,YKL143W,YOR294W,YJL050W,YER036C,YAL059W,YHR197W,YER006W,YER131W,YBR247C,YHR170W,YDR101C,YPL093W,YLR293C,YGR245C
GO:BP	cytoplasmic translational initiation	GO:0002183	4.80435e-05	4.31837	18	756	12	7127	YAL035W,YPR163C,YFL023W,YOR361C,YJR007W,YER007C-A,YMR146C,YMR012W,YPL237W,YNL244C,YER025W,YMR260C
GO:BP	nucleobase-containing compound transport	GO:0015931	5.99227e-05	4.22241	211	756	50	7127	YJR074W,YLL024C,YLR208W,YPR016C,YBL042C,YGL225W,YGR214W,YDR432W,YLR264W,YLR074C,YER165W,YPL226W,YDL229W,YGL097W,YNL207W,YGR128C,YGR285C,YGR082W,YMR230W,YNL209W,YNR053C,YJL010C,YGL099W,YLR347C,YKL165C,YBL032W,YDR091C,YOR046C,YBR034C,YHR088W,YDR361C,YPL146C,YOR167C,YLL034C,YOR293W,YKL143W,YOR294W,YJL050W,YER036C,YAL059W,YHR197W,YER006W,YER131W,YBR247C,YHR170W,YDR101C,YPL093W,YER110C,YLR293C,YGR245C
GO:BP	ribonucleoside monophosphate biosynthetic process	GO:0009156	7.13064e-05	4.14687	40	756	18	7127	YKL181W,YBL068W,YML022W,YPR062W,YDR441C,YDR020C,YNR012W,YJR133W,YHL011C,YLR420W,YLR432W,YMR217W,YAR073W,YML056C,YHR128W,YHR216W,YNL141W,YKL216W
GO:BP	ribonucleoside monophosphate metabolic process	GO:0009161	7.13064e-05	4.14687	40	756	18	7127	YKL181W,YBL068W,YML022W,YPR062W,YDR441C,YDR020C,YNR012W,YJR133W,YHL011C,YLR420W,YLR432W,YMR217W,YAR073W,YML056C,YHR128W,YHR216W,YNL141W,YKL216W
GO:BP	protein-containing complex localization	GO:0031503	0.000194194	3.71177	157	756	40	7127	YLR208W,YPR016C,YGR214W,YDR432W,YLR264W,YLR074C,YPL226W,YDL229W,YDL042C,YGL097W,YGR128C,YGR285C,YMR230W,YNL209W,YNR053C,YJL010C,YGL099W,YDR091C,YOR046C,YBR034C,YHR088W,YDR361C,YPL146C,YOR167C,YLL034C,YOR293W,YKL143W,YOR294W,YJL050W,YER036C,YAL059W,YHR197W,YER006W,YER131W,YBR247C,YHR170W,YDR101C,YPL093W,YLR293C,YGR245C
GO:BP	glycosyl compound metabolic process	GO:1901657	0.000243957	3.61269	47	756	19	7127	YKL181W,YBL068W,YML022W,YPR062W,YDR441C,YDR020C,YNR012W,YJR133W,YCL050C,YDR454C,YHL011C,YLR432W,YDR465C,YMR217W,YAR073W,YML056C,YHR128W,YHR216W,YER043C
GO:BP	macromolecule modification	GO:0043412	0.00043772	3.3588	962	756	150	7127	YOR085W,YKL110C,YPL157W,YJR032W,YNR030W,YLR067C,YGL158W,YJL173C,YPL050C,YBL082C,YIL110W,YNR051C,YOR321W,YPR062W,YNL278W,YBR261C,YDL008W,YDR339C,YBR205W,YHR072W-A,YPR056W,YDL064W,YCL024W,YHR181W,YJL069C,YHR153C,YDR331W,YKL191W,YLR129W,YLR043C,YPR137W,YOR021C,YKL099C,YOR253W,YER049W,YDL040C,YLR187W,YMR199W,YDR302W,YPR120C,YOR239W,YBL009W,YJL091C,YLL011W,YGR200C,YBL067C,YDL208W,YMR091C,YLL042C,YNL07…
GO:BP	assembly of large subunit precursor of preribosome	GO:1902626	0.00145343	2.83761	10	756	8	7127	YPR016C,YGL031C,YDL031W,YKR081C,YLR009W,YPL211W,YNL061W,YPL093W
GO:BP	RNA secondary structure unwinding	GO:0010501	0.00147355	2.83164	30	756	14	7127	YDR194C,YNR038W,YOR046C,YBR142W,YOR204W,YDL031W,YDR021W,YLR276C,YLL008W,YJL033W,YGL078C,YGL171W,YMR290C,YNL112W
GO:BP	pyrimidine nucleoside monophosphate metabolic process	GO:0009129	0.00198604	2.70201	13	756	9	7127	YPR062W,YDR020C,YHR144C,YNR012W,YBR252W,YOR074C,YLR420W,YHR128W,YKL216W
GO:BP	pyrimidine nucleoside monophosphate biosynthetic process	GO:0009130	0.00198604	2.70201	13	756	9	7127	YPR062W,YDR020C,YHR144C,YNR012W,YBR252W,YOR074C,YLR420W,YHR128W,YKL216W
GO:BP	tRNA metabolic process	GO:0006399	0.00205192	2.68784	183	756	42	7127	YKL110C,YPL157W,YLR067C,YGR264C,YLR060W,YDL219W,YOL102C,YGL245W,YDR045C,YOR239W,YGL105W,YGR200C,YJL098W,YBL024W,YLR401C,YNR046W,YGR195W,YOL097C,YHR062C,YML036W,YOL125W,YML080W,YDL201W,YER146W,YIL008W,YAR008W,YKR056W,YNL292W,YNL062C,YOR168W,YNL147W,YDR120C,YJL050W,YGL232W,YPL086C,YDR023W,YMR312W,YDR165W,YDL051W,YNL132W,YOL124C,YDL014W
GO:BP	translational termination	GO:0006415	0.00211129	2.67545	23	756	12	7127	YDR172W,YOR051C,YER049W,YDR432W,YDL229W,YAL003W,YBR143C,YDR091C,YOR046C,YBR271W,YLR249W,YJR047C
GO:BP	nucleoside phosphate biosynthetic process	GO:1901293	0.00290046	2.53753	124	756	32	7127	YKL181W,YBL068W,YML022W,YPR062W,YJL026W,YLR043C,YDR441C,YDR020C,YHR144C,YNR012W,YKL024C,YGR180C,YJR133W,YBR252W,YCL050C,YOR074C,YDR454C,YHL011C,YLR420W,YER070W,YLR432W,YNR016C,YBR029C,YMR217W,YBR084W,YBL039C,YAR073W,YML056C,YHR128W,YHR216W,YNL141W,YKL216W
GO:BP	ncRNA transcription	GO:0098781	0.00312293	2.50544	54	756	19	7127	YMR239C,YOR116C,YPR190C,YKL144C,YDR045C,YKR025W,YBR154C,YML043C,YPR010C,YJR063W,YEL055C,YJL011C,YNR003C,YDL150W,YJL148W,YNL248C,YOR341W,YNL151C,YOR340C
GO:BP	regulation of cellular amide metabolic process	GO:0034248	0.00357053	2.44727	137	756	34	7127	YDR194C,YLR067C,YIL110W,YAL035W,YGR038W,YOR051C,YLR215C,YGR083C,YLR150W,YKL191W,YOL139C,YER049W,YNL197C,YLR350W,YDR432W,YBR189W,YER165W,YGR054W,YAL003W,YOR276W,YIL103W,YBL032W,YNL244C,YDR091C,YGR162W,YIL070C,YER025W,YBR271W,YOR359W,YLR136C,YLR172C,YDR496C,YPL081W,YJR047C
GO:BP	pyrimidine nucleotide metabolic process	GO:0006220	0.00381747	2.41822	24	756	12	7127	YPR062W,YDR020C,YHR144C,YNR012W,YKL024C,YBR252W,YOR074C,YLR420W,YBR029C,YBL039C,YHR128W,YKL216W
GO:BP	pyrimidine nucleotide biosynthetic process	GO:0006221	0.00381747	2.41822	24	756	12	7127	YPR062W,YDR020C,YHR144C,YNR012W,YKL024C,YBR252W,YOR074C,YLR420W,YBR029C,YBL039C,YHR128W,YKL216W
GO:BP	formation of translation preinitiation complex	GO:0001731	0.00483269	2.31581	11	756	8	7127	YPR163C,YFL023W,YJR007W,YER007C-A,YPL237W,YNL244C,YER025W,YMR260C
GO:BP	tRNA processing	GO:0008033	0.0051115	2.29145	127	756	32	7127	YKL110C,YPL157W,YLR067C,YOL102C,YDR045C,YOR239W,YGR200C,YJL098W,YBL024W,YLR401C,YNR046W,YHR062C,YML036W,YOL125W,YML080W,YDL201W,YER146W,YIL008W,YAR008W,YKR056W,YNL292W,YNL062C,YNL147W,YDR120C,YGL232W,YPL086C,YMR312W,YDR165W,YDL051W,YNL132W,YOL124C,YDL014W
GO:BP	nucleotide biosynthetic process	GO:0009165	0.00609003	2.21538	122	756	31	7127	YKL181W,YBL068W,YML022W,YPR062W,YJL026W,YLR043C,YDR441C,YDR020C,YHR144C,YNR012W,YKL024C,YGR180C,YJR133W,YBR252W,YCL050C,YOR074C,YDR454C,YHL011C,YLR420W,YER070W,YLR432W,YNR016C,YBR029C,YMR217W,YBR084W,YBL039C,YAR073W,YML056C,YHR128W,YHR216W,YKL216W
GO:BP	organophosphate biosynthetic process	GO:0090407	0.00628564	2.20165	250	756	51	7127	YKL181W,YPL057C,YBL068W,YML022W,YPR062W,YNR043W,YJR073C,YDR123C,YJL026W,YDR331W,YLR043C,YDR302W,YJL091C,YJL167W,YDR441C,YJL153C,YDR020C,YHR144C,YLR380W,YGR157W,YNR012W,YMR079W,YKL024C,YMR208W,YGR180C,YJR133W,YLR347C,YBR252W,YKL165C,YCL050C,YOR074C,YDR454C,YER026C,YKL192C,YHL011C,YHR123W,YLR420W,YER070W,YLR432W,YNR016C,YBR029C,YMR217W,YBR084W,YBL039C,YAR073W,YML056C,YHR128W,YHR216W,YER043C,YNL141W…
GO:BP	translational elongation	GO:0006414	0.00650738	2.18659	42	756	16	7127	YLR150W,YKL191W,YNL197C,YDL229W,YAL003W,YOL039W,YIL103W,YHR064C,YGR285C,YNL209W,YDL130W,YLR249W,YKL081W,YLR172C,YDL081C,YJR047C
GO:BP	posttranscriptional regulation of gene expression	GO:0010608	0.00702831	2.15315	147	756	35	7127	YDR194C,YLR067C,YMR239C,YIR033W,YIL110W,YAL035W,YOR051C,YLR215C,YGR083C,YLR150W,YKL191W,YOL139C,YER049W,YNL197C,YDR432W,YBR189W,YER165W,YGR054W,YAL003W,YOR276W,YIL103W,YBL032W,YNL244C,YDR091C,YGR162W,YIL070C,YER025W,YBR271W,YNL016W,YOR359W,YLR136C,YLR172C,YDR496C,YPL081W,YJR047C
GO:BP	carbohydrate derivative metabolic process	GO:1901135	0.00769235	2.11394	335	756	63	7127	YOR085W,YNR030W,YKL181W,YPL057C,YBL068W,YML022W,YPL050C,YBL082C,YOR321W,YOL056W,YPR062W,YNR043W,YBR205W,YJL026W,YHR181W,YDR331W,YLR043C,YLR354C,YDR302W,YJL121C,YJL091C,YDR441C,YGL226C-A,YDR020C,YHR144C,YPL227C,YAL023C,YNR012W,YEL040W,YMR208W,YGR180C,YHR183W,YJR133W,YBR252W,YKL165C,YCL050C,YOR074C,YDR454C,YFL045C,YLR307W,YKL127W,YDL055C,YKL192C,YHL011C,YLR420W,YER070W,YER003C,YLR432W,YDR465C,YGL25…
GO:BP	tRNA transcription by RNA polymerase III	GO:0042797	0.00852839	2.06913	18	756	10	7127	YOR116C,YPR190C,YKL144C,YDR045C,YKR025W,YBR154C,YJL011C,YNR003C,YDL150W,YNL151C
GO:BP	regulation of translation	GO:0006417	0.0148086	1.82948	133	756	32	7127	YDR194C,YLR067C,YIL110W,YAL035W,YOR051C,YLR215C,YGR083C,YLR150W,YKL191W,YOL139C,YER049W,YNL197C,YDR432W,YBR189W,YER165W,YGR054W,YAL003W,YOR276W,YIL103W,YBL032W,YNL244C,YDR091C,YGR162W,YIL070C,YER025W,YBR271W,YOR359W,YLR136C,YLR172C,YDR496C,YPL081W,YJR047C
GO:BP	tRNA transcription	GO:0009304	0.0162997	1.78782	19	756	10	7127	YOR116C,YPR190C,YKL144C,YDR045C,YKR025W,YBR154C,YJL011C,YNR003C,YDL150W,YNL151C
GO:BP	regulation of translational fidelity	GO:0006450	0.0162997	1.78782	19	756	10	7127	YIL110W,YBR189W,YDL229W,YHR064C,YGR285C,YNL209W,YDL075W,YLR406C,YER025W,YPL081W
GO:BP	purine ribonucleoside metabolic process	GO:0046128	0.0162997	1.78782	19	756	10	7127	YML022W,YDR441C,YDR454C,YLR432W,YDR465C,YMR217W,YAR073W,YML056C,YHR216W,YER043C
GO:BP	nucleotide metabolic process	GO:0009117	0.019479	1.71043	179	756	39	7127	YKL181W,YBL068W,YML022W,YOL056W,YPR062W,YNR043W,YJL026W,YGR247W,YLR043C,YDR441C,YDR020C,YHR144C,YNR012W,YKL024C,YMR208W,YGR180C,YJR133W,YBR252W,YCL050C,YOR074C,YDR454C,YHL011C,YLR420W,YER070W,YLR432W,YGL253W,YMR246W,YNR016C,YBR029C,YMR217W,YBR084W,YOR344C,YBL039C,YAR073W,YML056C,YHR128W,YHR216W,YNL141W,YKL216W
GO:BP	nucleobase-containing small molecule metabolic process	GO:0055086	0.0203237	1.692	219	756	45	7127	YKL181W,YBL068W,YML022W,YOL056W,YPR062W,YNR043W,YJL026W,YGR247W,YLR043C,YDR441C,YDR020C,YHR144C,YNR012W,YKL024C,YMR208W,YGR180C,YJR133W,YBR252W,YCL050C,YOR074C,YDR454C,YFL045C,YKL127W,YDL055C,YHL011C,YLR420W,YER070W,YER003C,YLR432W,YDR465C,YGL253W,YMR246W,YNR016C,YBR029C,YMR217W,YBR084W,YOR344C,YBL039C,YAR073W,YML056C,YHR128W,YHR216W,YER043C,YNL141W,YKL216W
GO:BP	termination of RNA polymerase III transcription	GO:0006386	0.0236318	1.6265	16	756	9	7127	YOR116C,YPR190C,YKL144C,YDR045C,YBR154C,YJL011C,YNR003C,YDL150W,YNL151C
GO:BP	ribosomal large subunit export from nucleus	GO:0000055	0.0287084	1.54199	28	756	12	7127	YLR074C,YNR053C,YHR088W,YDR361C,YPL146C,YLL034C,YOR294W,YAL059W,YER006W,YHR170W,YDR101C,YGR245C
GO:BP	purine nucleoside metabolic process	GO:0042278	0.0295155	1.52995	20	756	10	7127	YML022W,YDR441C,YDR454C,YLR432W,YDR465C,YMR217W,YAR073W,YML056C,YHR216W,YER043C
GO:BP	deoxyribonucleotide biosynthetic process	GO:0009263	0.0335631	1.47414	10	756	7	7127	YJL026W,YLR043C,YHR144C,YGR180C,YBR252W,YOR074C,YER070W
GO:BP	deoxyribonucleotide metabolic process	GO:0009262	0.0335631	1.47414	10	756	7	7127	YJL026W,YLR043C,YHR144C,YGR180C,YBR252W,YOR074C,YER070W
GO:BP	nucleoside phosphate metabolic process	GO:0006753	0.0337831	1.4713	183	756	39	7127	YKL181W,YBL068W,YML022W,YOL056W,YPR062W,YNR043W,YJL026W,YGR247W,YLR043C,YDR441C,YDR020C,YHR144C,YNR012W,YKL024C,YMR208W,YGR180C,YJR133W,YBR252W,YCL050C,YOR074C,YDR454C,YHL011C,YLR420W,YER070W,YLR432W,YGL253W,YMR246W,YNR016C,YBR029C,YMR217W,YBR084W,YOR344C,YBL039C,YAR073W,YML056C,YHR128W,YHR216W,YNL141W,YKL216W
GO:BP	organophosphate metabolic process	GO:0019637	0.0447449	1.34926	375	756	66	7127	YKL181W,YPL057C,YBL068W,YML022W,YOL056W,YPR062W,YNR043W,YDR367W,YKL212W,YJR073C,YDR123C,YJL026W,YGR247W,YDR331W,YLR043C,YLR354C,YDR302W,YJL121C,YJL091C,YJL167W,YDR441C,YJL153C,YDR020C,YHR144C,YLR380W,YGR157W,YNR012W,YMR079W,YKL024C,YMR208W,YGR180C,YHR183W,YJR133W,YLR347C,YBR252W,YJL145W,YKL165C,YCL050C,YOR074C,YDR454C,YKL004W,YER026C,YKL127W,YKL192C,YHL011C,YHR123W,YLR420W,YER070W,YLR432W,YGL253W…
GO:BP	tRNA modification	GO:0006400	0.04661	1.33152	80	756	22	7127	YKL110C,YOR239W,YGR200C,YJL098W,YBL024W,YLR401C,YNR046W,YML036W,YOL125W,YML080W,YDL201W,YIL008W,YKR056W,YNL292W,YNL062C,YDR120C,YGL232W,YPL086C,YMR312W,YDR165W,YNL132W,YOL124C
GO:BP	nucleoside biosynthetic process	GO:0009163	0.0496125	1.30441	25	756	11	7127	YML022W,YDR441C,YDR020C,YNR012W,YDR454C,YLR432W,YMR217W,YAR073W,YML056C,YHR128W,YHR216W
Genes_directly repressed by Gcn4 under starvation
source	term_name	term_id	adjusted_p_value	negative_log10_of_adjusted_p_value	term_size	query_size	intersection_size	effective_domain_size	intersections
GO:BP	ribosome biogenesis	GO:0042254	1.08225e-06	5.96567	407	78	21	7127	YKL014C,YNL022C,YPL143W,YPR110C,YHR196W,YML010W,YOR224C,YHL033C,YOL010W,YNL096C,YHL001W,YPR041W,YHR169W,YMR128W,YPL126W,YPL266W,YDR449C,YGR271C-A,YOR272W,YNL182C,YKL009W
GO:BP	ncRNA metabolic process	GO:0034660	2.12717e-06	5.6722	466	78	22	7127	YKL014C,YPL101W,YNL022C,YHR070W,YOL141W,YHR196W,YML010W,YBR121C,YHL033C,YOL093W,YOL010W,YFL022C,YNL096C,YHR169W,YMR128W,YPL126W,YPL266W,YDR449C,YGR271C-A,YOR272W,YNL182C,YKL009W
GO:BP	ncRNA processing	GO:0034470	4.44933e-06	5.3517	397	78	20	7127	YKL014C,YPL101W,YNL022C,YHR070W,YOL141W,YHR196W,YML010W,YHL033C,YOL093W,YOL010W,YNL096C,YHR169W,YMR128W,YPL126W,YPL266W,YDR449C,YGR271C-A,YOR272W,YNL182C,YKL009W
GO:BP	ribonucleoprotein complex biogenesis	GO:0022613	2.23671e-05	4.65039	482	78	21	7127	YKL014C,YNL022C,YPL143W,YPR110C,YHR196W,YML010W,YOR224C,YHL033C,YOL010W,YNL096C,YHL001W,YPR041W,YHR169W,YMR128W,YPL126W,YPL266W,YDR449C,YGR271C-A,YOR272W,YNL182C,YKL009W
GO:BP	rRNA processing	GO:0006364	4.26308e-05	4.37028	284	78	16	7127	YKL014C,YNL022C,YHR196W,YML010W,YHL033C,YOL010W,YNL096C,YHR169W,YMR128W,YPL126W,YPL266W,YDR449C,YGR271C-A,YOR272W,YNL182C,YKL009W
GO:BP	rRNA metabolic process	GO:0016072	9.59154e-05	4.01811	301	78	16	7127	YKL014C,YNL022C,YHR196W,YML010W,YHL033C,YOL010W,YNL096C,YHR169W,YMR128W,YPL126W,YPL266W,YDR449C,YGR271C-A,YOR272W,YNL182C,YKL009W
GO:BP	cellular nitrogen compound metabolic process	GO:0034641	0.000171004	3.76699	2270	78	47	7127	YJR045C,YKL014C,YKL054C,YPL101W,YCR084C,YAR007C,YNL022C,YNL102W,YDR322W,YLR285W,YPL143W,YHR070W,YOL141W,YPR110C,YHR196W,YMR194W,YML010W,YDR216W,YPL267W,YBR121C,YDR322C-A,YOR224C,YJL190C,YHL033C,YKL113C,YOL093W,YDL105W,YOL010W,YFL022C,YBR087W,YLR017W,YNL096C,YHL001W,YPR041W,YHR169W,YMR128W,YPL126W,YPL266W,YMR069W,YLR153C,YDR449C,YGR271C-A,YOR272W,YNL182C,YBR088C,YKL009W,YLR367W
GO:BP	RNA methylation	GO:0001510	0.000348425	3.45789	88	78	9	7127	YNL022C,YHR070W,YOL141W,YOL093W,YOL010W,YHR169W,YMR128W,YPL126W,YDR449C
GO:BP	nucleobase-containing compound metabolic process	GO:0006139	0.00084665	3.0723	1827	78	40	7127	YJR045C,YKL014C,YKL054C,YPL101W,YCR084C,YAR007C,YNL022C,YNL102W,YLR285W,YHR070W,YOL141W,YPR110C,YHR196W,YML010W,YDR216W,YPL267W,YBR121C,YDR322C-A,YOR224C,YHL033C,YKL113C,YOL093W,YDL105W,YOL010W,YFL022C,YBR087W,YLR017W,YNL096C,YHR169W,YMR128W,YPL126W,YPL266W,YMR069W,YLR153C,YDR449C,YGR271C-A,YOR272W,YNL182C,YBR088C,YKL009W
GO:BP	RNA modification	GO:0009451	0.00101809	2.99222	161	78	11	7127	YPL101W,YNL022C,YHR070W,YOL141W,YOL093W,YOL010W,YHR169W,YMR128W,YPL126W,YPL266W,YDR449C
GO:BP	nucleic acid metabolic process	GO:0090304	0.00110801	2.95546	1622	78	37	7127	YJR045C,YKL014C,YKL054C,YPL101W,YCR084C,YAR007C,YNL022C,YNL102W,YLR285W,YHR070W,YOL141W,YPR110C,YHR196W,YML010W,YDR216W,YPL267W,YBR121C,YOR224C,YHL033C,YKL113C,YOL093W,YDL105W,YOL010W,YFL022C,YBR087W,YNL096C,YHR169W,YMR128W,YPL126W,YPL266W,YMR069W,YDR449C,YGR271C-A,YOR272W,YNL182C,YBR088C,YKL009W
GO:BP	RNA processing	GO:0006396	0.00182071	2.73976	572	78	20	7127	YKL014C,YPL101W,YNL022C,YHR070W,YOL141W,YHR196W,YML010W,YHL033C,YOL093W,YOL010W,YNL096C,YHR169W,YMR128W,YPL126W,YPL266W,YDR449C,YGR271C-A,YOR272W,YNL182C,YKL009W
GO:BP	macromolecule methylation	GO:0043414	0.0019066	2.71974	138	78	10	7127	YNL022C,YLR285W,YHR070W,YOL141W,YOL093W,YOL010W,YHR169W,YMR128W,YPL126W,YDR449C
GO:BP	gene expression	GO:0010467	0.00213396	2.67081	1738	78	38	7127	YKL014C,YPL101W,YCR084C,YNL022C,YDR322W,YLR285W,YPL143W,YHR070W,YOL141W,YPR110C,YHR196W,YMR194W,YML010W,YDR216W,YPL267W,YBR121C,YOR224C,YJL190C,YHL033C,YHR015W,YOL093W,YOL010W,YFL022C,YNL096C,YHL001W,YPR041W,YHR169W,YMR128W,YPL126W,YPL266W,YMR069W,YDR449C,YGR271C-A,YOR272W,YNL182C,YBR088C,YKL009W,YLR367W
GO:BP	macromolecule metabolic process	GO:0043170	0.00216886	2.66377	2711	78	50	7127	YDR179C,YJL183W,YDR427W,YJR045C,YKL014C,YKL054C,YPL101W,YCR084C,YAR007C,YOL057W,YNL022C,YNL102W,YDR322W,YLR285W,YPL143W,YHR070W,YOL141W,YPR110C,YHR196W,YMR194W,YML010W,YDR216W,YPL267W,YBR121C,YOR224C,YJL190C,YHL033C,YKL113C,YHR015W,YOL093W,YDL105W,YOL010W,YFL022C,YBR087W,YNL096C,YHL001W,YPR041W,YHR169W,YMR128W,YPL126W,YPL266W,YMR069W,YLR153C,YDR449C,YGR271C-A,YOR272W,YNL182C,YBR088C,YKL009W,YLR36…
GO:BP	methylation	GO:0032259	0.00231943	2.63462	141	78	10	7127	YNL022C,YLR285W,YHR070W,YOL141W,YOL093W,YOL010W,YHR169W,YMR128W,YPL126W,YDR449C
GO:BP	organic cyclic compound metabolic process	GO:1901360	0.00265751	2.57553	1982	78	41	7127	YJR045C,YPL028W,YKL014C,YKL054C,YPL101W,YCR084C,YAR007C,YNL022C,YNL102W,YLR285W,YHR070W,YOL141W,YPR110C,YHR196W,YML010W,YDR216W,YPL267W,YBR121C,YDR322C-A,YOR224C,YHL033C,YKL113C,YOL093W,YDL105W,YOL010W,YFL022C,YBR087W,YLR017W,YNL096C,YHR169W,YMR128W,YPL126W,YPL266W,YMR069W,YLR153C,YDR449C,YGR271C-A,YOR272W,YNL182C,YBR088C,YKL009W
GO:BP	cellular aromatic compound metabolic process	GO:0006725	0.00303996	2.51713	1914	78	40	7127	YJR045C,YKL014C,YKL054C,YPL101W,YCR084C,YAR007C,YNL022C,YNL102W,YLR285W,YHR070W,YOL141W,YPR110C,YHR196W,YML010W,YDR216W,YPL267W,YBR121C,YDR322C-A,YOR224C,YHL033C,YKL113C,YOL093W,YDL105W,YOL010W,YFL022C,YBR087W,YLR017W,YNL096C,YHR169W,YMR128W,YPL126W,YPL266W,YMR069W,YLR153C,YDR449C,YGR271C-A,YOR272W,YNL182C,YBR088C,YKL009W
GO:BP	heterocycle metabolic process	GO:0046483	0.00345087	2.46207	1923	78	40	7127	YJR045C,YKL014C,YKL054C,YPL101W,YCR084C,YAR007C,YNL022C,YNL102W,YLR285W,YHR070W,YOL141W,YPR110C,YHR196W,YML010W,YDR216W,YPL267W,YBR121C,YDR322C-A,YOR224C,YHL033C,YKL113C,YOL093W,YDL105W,YOL010W,YFL022C,YBR087W,YLR017W,YNL096C,YHR169W,YMR128W,YPL126W,YPL266W,YMR069W,YLR153C,YDR449C,YGR271C-A,YOR272W,YNL182C,YBR088C,YKL009W
GO:BP	cellular macromolecule metabolic process	GO:0044260	0.0121969	1.91375	2340	78	44	7127	YDR179C,YJL183W,YDR427W,YJR045C,YKL054C,YPL101W,YCR084C,YAR007C,YNL022C,YNL102W,YDR322W,YLR285W,YPL143W,YHR070W,YOL141W,YPR110C,YHR196W,YMR194W,YML010W,YDR216W,YPL267W,YBR121C,YOR224C,YJL190C,YHL033C,YKL113C,YOL093W,YDL105W,YOL010W,YFL022C,YBR087W,YNL096C,YHL001W,YPR041W,YHR169W,YMR128W,YPL126W,YMR069W,YLR153C,YDR449C,YNL182C,YBR088C,YKL009W,YLR367W
GO:BP	maturation of SSU-rRNA from tricistronic rRNA transcript (SSU-rRNA, 5.8S rRNA, LSU-rRNA)	GO:0000462	0.0128045	1.89264	103	78	8	7127	YHR196W,YOL010W,YHR169W,YMR128W,YPL126W,YPL266W,YDR449C,YGR271C-A
GO:BP	rRNA modification	GO:0000154	0.0136112	1.8661	75	78	7	7127	YNL022C,YOL010W,YHR169W,YMR128W,YPL126W,YPL266W,YDR449C
GO:BP	ribosomal small subunit biogenesis	GO:0042274	0.0189458	1.72249	142	78	9	7127	YHR196W,YOL010W,YNL096C,YHR169W,YMR128W,YPL126W,YPL266W,YDR449C,YGR271C-A
GO:BP	RNA metabolic process	GO:0016070	0.0195041	1.70987	1378	78	31	7127	YKL014C,YPL101W,YCR084C,YNL022C,YLR285W,YHR070W,YOL141W,YPR110C,YHR196W,YML010W,YDR216W,YPL267W,YBR121C,YOR224C,YHL033C,YKL113C,YOL093W,YOL010W,YFL022C,YNL096C,YHR169W,YMR128W,YPL126W,YPL266W,YMR069W,YDR449C,YGR271C-A,YOR272W,YNL182C,YBR088C,YKL009W
GO:BP	nitrogen compound metabolic process	GO:0006807	0.0274485	1.56148	3110	78	52	7127	YDR179C,YJL183W,YDR036C,YDR427W,YJR045C,YKL014C,YKL054C,YPL101W,YCR084C,YAR007C,YOL057W,YNL022C,YNL102W,YDR322W,YLR285W,YPL143W,YHR070W,YOL141W,YPR110C,YHR196W,YMR194W,YML010W,YDR216W,YPL267W,YBR121C,YDR322C-A,YOR224C,YJL190C,YHL033C,YKL113C,YOL093W,YDL105W,YOL010W,YFL022C,YBR087W,YLR017W,YNL096C,YHL001W,YPR041W,YHR169W,YMR128W,YPL126W,YPL266W,YMR069W,YLR153C,YDR449C,YGR271C-A,YOR272W,YNL182C,YBR…
GO:BP	maturation of SSU-rRNA	GO:0030490	0.0286676	1.54261	115	78	8	7127	YHR196W,YOL010W,YHR169W,YMR128W,YPL126W,YPL266W,YDR449C,YGR271C-A
GO:BP	primary metabolic process	GO:0044238	0.0334579	1.4755	3315	78	54	7127	YDR179C,YJL183W,YDR036C,YDR427W,YJR045C,YPL028W,YKL014C,YKL054C,YPL101W,YCR084C,YAR007C,YOL057W,YNL022C,YNL102W,YDR322W,YLR285W,YPL143W,YHR070W,YOL141W,YPR110C,YHR196W,YMR194W,YML010W,YDR216W,YPL267W,YBR121C,YDR322C-A,YOR224C,YJL190C,YHL033C,YKL113C,YOL093W,YOL059W,YDL105W,YOL010W,YFL022C,YBR087W,YLR017W,YNL096C,YHL001W,YPR041W,YHR169W,YMR128W,YPL126W,YPL266W,YMR069W,YLR153C,YDR449C,YGR271C-A,YOR…
