# Supplementary material for: Genome-scale reconstruction of Gcn4/ATF4 networks driving a growth program
Source: PLoS Genet. 2020 Dec 30;16(12):e1009252. doi: 10.1371/journal.pgen.1009252 (PMC7773203; doi:10.1371/journal.pgen.1009252)
Supplement: S4 Data — (XLSX) [file pgen.1009252.s023.xlsx]

## Sheet: Peak regions in Mmgluc+Met
Gcn4 ChIP peaks identified in Mmgluc+Met
Chromosome	Peak Start	Peak End
ref|NC_001133|	27200	27300
ref|NC_001133|	230100	230200
ref|NC_001134|	0	200
ref|NC_001134|	23800	23900
ref|NC_001134|	84300	84400
ref|NC_001134|	135700	136400
ref|NC_001134|	193500	193900
ref|NC_001134|	251500	251600
ref|NC_001134|	266200	266300
ref|NC_001134|	323900	324700
ref|NC_001134|	331600	331700
ref|NC_001134|	375800	375900
ref|NC_001134|	402200	402600
ref|NC_001134|	419600	420300
ref|NC_001134|	449400	449500
ref|NC_001134|	466000	466900
ref|NC_001134|	473700	474400
ref|NC_001134|	533400	533600
ref|NC_001134|	536300	536400
ref|NC_001134|	569800	569900
ref|NC_001134|	615800	616100
ref|NC_001134|	625200	625700
ref|NC_001134|	662100	663100
ref|NC_001134|	718100	718400
ref|NC_001134|	728100	728200
ref|NC_001134|	801500	801600
ref|NC_001134|	802200	802500
ref|NC_001134|	802800	803300
ref|NC_001134|	803600	803700
ref|NC_001134|	804000	804100
ref|NC_001134|	804500	804600
ref|NC_001134|	807800	808400
ref|NC_001135|	0	400
ref|NC_001135|	68000	69000
ref|NC_001135|	91000	92100
ref|NC_001135|	92500	93100
ref|NC_001135|	105200	106200
ref|NC_001135|	125100	125300
ref|NC_001135|	216200	216300
ref|NC_001135|	294000	294300
ref|NC_001135|	316500	316600
ref|NC_001136|	0	100
ref|NC_001136|	2200	2300
ref|NC_001136|	93900	94100
ref|NC_001136|	104200	105200
ref|NC_001136|	106500	106800
ref|NC_001136|	132300	133500
ref|NC_001136|	155700	156500
ref|NC_001136|	226900	227300
ref|NC_001136|	274200	274300
ref|NC_001136|	302900	303000
ref|NC_001136|	334600	334800
ref|NC_001136|	360500	361200
ref|NC_001136|	407300	407700
ref|NC_001136|	410900	411200
ref|NC_001136|	465100	465600
ref|NC_001136|	512100	512600
ref|NC_001136|	521400	521800
ref|NC_001136|	598200	598500
ref|NC_001136|	703700	704700
ref|NC_001136|	757700	758000
ref|NC_001136|	763800	764000
ref|NC_001136|	770000	770300
ref|NC_001136|	836000	836100
ref|NC_001136|	934700	935400
ref|NC_001136|	950700	950800
ref|NC_001136|	974100	974600
ref|NC_001136|	976500	976800
ref|NC_001136|	1153500	1154200
ref|NC_001136|	1305300	1305400
ref|NC_001136|	1419800	1420600
ref|NC_001136|	1428900	1429200
ref|NC_001136|	1434600	1434700
ref|NC_001136|	1436000	1436100
ref|NC_001136|	1461600	1461700
ref|NC_001136|	1468500	1469400
ref|NC_001136|	1489800	1490200
ref|NC_001136|	1490800	1490900
ref|NC_001136|	1502200	1502600
ref|NC_001137|	33200	34400
ref|NC_001137|	58100	58400
ref|NC_001137|	68900	69500
ref|NC_001137|	152600	153300
ref|NC_001137|	228600	228900
ref|NC_001137|	257700	258800
ref|NC_001137|	265400	266500
ref|NC_001137|	271400	271500
ref|NC_001137|	279400	279600
ref|NC_001137|	284500	285100
ref|NC_001137|	294700	295600
ref|NC_001137|	303600	304100
ref|NC_001137|	337600	337900
ref|NC_001137|	342400	342600
ref|NC_001137|	540100	540900
ref|NC_001137|	559000	559200
ref|NC_001137|	566700	566800
ref|NC_001138|	4200	4300
ref|NC_001138|	4700	4800
ref|NC_001138|	6000	6100
ref|NC_001138|	32000	32500
ref|NC_001138|	74800	74900
ref|NC_001138|	95600	95700
ref|NC_001138|	160200	160300
ref|NC_001138|	204400	204700
ref|NC_001138|	263100	263900
ref|NC_001139|	66800	67000
ref|NC_001139|	79000	79300
ref|NC_001139|	115300	116000
ref|NC_001139|	156100	156700
ref|NC_001139|	159000	159400
ref|NC_001139|	226000	226400
ref|NC_001139|	271800	272400
ref|NC_001139|	287900	288500
ref|NC_001139|	323600	324000
ref|NC_001139|	397800	397900
ref|NC_001139|	421000	421100
ref|NC_001139|	448600	448700
ref|NC_001139|	466400	466600
ref|NC_001139|	472600	472700
ref|NC_001139|	478700	479200
ref|NC_001139|	520000	520200
ref|NC_001139|	523500	523600
ref|NC_001139|	592400	592700
ref|NC_001139|	625200	625300
ref|NC_001139|	643800	643900
ref|NC_001139|	677500	677900
ref|NC_001139|	739600	739900
ref|NC_001139|	809500	810200
ref|NC_001139|	854900	855100
ref|NC_001139|	882900	883000
ref|NC_001139|	884100	884200
ref|NC_001139|	905400	906000
ref|NC_001139|	1025600	1026000
ref|NC_001139|	1051800	1052300
ref|NC_001139|	1064400	1065800
ref|NC_001139|	1066100	1066200
ref|NC_001139|	1067100	1067500
ref|NC_001139|	1068100	1068500
ref|NC_001139|	1084100	1084200
ref|NC_001140|	0	100
ref|NC_001140|	50600	51000
ref|NC_001140|	103600	103800
ref|NC_001140|	118100	118600
ref|NC_001140|	140900	142100
ref|NC_001140|	143600	144000
ref|NC_001140|	236000	236900
ref|NC_001140|	353200	353800
ref|NC_001140|	422300	423100
ref|NC_001140|	438400	438600
ref|NC_001140|	456000	456100
ref|NC_001140|	505800	505900
ref|NC_001140|	525800	525900
ref|NC_001140|	553600	554700
ref|NC_001140|	555000	555400
ref|NC_001140|	555700	556100
ref|NC_001140|	556800	557000
ref|NC_001140|	562400	562600
ref|NC_001141|	34500	35000
ref|NC_001141|	142300	143100
ref|NC_001141|	186900	187100
ref|NC_001141|	189100	189400
ref|NC_001141|	238000	238200
ref|NC_001141|	248900	249600
ref|NC_001141|	250300	250600
ref|NC_001141|	254600	254900
ref|NC_001141|	310900	311100
ref|NC_001141|	333200	333500
ref|NC_001141|	384000	384400
ref|NC_001141|	420700	421200
ref|NC_001141|	438800	439000
ref|NC_001142|	36500	36900
ref|NC_001142|	58700	59300
ref|NC_001142|	173100	173200
ref|NC_001142|	236600	236800
ref|NC_001142|	265400	265600
ref|NC_001142|	268000	268900
ref|NC_001142|	305600	306300
ref|NC_001142|	451800	451900
ref|NC_001142|	455700	455800
ref|NC_001142|	466000	466600
ref|NC_001142|	471300	472300
ref|NC_001142|	557100	557200
ref|NC_001142|	557600	558000
ref|NC_001142|	623100	623500
ref|NC_001142|	632800	633700
ref|NC_001142|	636700	636900
ref|NC_001142|	703300	704000
ref|NC_001142|	745600	745700
ref|NC_001143|	0	200
ref|NC_001143|	20900	21200
ref|NC_001143|	38100	38400
ref|NC_001143|	49600	50000
ref|NC_001143|	146800	147300
ref|NC_001143|	217100	217200
ref|NC_001143|	284600	284900
ref|NC_001143|	340600	341000
ref|NC_001143|	383400	383600
ref|NC_001143|	384900	385100
ref|NC_001143|	408000	408600
ref|NC_001143|	466000	466100
ref|NC_001143|	521800	521900
ref|NC_001143|	567300	567400
ref|NC_001143|	630400	630800
ref|NC_001143|	666600	666800
ref|NC_001144|	0	100
ref|NC_001144|	11200	11300
ref|NC_001144|	22600	23200
ref|NC_001144|	46400	46700
ref|NC_001144|	83900	84100
ref|NC_001144|	86700	87300
ref|NC_001144|	197800	198700
ref|NC_001144|	444400	445300
ref|NC_001144|	449200	449600
ref|NC_001144|	459700	460600
ref|NC_001144|	514300	514600
ref|NC_001144|	564400	564500
ref|NC_001144|	640000	640200
ref|NC_001144|	645800	645900
ref|NC_001144|	732200	732300
ref|NC_001144|	783600	784200
ref|NC_001144|	793600	793700
ref|NC_001144|	837600	837700
ref|NC_001144|	839000	840100
ref|NC_001144|	1035400	1035900
ref|NC_001144|	1064900	1065200
ref|NC_001145|	26000	26100
ref|NC_001145|	37700	38000
ref|NC_001145|	91800	91900
ref|NC_001145|	167800	167900
ref|NC_001145|	306700	306800
ref|NC_001145|	312000	312100
ref|NC_001145|	388700	388900
ref|NC_001145|	396000	397000
ref|NC_001145|	457900	458400
ref|NC_001145|	473400	473500
ref|NC_001145|	483600	483700
ref|NC_001145|	540100	540800
ref|NC_001145|	557000	557500
ref|NC_001145|	637100	637300
ref|NC_001145|	653400	653900
ref|NC_001145|	655800	655900
ref|NC_001145|	667900	668100
ref|NC_001145|	731200	731400
ref|NC_001145|	756400	756500
ref|NC_001145|	774100	774400
ref|NC_001145|	826100	826200
ref|NC_001145|	919600	919700
ref|NC_001145|	924300	924400
ref|NC_001146|	6600	6700
ref|NC_001146|	51600	52000
ref|NC_001146|	200000	200200
ref|NC_001146|	201600	201700
ref|NC_001146|	219900	220000
ref|NC_001146|	234100	234300
ref|NC_001146|	300900	301200
ref|NC_001146|	345400	345800
ref|NC_001146|	359300	359400
ref|NC_001146|	392600	392900
ref|NC_001146|	426600	427700
ref|NC_001146|	466100	466200
ref|NC_001146|	485300	485400
ref|NC_001146|	503100	503500
ref|NC_001146|	559300	559700
ref|NC_001146|	576100	576400
ref|NC_001146|	590900	591000
ref|NC_001146|	622500	623400
ref|NC_001146|	642100	642600
ref|NC_001146|	715300	715900
ref|NC_001146|	762800	763200
ref|NC_001146|	784000	784300
ref|NC_001147|	0	100
ref|NC_001147|	58100	59100
ref|NC_001147|	83300	83500
ref|NC_001147|	96300	96700
ref|NC_001147|	146300	146400
ref|NC_001147|	150600	150700
ref|NC_001147|	159400	159500
ref|NC_001147|	207000	207600
ref|NC_001147|	218300	219400
ref|NC_001147|	285700	285800
ref|NC_001147|	288600	288700
ref|NC_001147|	391100	391200
ref|NC_001147|	410100	410300
ref|NC_001147|	412600	412800
ref|NC_001147|	430500	430600
ref|NC_001147|	513200	513400
ref|NC_001147|	522700	522800
ref|NC_001147|	570500	571500
ref|NC_001147|	607700	607800
ref|NC_001147|	679100	679200
ref|NC_001147|	757800	758400
ref|NC_001147|	770300	770400
ref|NC_001147|	771400	771500
ref|NC_001147|	849500	849700
ref|NC_001147|	882200	882600
ref|NC_001147|	953700	954400
ref|NC_001147|	978800	978900
ref|NC_001147|	1031300	1031600
ref|NC_001147|	1070800	1070900
ref|NC_001148|	24800	25500
ref|NC_001148|	32700	32800
ref|NC_001148|	44300	44600
ref|NC_001148|	74100	75400
ref|NC_001148|	191600	191800
ref|NC_001148|	214900	215100
ref|NC_001148|	287000	287400
ref|NC_001148|	297000	297600
ref|NC_001148|	339100	339800
ref|NC_001148|	425600	425900
ref|NC_001148|	432100	432600
ref|NC_001148|	556000	556300
ref|NC_001148|	576200	576300
ref|NC_001148|	645000	646200
ref|NC_001148|	673500	673600
ref|NC_001148|	747300	747400
ref|NC_001148|	822200	822600
ref|NC_001148|	841000	841100
ref|NC_001148|	860400	860500
ref|NC_001148|	877700	877800
ref|NC_001148|	907100	907300

## Sheet: Possible target genes
Genes fall within 750bp around the Peak region
ID	Gene name
YAL063C	FLO9
YBL015W	ACH1
YBL016W	FUS3
YBL043W	ECM13
YBL044W
YBL045C	COR1
YBL075C	SSA3
YBL076C	ILS1
YBL102W	SFT2
YBL103C	RTG3
YBR007C	DSF2
YBR013C
YBR014C	GRX7
YBR043C	QDR3
YBR044C	TCM62
YBR046C	ZTA1
YBR047W	FMP23
YBR068C	BAP2
YBR069C	TAT1
YBR081C	SPT7
YBR086C	IST2
YBR103W	SIF2
YBR104W	YMC2
YBR112C	CYC8
YBR113W
YBR114W	RAD16
YBR115C	LYS2
YBR116C
YBR117C	TKL2
YBR144C
YBR145W	ADH5
YBR146W	MRPS9
YBR147W	RTC2
YBR165W	UBS1
YBR166C	TYR1
YBR197C
YBR198C	TAF5
YBR202W	MCM7
YBR218C	PYC2
YBR219C
YBR220C
YBR249C	ARO4
YBR250W	SPO23
YBR256C	RIB5
YBR257W	POP4
YBR297W	MAL33
YBR298C	MAL31
YBR299W	MAL32
YBR300C
YBR301W	PAU24
YCL008C	STP22
YCL009C	ILV6
YCL017C	NFS1
YCL018W	LEU2
YCL019W
YCL029C	BIK1
YCL030C	HIS4
YCR007C
YCR052W	RSC6
YCR053W	THR4
YCR096C	HMRA2
YCR097W	HMRA1
YEL044W	IES6
YEL045C
YEL046C	GLY1
YEL051W	VMA8
YEL052W	AFG1
YEL062W	NPR2
YEL063C	CAN1
YER001W	MNN1
YER038C	KRE29
YER039C	HVG1
YER052C	HOM3
YER053C	PIC2
YER055C	HIS1
YER056C	FCY2
YER057C	HMF1
YER058W	PET117
YER061C	CEM1
YER062C	GPP2
YER064C	VHR2
YER065C	ICL1
YER068W	MOT2
YER069W	ARG5,6
YER072W	VTC1
YER073W	ALD5
YER089C	PTC2
YER090W	TRP2
YER091C	MET6
YER092W	IES5
YER093C	TSC11
YER175C	TMT1
YER184C	TOG1
YER185W	PUG1
YER187W
YHL001W	RPL14B
YHL002W	HSE1
YHL027W	RIM101
YHL028W	WSC4
YHL050C
YHR006W	STP2
YHR018C	ARG4
YHR019C	DED81
YHR020W
YHR070W	TRM5
YHR071W	PCL5
YHR120W	MSH1
YHR121W	LSM12
YHR122W	CIA2
YHR161C	YAP1801
YHR162W	MPC2
YHR163W	SOL3
YHR166C	CDC23
YHR167W	THP2
YHR176W	FMO1
YHR177W	ROF1
YHR203C	RPS4B
YHR204W	MNL1
YHR211W	FLO5
YHR215W	PHO12
YHR216W	IMD2
YHR217C
YHR219W
YIL011W	TIR3
YIL012W
YIL022W	TIM44
YIL023C	YKE4
YIL053W	GPP1
YIL054W
YIL055C
YIL056W	VHR1
YIL057C	RGI2
YIL066C	RNR3
YIL067C
YIL092W
YIL093C	RSM25
YIL094C	LYS12
YIL095W	PRK1
YIL116W	HIS5
YIL117C	PRM5
YIL164C	NIT1
YIL165C
YIR016W
YIR017C	MET28
YIR018W	YAP5
YIR034C	LYS1
YIR035C	NRE1
YKL015W	PUT3
YKL016C	ATP7
YKL028W	TFA1
YKL029C	MAE1
YKL030W
YKL051W	SFK1
YKL052C	ASK1
YKL053W
YKL080W	VMA5
YKL081W	TEF4
YKL120W	OAC1
YKL121W	DGR2
YKL162C
YKL205W	LOS1
YKL206C	ADD66
YKL207W	EMC3
YKL211C	TRP3
YKL225W
YKR014C	YPT52
YKR043C	SHB17
YKR044W	UIP5
YKR066C	CCP1
YKR067W	GPT2
YKR096W	ESL2
YKR097W	PCK1
YFL064C
YFL063W
YFL062W	COS4
YFL033C	RIM15
YFL032W
YFL031W	HAC1
YFL022C	FRS2
YFL021W	GAT1
YFR007W	YFH7
YFR008W	FAR7
YFR025C	HIS2
YFR056C
YFR055W	IRC7
YBL113C
YDL022W	GPD1
YDL023C
YDL025C	RTK1
YDL053C	PBP4
YDL054C	MCH1
YDL066W	IDP1
YDL067C	COX9
YDL085W	NDE2
YDL086W
YDL104C	QRI7
YDL105W	NSE4
YDL131W	LYS21
YDL132W	CDC53
YDL170W	UGA3
YDL171C	GLT1
YDL182W	LYS20
YDL183C
YDL195W	SEC31
YDL196W
YDL197C	ASF2
YDL198C	GGC1
YDL204W	RTN2
YDL205C	HEM3
YDL248W	COS7
YDR009W	GAL3
YDR010C
YDR011W	SNQ2
YDR034C	LYS14
YDR035W	ARO3
YDR075W	PPH3
YDR076W	RAD55
YDR126W	SWF1
YDR127W	ARO1
YDR150W	NUM1
YDR151C	CTH1
YDR156W	RPA14
YDR157W
YDR158W	HOM2
YDR186C	SND1
YDR187C
YDR188W	CCT6
YDR235W	PRP42
YDR236C	FMN1
YDR243C	PRP28
YDR244W	PEX5
YDR258C	HSP78
YDR259C	YAP6
YDR260C	SWM1
YDR261C	EXG2
YDR341C
YDR342C	HXT7
YDR419W	RAD30
YDR481C	PHO8
YDR482C	CWC21
YDR483W	KRE2
YDR487C	RIB3
YDR488C	PAC11
YDR490C	PKH1
YDR491C
YDR492W	IZH1
YDR493W	MZM1
YDR506C	GMC1
YDR507C	GIN4
YDR508C	GNP1
YDR509W
YDR510W	SMT3
YDR511W	SDH7
YDR525W	API2
YDR526C
YDR527W	RBA50
YDR533C	HSP31
YDR534C	FIT1
YGL008C	PMA1
YGL009C	LEU1
YGL012W	ERG4
YGL013C	PDR1
YGL014W	PUF4
YGL025C	PGD1
YGL026C	TRP5
YGL040C	HEM2
YGL055W	OLE1
YGL056C	SDS23
YGL097W	SRM1
YGL117W
YGL118C
YGL125W	MET13
YGL126W	SCS3
YGL148W	ARO2
YGL149W
YGL150C	INO80
YGL180W	ATG1
YGL181W	GTS1
YGL182C
YGL183C	MND1
YGL184C	STR3
YGL202W	ARO8
YGL203C	KEX1
YGL223C	COG1
YGL224C	SDT1
YGL228W	SHE10
YGL229C	SAP4
YGR014W	MSB2
YGR016W
YGR017W
YGR049W	SCM4
YGR050C
YGR051C
YGR067C
YGR068C	ART5
YGR081C	SLX9
YGR082W	TOM20
YGR096W	TPC1
YGR124W	ASN2
YGR161C	RTS3
YGR179C	OKP1
YGR180C	RNR4
YGR191W	HIP1
YGR192C	TDH3
YGR193C	PDX1
YGR202C	PCT1
YGR203W	YCH1
YGR204W	ADE3
YGR267C	FOL2
YGR268C	HUA1
YGR269W
YGR280C	PXR1
YGR281W	YOR1
YGR286C	BIO2
YGR287C	IMA1
YGR296W	YRF1-3
YJL071W	ARG2
YJL072C	PSF2
YJL073W	JEM1
YJL088W	ARG3
YJL089W	SIP4
YJL090C	DPB11
YJL100W	LSB6
YJL101C	GSH1
YJL129C	TRK1
YJL130C	URA2
YJL199C	MBB1
YJL200C	ACO2
YJL210W	PEX2
YJL211C
YJL212C	OPT1
YJR007W	SUI2
YJR008W	MHO1
YJR010W	MET3
YJR016C	ILV3
YJR017C	ESS1
YJR018W
YJR019C	TES1
YJR024C	MDE1
YJR025C	BNA1
YJR026W
YJR027W
YJR064W	CCT5
YJR065C	ARP3
YJR103W	URA8
YJR104C	SOD1
YJR105W	ADO1
YJR109C	CPA2
YJR110W	YMR1
YJR111C	PXP2
YJR112W	NNF1
YJR145C	RPS4A
YJR146W
YJR147W	HMS2
YJR162C
YLL027W	ISA1
YLL028W	TPO1
YLL029W	FRA1
YLL046C	RNP1
YLL047W
YLL048C	YBT1
YLL058W
YLL059C
YLL065W
YLL067C
YLR027C	AAT2
YLR152C
YLR153C	ACS2
YLR178C	TFS1
YLR179C
YLR180W	SAM1
YLR211C	ATG38
YLR212C	TUB4
YLR249W	YEF3
YLR250W	SSP120
YLR255C
YLR256W	HAP1
YLR301W	HRI1
YLR302C
YLR303W	MET17
YLR326W
YLR327C	TMA10
YLR328W	NMA1
YLR354C	TAL1
YLR355C	ILV5
YLR356W	ATG33
YLR450W	HMG2
YLR451W	LEU3
YML054C	CYB2
YML088W	UFO1
YML089C
YML090W
YML116W	ATR1
YML117W	NAB6
YML116W-A
YML122C
YML123C	PHO84
YMR017W	SPO20
YMR018W	PEX9
YMR019W	STB4
YMR056C	AAC1
YMR057C
YMR058W	FET3
YMR062C	ARG7
YMR063W	RIM9
YMR094W	CTF13
YMR095C	SNO1
YMR096W	SNZ1
YMR103C
YMR104C	YPK2
YMR107W	SPG4
YMR108W	ILV2
YMR135C	GID8
YMR135W-A
YMR136W	GAT2
YMR145C	NDE1
YMR146C	TIF34
YMR188C	MRPS17
YMR189W	GCV2
YMR195W	ICY1
YMR196W
YMR202W	ERG2
YMR203W	TOM40
YMR229C	RRP5
YMR243C	ZRC1
YMR251W	GTO3
YMR251W-A	HOR7
YMR279C	ATR2
YMR322C	SNO4
YMR323W	ERR3
YMR326C
YNL004W	HRB1
YNL005C	MRP7
YNL022C	RCM1
YNL023C	FAP1
YNL030W	HHF2
YNL031C	HHT2
YNL032W	SIW14
YNL036W	NCE103
YNL037C	IDH1
YNL065W	AQR1
YNL066W	SUN4
YNL075W	IMP4
YNL076W	MKS1
YNL086W	SNN1
YNL087W	TCB2
YNL103W	MET4
YNL104C	LEU4
YNL124W	NAF1
YNL125C	ESBP6
YNL141W	AAH1
YNL142W	MEP2
YNL152W	INN1
YNL153C	GIM3
YNL154C	YCK2
YNL179C
YNL180C	RHO5
YNL220W	ADE12
YNL221C	POP1
YNL227C	JJJ1
YNL228W
YNL229C	URE2
YNL238W	KEX2
YNL239W	LAP3
YNL240C	NAR1
YNL309W	STB1
YNL310C	ZIM17
YNL311C	SKP2
YNL337W
YNL338W
YNL339C	YRF1-6
YNR008W	LRO1
YNR009W	NRM1
YNR050C	LYS9
YNR069C	BSC5
YNR077C
YOL019W
YOL020W	TAT2
YOL021C	DIS3
YOL058W	ARG1
YOL059W	GPD2
YOL063C	CRT10
YOL064C	MET22
YOL086C	ADH1
YOL089C	HAL9
YOL090W	MSH2
YOL091W	SPO21
YOL118C
YOL119C	MCH4
YOL125W	TRM13
YOL126C	MDH2
YOL140W	ARG8
YOL141W	PPM2
YOR032C	HMS1
YOR042W	CUE5
YOR043W	WHI2
YOR044W	IRC23
YOR054C	VHS3
YOR055W
YOR056C	NOB1
YOR099W	KTR1
YOR100C	CRC1
YOR107W	RGS2
YOR108W	LEU9
YOR130C	ORT1
YOR131C
YOR147W	MDM32
YOR182C	RPS30B
YOR183W	FYV12
YOR184W	SER1
YOR221C	MCT1
YOR222W	ODC2
YOR229W	WTM2
YOR230W	WTM1
YOR284W	HUA2
YOR285W	RDL1
YOR286W	RDL2
YOR301W	RAX1
YOR302W
YOR303W	CPA1
YOR336W	KRE5
YOR337W	TEA1
YOR344C	TYE7
YOR370C	MRS6
YOR371C	GPB1
YOR387C
YPL001W	HAT1
YPL061W	ALD6
YPL062W
YPL063W	TIM50
YPL066W	RGL1
YPL067C	HTC1
YPL068C
YPL111W	CAR1
YPL112C	PEX25
YPL135W	ISU1
YPL136W
YPL137C	GIP3
YPL140C	MKK2
YPL188W	POS5
YPL189W	GUP2
YPL250C	ATG41
YPL251W
YPL252C	YAH1
YPL263C	KEL3
YPL264C
YPL269W	KAR9
YPL270W	MDL2
YPL273W	SAM4
YPL274W	SAM3
YPR001W	CIT3
YPR009W	SUT2
YPR036W	VMA13
YPR037C	ERV2
YPR038W	IRC16
YPR057W	BRR1
YPR058W	YMC1
YPR059C
YPR110C	RPC40
YPR111W	DBF20
YPR145W	ASN1
YPR157W	TDA6
YPR159W	KRE6
YPR167C	MET16
YPR168W	NUT2
YPR184W	GDB1
YPR185W	ATG13
YPL249C-A	RPL36B
snR62	SNR62
snR64	SNR64
RDN5-1	RDN5-1
RDN25-2	RDN25-2
RDN37-2	RDN37-2
snR45	SNR45
YER039C-A
YDR034C-A
YDR034W-B
YDR525W-A	SNA2
YER091C-A
YKL162C-A
YMR194C-A
snR49	SNR49
snR30	SNR30
YBR085C-A
YDL085C-A
YBR103C-A
YOL086W-A	MHF1
YCR097W-A
YPR036W-A	SPO24
YMR194C-B	CMC4
YCR108C
YML054C-A
YPL250W-A
YBL113W-A
YBR298C-A
YDR510C-A
YDR524C-A
YER175W-A
YHL050W-A
YHR219C-A
YLL067W-A
YNL103W-A
YOL019W-A
YOL166W-A
YPL135C-A
YPR159C-A
YDR524C-B
YDR524W-C
YER038W-A	FMP49
YER068C-A
YFL021C-A
YHL002C-A
YHR070C-A
YIL066W-A
YIR017W-A
YGL014C-A
ETS2-2	ETS2-2
YER090C-A
YGR161W-C
ZOD1	ZOD1
YBR201C-A	MIN7
RNA170	RNA170

## Sheet: Homer Annotation of the peak
Chr	Start	End	Genomic Features	Distance from TSS	Possible gene target																							Gene	Type
chrIV	836001	836100	promoter-TSS	-371	YDR188W
chrIV	1428901	1429200	promoter-TSS	-70	YDR487C
chrIV	770001	770300	promoter-TSS	-207	YDR158W
chrIV	93901	94100	promoter-TSS	-255	YDL205C
chrII	323901	324700	promoter-TSS	-355	YBR043C
chrVII	1068101	1068500	exon	691	YGR287C
chrXI	38101	38400	promoter-TSS	-97	YKL211C
chrXV	1070801	1070900	promoter-TSS	-609	YOR387C
chrXI	383401	383600	TTS	1002	YKL030W
chrX	173101	173200	promoter-TSS	-783	YJL130C
chrIII	216201	216300	promoter-TSS	-447	YCR053W
chrVIII	118101	118600	exon	536	YHR006W
chrII	804001	804100	TTS	425	YBR298C
chrVIII	456001	456100	promoter-TSS	-541	YHR177W
chrIX	420701	421200	promoter-TSS	-214	YIR034C
chrII	135701	136400	promoter-TSS	52	YBL044W
chrV	152601	153300	promoter-TSS	-570	YER001W
chrXIV	345401	345800	promoter-TSS	-324	YNL154C
chrII	804501	804600	promoter-TSS	-75	YBR298C
chrIII	91001	92100	exon	226	YCL018W
chrXII	514301	514600	promoter-TSS	263	YLR179C
chrXV	288601	288700	promoter-TSS	230	YOL019W-A
chrVII	472601	472700	promoter-TSS	-205	YGL012W
chrV	265401	266500	promoter-TSS	-165	YER055C
chrXIII	540101	540800	promoter-TSS	-394	YMR135C
chrVII	397801	397900	promoter-TSS	-232	YGL056C
chrX	557601	558000	TTS	1358	YJR065C
chrV	279401	279600	TTS	126	YER061C
chrV	303601	304100	promoter-TSS	-180	YER073W
chrIV	334601	334800	promoter-TSS	-135	YDL066W
chrXIII	306701	306800	promoter-TSS	-739	YMR017W
chrXV	570501	571500	promoter-TSS	-193	YOR130C
chrIV	274201	274300	TTS	626	YDL104C
chrIV	407301	407700	promoter-TSS	-294	YDL025C
chrVII	159001	159400	promoter-TSS	-865	YGL180W
chrXIV	762801	763200	promoter-TSS	-408	YNR069C
chrXIV	559301	559700	promoter-TSS	-314	YNL036W
chrIX	384001	384400	promoter-TSS	-81	YIR017C
chrXIV	200001	200200	promoter-TSS	-123	YNL240C
chrVI	32001	32500	-1710	-1710	YFL051C
chrIV	410901	411200	(YDL022C-A)	-775	YDL022W
chrIV	1461601	1461700	promoter-TSS	-96	YDR506C
chrXIII	473401	473500	promoter-TSS	-186	YMR103C
chrIV	302901	303000	(YDL086C-A)	-261	YDL085W
chrIV	465101	465600	promoter-TSS	33	YDR010C
chrXII	793601	793700	2249	2249	YLR333C
chrXIV	466101	466200	promoter-TSS	-184	YNL086W
chrX	471301	472300	promoter-TSS	-129	YJR025C
chrXVI	297001	297600	promoter-TSS	-253	YPL135W
chrVII	739601	739900	promoter-TSS	-194	YGR124W
chrIV	1153501	1154200	promoter-TSS	-224	YDR341C
chrXII	444401	445300	promoter-TSS	-162	YLR152C
chrVIII	553601	554700	promoter-TSS	-246	YHR216W
chrX	451801	451900	promoter-TSS	-580	YJR008W
chrIV	950701	950800	promoter-TSS	187	YDR244W
chrII	375801	375900	promoter-TSS	-160	YBR068C
chrVIII	555701	556100	TTS	1142	YHR217C
chrIV	155701	156500	promoter-TSS	-218	YDL170W
chrII	662101	663100	promoter-TSS	-351	YBR218C
chrIV	104201	105200	promoter-TSS	-149	YDL198C
chrXVI	44301	44600	promoter-TSS	-106	YPL264C
chrXIII	396001	397000	promoter-TSS	-121	YMR062C
chrXIV	359301	359400	promoter-TSS	-246	YNL141W
chrV	271401	271500	promoter-TSS	-318	YER058W
chrXVI	287001	287400	TTS	-1139	YPL141C
chrXII	564401	564500	promoter-TSS	81	YLR211C
chrXI	567301	567400	promoter-TSS	-152	YKR066C
chrXII	645801	645900	promoter-TSS	103	YLR255C
chrXI	666601	666800	5258	5258	YKR106W
chrXIV	622501	623400	promoter-TSS	35	YNL004W
chrVII	323601	324000	TTS	-1531	YGL096W
chrXIV	6601	6700	promoter-TSS	89	YNL338W
chrIV	1434601	1434700	promoter-TSS	-274	YDR492W
chrII	466001	466900	promoter-TSS	-680	YBR112C
chrII	23801	23900	promoter-TSS	-248	YBL102W
chrXIII	756401	756500	promoter-TSS	-284	YMR243C
chrXII	197801	198700	promoter-TSS	-165	YLR027C
chrXV	207001	207600	promoter-TSS	-124	YOL064C
chrXI	1	200	promoter-TSS	-351	YKL225W
chrVIII	556801	557000	TTS	142	YHR217C
chrII	251501	251600	promoter-TSS	-534	YBR007C
chrV	540101	540900	promoter-TSS	-137	YER175C
chrIX	438801	439000	-2917	-2917	YIR042C
chrIX	34501	35000	promoter-TSS	-64	YIL164C
chrXIV	503101	503500	promoter-TSS	-424	YNL065W
chrIV	1490801	1490900	(YDR524C-A)	-244	YDR527W
chrXV	770301	770400	promoter-TSS	-450	YOR230W
chrII	802201	802500	TTS	1827	YBR297W
chrXII	449201	449600	-1086	-1086	YLR154C
chrXII	1	100	(YLL067W-A)	-793	YLL067W-A
chrXV	953701	954400	promoter-TSS	-294	YOR337W
chrXII	22601	23200	promoter-TSS	80	YLL059C
chrXV	83301	83500	promoter-TSS	-434	YOL125W
chrVIII	140901	142100	promoter-TSS	-98	YHR018C
chrXV	978801	978900	promoter-TSS	-781	YOR344C
chrVII	884101	884200	promoter-TSS	-340	YGR192C
chrVII	677501	677900	promoter-TSS	-995	YGR097W
chrXIV	642101	642600	promoter-TSS	-340	YNR009W
chrXV	146301	146400	exon	1016	YOL091W
chrXI	521801	521900	promoter-TSS	-138	YKR043C
chrII	449401	449500	(YBR103C-A)	13	YBR103C-A
chrXV	1031301	1031600	promoter-TSS	-456	YOR370C
chrVII	115301	116000	promoter-TSS	-409	YGL202W
chrVII	1067101	1067500	TTS	1691	YGR287C
chrVII	271801	272400	promoter-TSS	-420	YGL125W
chrXII	83901	84100	promoter-TSS	-804	YLL028W
chrVII	1051801	1052300	promoter-TSS	-325	YGR280C
chrVIII	1	100	(YHL050W-A)	-761	YHL050W-A
chrXIV	576101	576400	promoter-TSS	-200	YNL031C
chrVIII	555001	555400	exon	804	YHR216W
chrIV	521401	521800	(YDR034C-A)	-216	YDR035W
chrXII	640001	640200	promoter-TSS	-217	YLR250W
chrIV	1436001	1436100	promoter-TSS	-167	YDR493W
chrVII	1064401	1065800	promoter-TSS	-160	YGR286C
chrII	84301	84400	promoter-TSS	-89	YBL076C
chrXV	757801	758400	promoter-TSS	-230	YOR222W
chrXV	285701	285800	promoter-TSS	-324	YOL021C
chrXII	839001	840100	promoter-TSS	-297	YLR355C
chrIII	125101	125300	TTS	1530	YCR007C
chrII	331601	331700	promoter-TSS	-139	YBR046C
chrVII	287901	288500	promoter-TSS	251	YGL118C
chrX	305601	306300	promoter-TSS	-88	YJL072C
chrXV	410101	410300	promoter-TSS	-670	YOR043W
chrXV	391101	391200	promoter-TSS	-75	YOR032C
chrII	801501	801600	exon	1027	YBR297W
chrVII	643801	643900	promoter-TSS	-70	YGR081C
chrX	623101	623500	promoter-TSS	-281	YJR105W
chrVIII	143601	144000	promoter-TSS	-196	YHR020W
chrXIII	667901	668100	promoter-TSS	463	YMR202W
chrIV	703701	704700	promoter-TSS	-284	YDR127W
chrXI	217101	217200	promoter-TSS	-194	YKL120W
chrIV	1	100	-1752	-1752	YDL248W
chrVI	4701	4800	promoter-TSS	-316	YFL063W
chrXV	849501	849700	promoter-TSS	-35	YOR285W
chrVI	95601	95700	promoter-TSS	-316	YFL021W
chrVIII	422301	423100	promoter-TSS	-372	YHR162W
chrVIII	562401	562600	(YHR219C-A)	-819	YHR219C-A
chrIII	294001	294300	promoter-TSS	-289	YCR097W-A
chrI	230101	230200	TTS	1306	YAR075W
chrXI	146801	147300	(YKL162C-A)	-976	YKL162C-A
chrXI	466001	466100	promoter-TSS	21	YKR014C
chrXIV	485301	485400	promoter-TSS	-257	YNL075W
chrIII	92501	93100	TTS	1470	YCL017C
chrXII	1064901	1065200	promoter-TSS	-906	YLR462W
chrII	807801	808400	promoter-TSS	-957	YBR301W
chrX	703301	704000	promoter-TSS	-235	YJR146W
chrIV	1468501	1469400	promoter-TSS	-450	YDR510W
chrXIII	91801	91900	promoter-TSS	-385	YML088W
chrXVI	841001	841100	promoter-TSS	-216	YPR157W
chrXIV	715301	715900	promoter-TSS	-212	YNR050C
chrXIII	655801	655900	exon	774	YMR196W
chrXIII	653401	653900	(YMR194C-B)	-384	YMR195W
chrXIV	590901	591000	TTS	210	YNL023C
chrXII	86701	87300	promoter-TSS	-403	YLL027W
chrVII	421001	421100	promoter-TSS	-495	YGL040C
chrIV	757701	758000	exon	-1588	YDR149C
chrIV	360501	361200	TTS	435	YDL054C
chrVIII	50601	51000	promoter-TSS	-311	YHL027W
chrX	632801	633700	promoter-TSS	-309	YJR109C
chrV	257701	258800	promoter-TSS	-292	YER052C
chrXIV	51601	52000	promoter-TSS	-112	YNL311C
chrXV	522701	522800	promoter-TSS	-277	YOR108W
chrXV	58101	59100	promoter-TSS	-159	YOL140W
chrXVI	645001	646200	(YPR036W-A)	-350	YPR036W-A
chrVII	466401	466600	(YGL014C-A)	-102	YGL014C-A
chrX	745601	745700	promoter-TSS	-389	YJR162C
chrXV	771401	771500	exon	650	YOR230W
chrX	466001	466600	promoter-TSS	-92	YJR016C
chrVI	6001	6100	promoter-TSS	-376	YFL062W
chrIV	1502201	1502600	promoter-TSS	-240	YDR533C
chrII	615801	616100	promoter-TSS	-94	YBR197C
chrXVI	556001	556300	promoter-TSS	-227	YPR001W
chrXV	1	100	(YOL166W-A)	-535	YOL166W-A
chrVII	79001	79300	promoter-TSS	-293	YGL224C
chrX	236601	236800	promoter-TSS	-344	YJL101C
chrX	36501	36900	promoter-TSS	-219	YJL210W
chrII	1	200	(YBL113W-A)	-546	YBL113W-A
chrIII	105201	106200	promoter-TSS	-152	YCL009C
chrXV	430501	430600	promoter-TSS	-693	YOR054C
chrXVI	214901	215100	-1038	-1038	YPL177C
chrX	268001	268900	promoter-TSS	-349	YJL088W
chrXVI	24801	25500	promoter-TSS	63	YPL273W
chrX	557101	557200	TTS	1236	YJR064W
chrVIII	103601	103800	(YHL002C-A)	-577	YHL001W
chrXIII	731201	731400	promoter-TSS	-177	YMR229C
chrII	536301	536400	promoter-TSS	-225	YBR147W
chrXVI	877701	877800	promoter-TSS	-118	YPR167C
chrVIII	236001	236900	(YHR070C-A)	62	YHR070C-A
chrIV	974101	974600	promoter-TSS	-107	YDR258C
chrXVI	860401	860500	(YPR159C-A)	-35	YPR159C-A
chrXV	218301	219400	promoter-TSS	-361	YOL058W
chrVI	160201	160300	promoter-TSS	-285	YFR008W
chrVII	1084101	1084200	promoter-TSS	-714	YGR296W
chrIV	1305301	1305400	promoter-TSS	-917	YDR420W
chrXVI	673501	673600	promoter-TSS	-201	YPR058W
chrXII	1035401	1035900	promoter-TSS	-443	YLR451W
chrXI	408001	408600	promoter-TSS	-244	YKL015W
chrIV	132301	133500	promoter-TSS	-537	YDL182W
chrVII	1066101	1066200	-1210	-1210	YGR286C
chrXVI	907101	907300	promoter-TSS	-18	YPR185W
chrII	802801	803300	exon	1425	YBR298C
chrVII	66801	67000	promoter-TSS	59	YGL229C
chrXV	513201	513400	TTS	978	YOR100C
chrIX	238001	238200	promoter-TSS	-340	YIL067C
chrXI	340601	341000	promoter-TSS	-254	YKL052C
chrV	559001	559200	promoter-TSS	-354	YER185W
chrXI	49601	50000	promoter-TSS	9	YKL206C
chrXIII	774101	774400	(YMR251W-A)	-502	YMR251W-A
chrXIII	457901	458400	promoter-TSS	-191	YMR095C
chrXIV	234101	234300	promoter-TSS	-213	YNL220W
chrXI	284601	284900	promoter-TSS	-280	YKL080W
chrXV	679101	679200	promoter-TSS	-207	YOR184W
chrI	27201	27300	exon	718	YAL063C
chrIII	1	400	-1192	-1192	YCL076W
chrXI	384901	385100	promoter-TSS	-275	YKL029C
chrX	58701	59300	promoter-TSS	-187	YJL200C
chrXII	732201	732300	promoter-TSS	-292	YLR303W
chrXI	20901	21200	-1184	-1184	YKL217W
chrXV	607701	607800	TTS	1143	YOR147W
chrIV	226901	227300	promoter-TSS	-293	YDL131W
chrIII	68001	69000	promoter-TSS	-167	YCL030C
chrVII	809501	810200	promoter-TSS	-377	YGR161W-C
chrXIII	388701	388900	promoter-TSS	-22	YMR058W
chrII	419601	420300	(YBR085C-A)	-786	YBR085C-A
chrXVI	425601	425900	promoter-TSS	97	YPL067C
chrIV	598201	598500	promoter-TSS	-118	YDR076W
chrIX	333201	333500	promoter-TSS	339	YIL012W
chrVI	204401	204700	exon	200	YFR025C
chrXIII	37701	38000	promoter-TSS	-346	YML116W
chrXVI	576201	576300	promoter-TSS	-302	YPR009W
chrVII	478701	479200	promoter-TSS	-298	YGL009C
chrII	803601	803700	exon	825	YBR298C
chrVII	625201	625300	promoter-TSS	-464	YGR067C
chrXVI	822201	822600	promoter-TSS	-220	YPR145W
chrXIV	784001	784300	promoter-TSS	-609	YNR077C
chrV	566701	566800	TTS	520	YER187W
chrIV	106501	106800	promoter-TSS	-91	YDL196W
chrVIII	353201	353800	promoter-TSS	-125	YHR122W
chrXIV	201601	201700	promoter-TSS	-778	YNL238W
chrIV	763801	764000	TTS	1255	YDR151C
chrXII	783601	784200	promoter-TSS	-513	YLR327C
chrIV	2201	2300	exon	448	YDL248W
chrXIII	167801	167900	promoter-TSS	-69	YML054C-A
chrVII	854901	855100	promoter-TSS	-105	YGR179C
chrIX	142301	143100	promoter-TSS	-228	YIL116W
chrV	228601	228900	promoter-TSS	299	YER038W-A
chrII	533401	533600	promoter-TSS	49	YBR144C
chrXIII	26001	26100	promoter-TSS	-250	YML123C
chrX	636701	636900	promoter-TSS	-94	YJR111C
chrIV	512101	512600	promoter-TSS	-241	YDR034C
chrV	337601	337900	promoter-TSS	-199	YER090W
chrXIII	919601	919700	promoter-TSS	-438	YMR323W
chrXIV	426601	427700	promoter-TSS	-396	YNL104C
chrVI	74801	74900	promoter-TSS	-22	YFL032W
chrVI	4201	4300	promoter-TSS	-404	YFL064C
chrXVI	747301	747400	promoter-TSS	44	YPR111W
chrXIV	392601	392900	promoter-TSS	-142	YNL124W
chrXV	412601	412800	promoter-TSS	-307	YOR044W
chrVII	520001	520200	TTS	1976	YGR015C
chrV	33201	34400	promoter-TSS	-334	YEL063C
chrXV	882201	882600	promoter-TSS	-365	YOR302W
chrXIII	483601	483700	promoter-TSS	-434	YMR108W
chrXVI	339101	339800	promoter-TSS	-494	YPL111W
chrVIII	438401	438600	promoter-TSS	550	YHR166C
chrVIII	525801	525900	exon	458	YHR211W
chrXV	96301	96700	promoter-TSS	-139	YOL119C
chrII	718101	718400	promoter-TSS	-256	YBR249C
chrVII	592401	592700	promoter-TSS	-108	YGR050C
chrII	193501	193900	promoter-TSS	-422	YBL015W
chrX	265401	265600	promoter-TSS	-426	YJL089W
chrXII	46401	46700	promoter-TSS	-122	YLL047W
chrV	68901	69500	promoter-TSS	65	YEL045C
chrIX	310901	311100	promoter-TSS	-165	YIL022W
chrIX	248901	249600	promoter-TSS	-741	YIL056W
chrXIV	219901	220000	promoter-TSS	251	YNL229C
chrXIII	924301	924400	promoter-TSS	-548	YMR326C
chrIV	1419801	1420600	promoter-TSS	50	YDR481C
chrIV	1489801	1490200	(YDR524C-B)	-10	YDR524C-A
chrXVI	191601	191800	TTS	294	YPL188W
chrII	266201	266300	promoter-TSS	-369	YBR013C
chrXV	159401	159500	promoter-TSS	277	YOL086W-A
chrXII	459701	460600	2521	2521	YLR154C-G
chrXIII	557001	557500	promoter-TSS	-775	YMR145C
chrII	728101	728200	promoter-TSS	-48	YBR256C
chrV	58101	58400	promoter-TSS	-128	YEL051W
chrVII	905401	906000	promoter-TSS	-234	YGR204W
chrXIII	312001	312100	promoter-TSS	-106	YMR019W
chrXII	11201	11300	promoter-TSS	-476	YLL065W
chrIX	254601	254900	promoter-TSS	207	YIL054W
chrX	455701	455800	promoter-TSS	-489	YJR010W
chrIX	186901	187100	TTS	632	YIL094C
chrVII	448601	448700	promoter-TSS	-115	YGL026C
chrIII	316501	316600	promoter-TSS	-362	YCR108C
chrV	342401	342600	promoter-TSS	111	YER091C-A
chrVII	226001	226400	promoter-TSS	-199	YGL148W
chrVI	263101	263900	promoter-TSS	-704	YFR055W
chrXVI	32701	32800	promoter-TSS	-263	YPL269W
chrV	284501	285100	promoter-TSS	-578	YER064C
chrII	625201	625700	(YBR201C-A)	-322	YBR202W
chrXIII	826101	826200	TTS	201	YMR279C
chrVII	1025601	1026000	promoter-TSS	-65	YGR267C
chrII	402201	402600	exon	-1510	YBR080C
chrXV	150601	150700	TTS	2840	YOL089C
chrXVI	432101	432600	promoter-TSS	-238	YPL061W
chrXII	837601	837700	promoter-TSS	-293	YLR354C
chrV	294701	295600	promoter-TSS	-260	YER069W
chrVII	882901	883000	TTS	860	YGR192C
chrVII	156101	156700	promoter-TSS	-388	YGL184C
chrIV	934701	935400	TTS	842	YDR236C
chrIX	250301	250600	exon	459	YIL056W
chrXIII	637101	637300	promoter-TSS	-196	YMR188C
chrXIV	300901	301200	promoter-TSS	53	YNL179C
chrII	473701	474400	promoter-TSS	-124	YBR115C
chrVII	523501	523600	promoter-TSS	-237	YGR017W
chrXVI	74101	75400	promoter-TSS	-31	YPL250C
chrIV	976501	976800	promoter-TSS	579	YDR260C
chrXI	630401	630800	promoter-TSS	-552	YKR097W
chrIX	189101	189400	promoter-TSS	184	YIL092W
chrVIII	505801	505900	promoter-TSS	-320	YHR203C
chrII	569801	569900	TTS	998	YBR165W
annotating	peaks	file

## Sheet: Direct targets induced by Gcn4
Direct targets induced by Gcn4
YBR043C
YBR046C
YBR047W
YBR104W
YBR144C
YBR145W
YBR146W
YBR147W
YBR218C
YBR249C
YBR256C
YCL009C
YCL018W
YCL030C
YCR053W
YDL025C
YDL054C
YDL066W
YDL085W
YDL131W
YDL170W
YDL182W
YDL198C
YDL204W
YDR035W
YDR127W
YDR158W
YDR258C
YDR487C
YDR493W
YDR511W
YDR533C
YEL045C
YEL046C
YEL063C
YER052C
YER055C
YER058W
YER068C-A
YER069W
YER073W
YER090C-A
YER090W
YER091C
YER175C
YFL021W
YGL009C
YGL026C
YGL117W
YGL118C
YGL125W
YGL148W
YGL180W
YGL184C
YGL202W
YGL224C
YGR082W
YGR124W
YGR161C
YGR161W-C
YGR192C
YGR267C
YHL028W
YHR018C
YHR071W
YHR122W
YHR162W
YIL011W
YIL093C
YIL116W
YIL164C
YIL165C
YIR034C
YJL071W
YJL088W
YJL089W
YJL199C
YJR016C
YJR025C
YJR027W
YJR109C
YJR111C
YKL015W
YKL211C
YLL046C
YLR027C
YLR152C
YLR178C
YLR302C
YLR303W
YLR354C
YLR356W
YML116W
YMR062C
YMR094W
YMR095C
YMR096W
YMR108W
YMR188C
YMR189W
YMR195W
YMR322C
YNL103W-A
YNL104C
YNL180C
YNL239W
YNL311C
YNR050C
YNR069C
YOL058W
YOL064C
YOL086C
YOL091W
YOL140W
YOR130C
YOR184W
YOR222W
YOR230W
YOR302W
YOR303W
YOR337W
YPL250C
YPL251W
YPL252C
YPL264C
YPL273W
YPR036W-A
YPR058W
YPR059C
YPR145W
YPR167C
YPR184W
YPR185W

## Sheet: Direct targets repressd by Gcn4
Direct targets repressed by Gcn4
YGR280C
YGR296W
YHL001W
YHR070C-A
YHR203C
YHR204W
YIL117C
YJR145C
YKR097W
YLR249W
YMR058W
YMR229C
YNL075W
YNL141W
YOL125W
YOL126C
YOR032C
YOR107W
YOR182C
YPL068C
YPL249C-A
YPL263C
YPR110C
YPR157W

## Sheet: Indirect targets induced byGcn4
Indirect targets induced by Gcn4
YAL005C
YAL008W
YAL016C-B
YAL060W
YAL061W
YAR007C
YBL002W
YBL003C
YBL022C
YBL038W
YBL064C
YBR035C
YBR037C
YBR053C
YBR072W
YBR088C
YBR089W
YBR139W
YBR248C
YBR282W
YBR285W
YCL025C
YCL026C-B
YCL040W
YCL042W
YCL048W-A
YCR003W
YCR012W
YCR013C
YCR085W
YCR088W
YDL021W
YDL137W
YDL169C
YDL202W
YDL222C
YDR019C
YDR032C
YDR059C
YDR070C
YDR092W
YDR097C
YDR154C
YDR155C
YDR194C
YDR214W
YDR237W
YDR248C
YDR296W
YDR316W
YDR337W
YDR343C
YDR347W
YDR354W
YDR375C
YDR379C-A
YDR426C
YDR502C
YDR515W
YEL009C
YEL050C
YEL050W-A
YEL069C
YER003C
YER004W
YER012W
YER026C
YER037W
YER040W
YER042W
YER050C
YER070W
YER081W
YER086W
YER088C-A
YER103W
YER128W
YER142C
YER182W
YFL013W-A
YFL014W
YFL016C
YFL028C
YFL030W
YFR047C
YFR052C-A
YFR053C
YGL032C
YGL059W
YGL068W
YGL121C
YGL156W
YGL218W
YGL219C
YGL236C
YGR018C
YGR029W
YGR037C
YGR043C
YGR044C
YGR053C
YGR055W
YGR065C
YGR084C
YGR088W
YGR157W
YGR174C
YGR209C
YGR231C
YGR232W
YGR248W
YGR254W
YGR256W
YHL034C
YHR024C
YHR028W-A
YHR029C
YHR059W
YHR087W
YHR104W
YHR116W
YHR137W
YHR153C
YHR182C-A
YHR183W
YHR208W
YIL070C
YIL111W
YIR036W-A
YIR037W
YIR038C
YJL001W
YJL052C-A
YJL052W
YJL060W
YJL062W-A
YJL063C
YJL066C
YJL067W
YJL068C
YJL074C
YJL096W
YJL180C
YJR009C
YJR034W
YJR045C
YJR073C
YJR074W
YJR130C
YJR154W
YKL023W
YKL033W-A
YKL060C
YKL087C
YKL103C
YKL137W
YKL138C
YKL151C
YKL152C
YKL153W
YKL192C
YKL194C
YKL195W
YKL218C
YKR006C
YKR039W
YKR076W
YKR085C
YLL009C
YLL018C
YLL024C
YLL039C
YLR053C
YLR069C
YLR109W
YLR183C
YLR203C
YLR259C
YLR290C
YLR299W
YLR312W-A
YLR348C
YLR411W
YLR438W
YML009C
YML110C
YML128C
YML131W
YMR024W
YMR048W
YMR076C
YMR090W
YMR173W
YMR173W-A
YMR174C
YMR175W
YMR186W
YMR250W
YMR271C
YMR297W
YMR315W
YMR321C
YNL015W
YNL070W
YNL102W
YNL129W
YNL138W
YNL160W
YNL184C
YNL185C
YNL200C
YNL202W
YNL241C
YNL274C
YNL306W
YNL312W
YNL315C
YNR022C
YNR034W-A
YNR037C
YNR040W
YNR068C
YNR072W
YOL023W
YOL027C
YOL052C-A
YOL082W
YOL150C
YOL151W
YOL155C
YOR020C
YOR073W-A
YOR074C
YOR120W
YOR121C
YOR150W
YOR158W
YOR173W
YOR185C
YOR187W
YOR200W
YOR201C
YOR202W
YOR203W
YOR323C
YOR339C
YOR354C
YOR374W
YOR391C
YOR392W
YPL033C
YPL072W
YPL092W
YPL127C
YPL154C
YPL171C
YPL172C
YPL183W-A
YPL186C
YPL215W
YPL267W
YPR099C
YPR123C
YPR160W
YPR166C

## Sheet: Indirect target represed byGcn4
Indirect targets repressed by Gcn4
YAL025C
YAL036C
YAL059W
YAR028W
YAR029W
YAR030C
YAR031W
YBL004W
YBL027W
YBL028C
YBL039C
YBL042C
YBL054W
YBL068W
YBL071C
YBL071W-A
YBL072C
YBL081W
YBL087C
YBL092W
YBR020W
YBR021W
YBR030W
YBR031W
YBR048W
YBR079C
YBR084C-A
YBR084W
YBR142W
YBR180W
YBR181C
YBR182C
YBR182C-A
YBR189W
YBR190W
YBR191W
YBR191W-A
YBR238C
YBR247C
YBR266C
YBR267W
YCL031C
YCL037C
YCL054W
YCL059C
YCR005C
YCR025C
YCR031C
YCR047C
YCR057C
YCR072C
YCR087W
YCR106W
YDL014W
YDL037C
YDL039C
YDL050C
YDL051W
YDL060W
YDL061C
YDL062W
YDL063C
YDL075W
YDL081C
YDL082W
YDL083C
YDL129W
YDL130W
YDL133C-A
YDL136W
YDL148C
YDL150W
YDL151C
YDL152W
YDL153C
YDL167C
YDL184C
YDL191W
YDL208W
YDL213C
YDL228C
YDL229W
YDL241W
YDR012W
YDR020C
YDR021W
YDR024W
YDR025W
YDR042C
YDR043C
YDR045C
YDR060W
YDR064W
YDR083W
YDR087C
YDR091C
YDR101C
YDR144C
YDR161W
YDR165W
YDR184C
YDR299W
YDR324C
YDR382W
YDR385W
YDR398W
YDR417C
YDR418W
YDR446W
YDR447C
YDR449C
YDR450W
YDR465C
YDR471W
YDR496C
YDR499W
YDR500C
YEL026W
YEL040W
YEL048C
YEL053W-A
YEL054C
YER006W
YER036C
YER044C-A
YER056C-A
YER074W
YER102W
YER110C
YER115C
YER117W
YER126C
YER127W
YER130C
YER131W
YER137C
YER145C
YER167W
YFL034C-A
YFR031C-A
YFR032C
YFR032C-A
YFR034W-A
YGL029W
YGL030W
YGL031C
YGL076C
YGL078C
YGL088W
YGL099W
YGL102C
YGL103W
YGL111W
YGL120C
YGL123C-A
YGL123W
YGL135W
YGL147C
YGL162W
YGL171W
YGL188C-A
YGL189C
YGL209W
YGL255W
YGR027C
YGR034W
YGR085C
YGR090W
YGR103W
YGR118W
YGR123C
YGR128C
YGR145W
YGR148C
YGR159C
YGR160W
YGR164W
YGR173W
YGR176W
YGR177C
YGR200C
YGR213C
YGR214W
YGR240C-A
YGR245C
YGR251W
YGR265W
YGR271C-A
YGR283C
YHL011C
YHL015W
YHL026C
YHR010W
YHR021C
YHR030C
YHR040W
YHR052W
YHR066W
YHR072W-A
YHR085W
YHR089C
YHR095W
YHR128W
YHR136C
YHR141C
YHR143W-A
YHR148W
YHR170W
YHR196W
YHR197W
YIL018W
YIL019W
YIL052C
YIL064W
YIL068W-A
YIL069C
YIL091C
YIL096C
YIL104C
YIL122W
YIL127C
YIL132C
YIL133C
YIL148W
YIR026C
YJL010C
YJL011C
YJL027C
YJL033W
YJL050W
YJL069C
YJL106W
YJL107C
YJL109C
YJL122W
YJL135W
YJL136C
YJL148W
YJL177W
YJL188C
YJL189W
YJL190C
YJL191W
YJR002W
YJR041C
YJR056C
YJR063W
YJR070C
YJR071W
YJR094C
YJR094W-A
YJR095W
YJR123W
YJR124C
YJR132W
YKL006W
YKL009W
YKL056C
YKL068W-A
YKL078W
YKL082C
YKL143W
YKL156C-A
YKL156W
YKL180W
YKL181W
YKL191W
YKL216W
YKR042W
YKR056W
YKR057W
YKR059W
YKR060W
YKR075C
YKR079C
YKR081C
YKR092C
YKR093W
YKR094C
YLL008W
YLL034C
YLL044W
YLL045C
YLL061W
YLR002C
YLR003C
YLR009W
YLR022C
YLR029C
YLR048W
YLR061W
YLR062C
YLR073C
YLR074C
YLR075W
YLR076C
YLR106C
YLR120W-A
YLR149C-A
YLR150W
YLR167W
YLR175W
YLR184W
YLR185W
YLR186W
YLR196W
YLR197W
YLR198C
YLR205C
YLR222C
YLR243W
YLR263W
YLR264C-A
YLR264W
YLR276C
YLR287C-A
YLR307C-A
YLR325C
YLR333C
YLR339C
YLR340W
YLR341W
YLR343W
YLR344W
YLR367W
YLR388W
YLR400W
YLR401C
YLR406C
YLR409C
YLR434C
YLR435W
YLR441C
YLR446W
YLR448W
YLR449W
YLR452C
YML018C
YML023C
YML024W
YML026C
YML056C
YML058W-A
YML063W
YML073C
YML075C
YML093W
YML108W
YML113W
YMR049C
YMR069W
YMR070W
YMR093W
YMR102C
YMR116C
YMR128W
YMR131C
YMR141W-A
YMR142C
YMR143W
YMR193C-A
YMR194W
YMR217W
YMR223W
YMR230W
YMR239C
YMR242C
YMR260C
YMR290C
YMR290W-A
YMR303C
YMR308C
YMR310C
YMR320W
YNL002C
YNL024C
YNL028W
YNL061W
YNL062C
YNL069C
YNL096C
YNL110C
YNL112W
YNL117W
YNL132W
YNL162W
YNL162W-A
YNL174W
YNL175C
YNL178W
YNL182C
YNL209W
YNL210W
YNL248C
YNL255C
YNL268W
YNL269W
YNL270C
YNL282W
YNL301C
YNL302C
YNL303W
YNR003C
YNR012W
YNR015W
YNR038W
YNR046W
YNR053C
YOL010W
YOL014W
YOL039W
YOL040C
YOL041C
YOL077C
YOL079W
YOL080C
YOL097W-A
YOL120C
YOL121C
YOL124C
YOL127W
YOL128C
YOL144W
YOR004W
YOR063W
YOR078W
YOR095C
YOR096W
YOR146W
YOR167C
YOR180C
YOR181W
YOR206W
YOR224C
YOR234C
YOR242C
YOR272W
YOR273C
YOR287C
YOR293C-A
YOR293W
YOR294W
YOR306C
YOR309C
YOR310C
YOR312C
YOR313C
YOR340C
YOR341W
YOR355W
YOR359W
YOR361C
YOR368W
YOR369C
YPL012W
YPL026C
YPL043W
YPL079W
YPL081W
YPL090C
YPL093W
YPL095C
YPL126W
YPL130W
YPL131W
YPL142C
YPL143W
YPL146C
YPL183C
YPL192C
YPL200W
YPL201C
YPL211W
YPL217C
YPL220W
YPL245W
YPL266W
YPR010C
YPR014C
YPR016C
YPR027C
YPR043W
YPR044C
YPR065W
YPR102C
YPR112C
YPR132W
YPR144C
YPR169W
YPR190C
