# Supplementary material for: Genome-scale reconstruction of Gcn4/ATF4 networks driving a growth program
Source: PLoS Genet. 2020 Dec 30;16(12):e1009252. doi: 10.1371/journal.pgen.1009252 (PMC7773203; doi:10.1371/journal.pgen.1009252)
Supplement: S5 Data — (XLSX) [file pgen.1009252.s024.xlsx]

## Sheet: Sheet2
Gcn4 repressed genes enriched in Bin3	Fold change in △Gcn4 relative to WT in MMgluc+Met (Data from RNAseq)	%R+K
YER137C	1.43186	17.5
YHR148W	1.2499	19
YDR514C	0.642287	15.1
YGR034W	2.05692	23.5
YGL103W	1.604	20
YMR265C	0.866683	15.4
YPR143W	0.719955	21.1
YLL038C	0.665338	15.8
YPL093W	1.25537	16.7
YLR175W	1.11259	19
YPL217C	1.08111	16.7
YLR022C	1.34812	15.6
YGL031C	1.77657	29.5
YNL301C	1.04026	22
YDL083C	1.98121	18.7
YMR230W	1.91924	14.2
YBL027W	1.57171	26.8
YCL054W	1.20769	18.8
YIL052C	1.71497	26.3
YDL183C	0.950898	15.8
YNL269W	1.40134	19.7
YMR143W	1.77191	18.7
YDL061C	1.55288	21
YPL192C	1.07035	19.4
YHR014W	0.776478	14.4
YGL050W	0.684541	14.6
YNL282W	1.22349	14.3
YDR496C	1.42603	15.5
YOR243C	0.828724	15.1
YLR003C	1.09179	18.2
YAL025C	1.32703	16.9
YDR043C	1.05399	13.8
YOL040C	1.9127	18.2
YPR060C	0.933637	14.7
YOR206W	1.18047	15.3
YLR221C	0.795192	15.4
YKR094C	1.80139	21
YGL147C	3.07787	16.1
YJL033W	1.49125	15.7
YLR287C	0.776934	13.8
YPR112C	1.09021	16.8
YER102W	1.87819	21.8
YDL051W	1.4022	18.4
YML063W	1.93643	19.1
YBR031W	1.41077	15.7
YER082C	0.965622	14.4
YDR471W	1.536	22.6
YMR269W	0.882736	29.7
YDR418W	1.65838	15.6
YGR033C	0.690707	17.5
YKL082C	1.01744	26.7
YIL091C	1.32651	15.2
YJR002W	1.02908	14.1
YLR150W	1.42933	19
YNL110C	1.15911	20.8
YOR063W	1.44461	19.6
YDL133C-A	1.41823	65.4
YPR163C	0.860024	15.8
YIL019W	1.45055	19.3
YPL086C	0.918376	15
YDL184C	1.52827	65.4
YLR401C	1.11655	14.3
YHR040W	1.28681	14.9
YDL136W	1.53653	27.3
YDR501W	0.728195	14
YLR074C	1.37377	15
YLR336C	0.951324	15.4
YJL190C	2.19448	15.3
YOR064C	0.675764	16.4
YPL245W	1.24394	15.2
YDL075W	1.86256	21
YPL108W	0.703519	17.8
YOR294W	1.21567	18.6
YFL034C-A	1.08431	13.9
YJR094W-A	2.14791	22.6
YOR252W	0.877168	21.7
YLL045C	2.03168	18.7
YBL024W	0.980525	14.2
YKL027W	0.780355	14.1
YHR072W-A	1.23532	20.4
YPL068C	1.37189	14.6
YDR446W	1.97186	15.5
YKR081C	1.33496	17.4
YPL146C	1.25272	21.9
YNL061W	1.13786	14.5
YML093W	1.1934	17.2
YER117W	1.99987	15.2
YDR448W	0.805771	14
YPL024W	0.637198	14
YPL038W	0.746618	15.7
YML024W	1.86383	22.6
YLR029C	1.72943	26.8
YDR185C	0.724304	15
YNL299W	0.830018	16.5
YCR016W	0.995944	19.2
YPL079W	1.66202	19.3
YGR072W	0.689665	23.4
YPL081W	2.21954	20.7
YIL133C	1.54919	21
YOR145C	0.987387	15.6
YPL266W	1.3856	14.8
YPL198W	0.865286	17.9
YER074W	1.81714	24.3
YDR500C	1.86074	24.8
YER127W	1.20405	17.6
YNL302C	1.9044	15.9
YER131W	2.35409	25.8
YMR260C	1.16672	16.2
YBR181C	1.67368	23.6
YOR167C	1.54677	20.6
YGL078C	1.40442	17
YHR169W	0.937869	14.1
YGL029W	1.50644	34.7
YDR087C	1.09335	16.1
YPR137W	0.945422	14.8
YNL162W	1.58994	29
YDR450W	1.79739	18.4
YOR046C	0.601077	13.8
YLR262C-A	0.604548	27.7
YKL009W	1.49242	16
YLR061W	1.98876	14
YJL105W	0.869938	14.2
YOL028C	0.816502	18.3
YBR191W	1.90776	19.3
YBL087C	2.12929	15.2
YDL129W	1.36145	17.5
YPR169W	1.09084	13.8
YOR060C	0.683294	15.1
YJL122W	1.17237	18.2
YDR012W	1.57607	15.7
YDL208W	1.1575	21
YMR239C	1.05536	16.4
YER006W	1.38773	16.2
YJR056C	1.12993	15.6
YNR024W	0.621352	22.4
YFR001W	0.914831	29.8
YPL043W	1.08877	20.1
YGR169C-A	0.897473	29.1
YER044C-A	1.66585	16.1
YFL002C	0.711446	15.5
YOR182C	1.93344	28.1
YGL135W	1.88519	16.9
YOR313C	1.09333	15
YBR048W	1.81548	20.3
YCR047C	1.11151	15.3
YNR053C	1.35354	17.9
YML026C	1.92727	18.4
YLR075W	1.44575	19.8
YDL087C	0.733809	16.4
YGR251W	1.0271	22.9
YCR031C	1.64928	17.4
YKL180W	1.83299	19.5
YHR141C	1.67661	29
YHL015W	1.97436	16.4
YER114C	0.604028	13.8
YGL099W	1.26723	15.6
YGR245C	1.27022	15.9
YOR168W	0.930355	15.2
YDR052C	0.632577	16.3
YKL143W	1.26726	14.2
YBL028C	1.34	29
YBR025C	0.9462	14.4
YCL031C	1.01563	15.1
YKR060W	1.01361	17.1
YJL191W	1.93025	17.3
YKL021C	0.737433	15.4
YHR065C	0.882309	15.4
YLR367W	2.19922	15.3
YNL002C	1.24607	17.9
YLR264W	2.48624	20.6
YMR194W	1.8429	25.8
YBR079C	1.25472	16
YMR229C	1.36082	14.3
YKL095W	0.752273	20.1
YLL011W	0.8344	17.2
YMR134W	0.735853	13.9
YGR162W	0.957757	15.2
YLR344W	1.61022	23.5
YPL131W	1.78791	14.8
YOR312C	1.72817	20.2
YNL075W	1.20693	15.5
YPL220W	1.54057	16.9
YDR191W	0.834439	14.3
YIL148W	1.635	21
YDR266C	0.773193	14.6
YHR052W	1.27485	16.5
YFR032C-A	1.93507	28.4
YJL050W	1.10303	13.9
YOL093W	0.774785	19.4
YPR151C	0.83264	19.8
YOL125W	1.37756	14.5
YDL148C	1.1998	18.3
YLR441C	1.61368	19.2
YOL127W	1.84382	20.3
YOR210W	0.880496	16.9
YJL189W	2.10117	32.7
YGL111W	1.09992	14.6
YKL006W	1.99265	20.1
YBR242W	0.859656	14.6
YDR064W	1.81941	17.8
YGR230W	0.687479	21
YGR148C	1.72179	29.5
YOR077W	0.644267	18.9
YDR110W	0.719423	13.9
YDL036C	0.653014	16.6
YLR197W	1.28202	17.7
YPR078C	0.72869	14
YBR002C	0.840833	15
YOR293C-A	1.99395	14
YDL150W	1.20497	18.4
YGL076C	1.77629	17.9
YOR001W	0.870549	14.3
YLR287C-A	1.26315	28.1
YOR058C	0.713288	15.9
YBR267W	1.44471	15.4
YNL178W	2.01341	15.8
YOR274W	0.837017	16.5
YOR287C	1.6331	23.3
YOR293W	1.92502	14.2
YDR025W	1.76778	20.3
YLR002C	1.24475	14.7
YOR006C	0.725391	14.3
YER056C-A	1.86505	26.3
YOR062C	0.730919	14.5
YGR283C	1.123	14
YDR091C	1.31482	13.8
YLR388W	2.06772	21
YOL080C	1.07749	19
YML073C	1.55817	20.9
YML107C	0.674408	15.6
YBL072C	1.68899	21.8
YGR081C	0.949399	20.4
YDR447C	1.95726	22.6
YOR310C	1.29547	19.1
YBR084C-A	1.53574	26.8
YGL188C-A	1.7555	17.1
YJL148W	1.39624	21.8
YLR167W	2.16174	21.5
YLL034C	1.20983	14.2
YOR234C	1.76816	18.5
YIL018W	1.78172	17.7
YDL074C	0.979954	17
YOL144W	1.02274	16.7
YNL254C	0.809849	15.6
YGL162W	1.88977	14.7
YDL213C	1.06988	24.3
YHR134W	0.930485	14.4
YBR155W	0.704418	16
YGR027C	1.68165	22.9
YJL125C	0.739308	14.1
YGR159C	1.5978	15
YMR014W	0.948125	19.4
YHR088W	0.727923	18.6
YHR066W	1.41672	18.7
YGR271C-A	1.04087	21.8
YKL172W	0.939867	22.7
YJL011C	1.08506	14.8
YJR123W	1.79191	14.1
YGR173W	1.09243	14.3
YOL121C	1.82129	15.9
YLR276C	1.27312	16.2
YOR242C	1.29617	14.7
YPL143W	1.94285	18.5
YGL189C	1.73551	25.8
YLR406C	1.98113	21
YLR264C-A	2.42891	20.5
YBL092W	1.84226	22.9
YGL075C	0.657195	13.9
YLR051C	0.965209	22.9
YLR449W	1.1768	15.1
YNL308C	0.729078	19.7
YKR063C	0.623472	15.1
YLR068W	0.81373	32.9
YJL168C	0.605418	16.8
YDL201W	0.9009	16.4
YNL096C	1.43488	17.3
YGL171W	1.15272	16.8
YHR203C	1.68259	18.7
YAL059W	1.57805	20.1
YMR142C	1.68183	23
YDR153C	0.605031	15.3
YIL127C	1.33396	22.3
YBR188C	0.612696	15.6
YHR010W	1.99378	22.6
YOR078W	1.21656	19.5
YDL060W	1.36116	14.1
YLR448W	1.79836	20.3
YGL030W	1.95356	14.1
YHL033C	0.926216	18.7
YLR065C	0.602964	16.4
YGR085C	1.68494	18.8
YHR085W	1.32102	15.5
YGR035C	0.953845	17.1
YDR449C	1.58455	15.7
YNL050C	0.69475	18.8
YGL070C	0.736768	13.9
YLR263W	1.30646	15.2
YLR333C	1.91525	22.9
YBR066C	0.62564	17.2
YCL059C	1.04839	19.9
YPR080W	0.92181	14.6
YDL153C	1.11995	15.8
YPR132W	1.71833	23.3
YNL069C	1.85669	21.6
YGL246C	0.646092	13.9
YGR280C	1.09481	26.9
YPL249C-A	1.83558	25.8
YKL099C	0.718519	24.7
YLR325C	1.96908	24.1
YLR009W	1.27029	24.5
YDR083W	1.24188	20.6
YBR189W	2.16084	20.9
YPL263C	1.26325	14.2
YNL175C	1.12438	20.3
YOL077C	1.54343	15.4
YJR145C	1.92358	18.7
YBR154C	0.906089	15.8
YDL031W	0.830236	16.8
YDR021W	1.33067	14.6
YOR004W	1.38255	20.8
YMR290C	1.39709	14.4
YKR056W	1.16929	14.8
YER140W	0.787229	14.7
YDR299W	1.36509	14
YGR145W	1.3715	16.7
YHL001W	1.56381	20.1
YLR185W	1.97933	24.8
YDR365C	0.75523	19.1
YER002W	0.796561	22.4
YHR143W-A	1.01957	18.3
YLR363W-A	0.927999	33.7
YLL008W	1.37021	17
YFL001W	0.698302	15.5
YPL090C	1.73141	23.6
YDL082W	2.01255	23
YDR026C	0.829254	19.5
YBR142W	1.3924	15
YGR118W	1.27478	23.3
YER115C	1.00155	14
YOL041C	1.18175	21.1
YOR056C	0.817215	15.3
YHR081W	0.702768	21.1
YKR024C	0.967354	14.6
YHR089C	1.6514	18.9
YDL191W	1.64154	27.3
YDL014W	1.50834	16.2
YJL177W	1.99039	19.5
YNL227C	0.896764	18.1
YNL248C	1.22345	16.4
YGR103W	1.57284	16.7
YEL054C	1.90839	15.6
YOL120C	1.67074	22
YGL123W	1.91544	14.9
YMR128W	1.11618	15.1
YKL179C	0.710327	15.2
YDR412W	0.666431	23.4
YMR242C	1.77937	20.2
YLR399C	0.605537	14.2
YPR043W	2.06623	22.6
YPR102C	1.95375	18.8
YDL043C	0.718483	13.9
YOR096W	1.90755	16.7
YPL001W	0.645681	13.9
YGL211W	0.999636	14.2
YNL146C-A	0.895592	18.4
YOR276W	0.743635	14.2
YOR091W	0.717459	21.1
YIL069C	1.89503	24.3
YIL096C	1.71297	17.5
YKL078W	1.69682	13.9
YJL010C	1.20263	15.3
YMR240C	0.640074	17.4
YFR031C-A	1.86222	17.7
YDR339C	0.850748	18.9
YER126C	1.07918	21.7
