# Supplementary material for: Genome-scale reconstruction of Gcn4/ATF4 networks driving a growth program
Source: PLoS Genet. 2020 Dec 30;16(12):e1009252. doi: 10.1371/journal.pgen.1009252 (PMC7773203; doi:10.1371/journal.pgen.1009252)
Supplement: S6 Data — (XLSX) [file pgen.1009252.s025.xlsx]

## Sheet: Activated by Gcn4
growth(MM+Met)	Amino acid starvation(SM,Saint et al)	Overlapped_gene		GO of the overlapped gene activated by Gcn4
YAL005C	YAL031C	YJR111C		source	term_name	term_id	adjusted_p_value	negative_log10_of_adjusted_p_value	term_size	query_size	intersection_size	effective_domain_size	intersections
YAL008W	YAL048C	YMR094W		GO:BP	cellular amino acid biosynthetic process	GO:0008652	1.46631e-33	32.8338	132	175	42	7127	YBR249C,YEL009C,YER052C,YJR130C,YDR035W,YHR018C,YIR034C,YGL184C,YOR184W,YMR062C,YNL104C,YOL140W,YKL211C,YGL125W,YHR137W,YJR016C,YDR158W,YER055C,YGL202W,YGL026C,YJR109C,YPR145W,YBR248C,YOR303W,YJL071W,YPL273W,YOL058W,YPR167C,YOL064C,YER090W,YDR127W,YER069W,YCL030C,YIL116W,YFL030W,YNR050C,YDR354W,YDL131W,YDL182W,YJL088W,YMR108W,YOR130C
YAL016C-B	YAL064W	YER175C		GO:BP	cellular amino acid metabolic process	GO:0006520	3.62132e-32	31.4411	250	175	52	7127	YBR249C,YEL009C,YER052C,YJR130C,YDR035W,YHR018C,YIR034C,YGL184C,YOR184W,YDR019C,YMR095C,YMR062C,YJL060W,YNL311C,YNL104C,YOL140W,YKL211C,YKL218C,YGL125W,YHR137W,YJR016C,YDR158W,YER055C,YGL202W,YMR189W,YGL026C,YJR109C,YPR145W,YBR248C,YOR303W,YDL170W,YJL071W,YPL273W,YOL058W,YPR167C,YOL064C,YER090W,YMR250W,YDR127W,YER069W,YCL030C,YIL116W,YJR025C,YFL030W,YNR050C,YDR354W,YDL131W,YDL182W,YJL088W,YMR108W…
YAL060W	YBL033C	YDR070C		GO:BP	organic acid biosynthetic process	GO:0016053	4.02406e-31	30.3953	190	175	46	7127	YBR249C,YEL009C,YER052C,YJR130C,YDR035W,YHR018C,YIR034C,YGL184C,YOR184W,YMR062C,YJL060W,YNL104C,YOL140W,YKL211C,YGL125W,YHR137W,YJR016C,YDR158W,YER055C,YGL202W,YER073W,YOR374W,YGL026C,YJR109C,YGR267C,YPR145W,YBR248C,YOR303W,YJL071W,YPL273W,YOL058W,YPR167C,YOL064C,YER090W,YDR127W,YER069W,YCL030C,YIL116W,YFL030W,YNR050C,YDR354W,YDL131W,YDL182W,YJL088W,YMR108W,YOR130C
YAL061W	YBL102W	YBR249C		GO:BP	carboxylic acid biosynthetic process	GO:0046394	4.02406e-31	30.3953	190	175	46	7127	YBR249C,YEL009C,YER052C,YJR130C,YDR035W,YHR018C,YIR034C,YGL184C,YOR184W,YMR062C,YJL060W,YNL104C,YOL140W,YKL211C,YGL125W,YHR137W,YJR016C,YDR158W,YER055C,YGL202W,YER073W,YOR374W,YGL026C,YJR109C,YGR267C,YPR145W,YBR248C,YOR303W,YJL071W,YPL273W,YOL058W,YPR167C,YOL064C,YER090W,YDR127W,YER069W,YCL030C,YIL116W,YFL030W,YNR050C,YDR354W,YDL131W,YDL182W,YJL088W,YMR108W,YOR130C
YAR007C	YBL103C	YEL009C		GO:BP	carboxylic acid metabolic process	GO:0019752	3.5927e-30	29.4446	404	175	61	7127	YBR249C,YEL009C,YER052C,YJR130C,YDR035W,YHR018C,YIR034C,YGL184C,YOR184W,YDR019C,YMR095C,YMR062C,YJL060W,YNL311C,YNL104C,YDL021W,YOL140W,YKL211C,YKL218C,YGL125W,YHR137W,YJR016C,YDR158W,YER055C,YGL202W,YCL040W,YER073W,YMR189W,YOR374W,YDR533C,YBR218C,YGL026C,YJR109C,YGR267C,YPR145W,YBR248C,YOR303W,YDL170W,YNL202W,YJL071W,YPL273W,YOL058W,YPR167C,YOL064C,YER090W,YMR250W,YDR127W,YER069W,YCL030C,YIL116W…
YBL002W	YBR035C	YGR161C		GO:BP	oxoacid metabolic process	GO:0043436	4.71733e-30	29.3263	422	175	62	7127	YBR249C,YEL009C,YER052C,YJR130C,YDR035W,YHR018C,YIR034C,YGL184C,YOR184W,YDR019C,YMR095C,YMR062C,YJL060W,YNL311C,YNL104C,YDL021W,YOL140W,YKL211C,YKL218C,YGL125W,YHR137W,YJR016C,YDR158W,YER055C,YGL202W,YCL040W,YER073W,YMR189W,YOR374W,YDR533C,YBR218C,YGL026C,YJR109C,YGR267C,YPR145W,YBR248C,YOR303W,YDL170W,YNL202W,YJL071W,YPL273W,YOL058W,YPR167C,YOL064C,YER090W,YMR250W,YDR127W,YER069W,YCL030C,YIL116W…
YBL003C	YBR043C	YKR076W		GO:BP	organic acid metabolic process	GO:0006082	6.26177e-30	29.2033	424	175	62	7127	YBR249C,YEL009C,YER052C,YJR130C,YDR035W,YHR018C,YIR034C,YGL184C,YOR184W,YDR019C,YMR095C,YMR062C,YJL060W,YNL311C,YNL104C,YDL021W,YOL140W,YKL211C,YKL218C,YGL125W,YHR137W,YJR016C,YDR158W,YER055C,YGL202W,YCL040W,YER073W,YMR189W,YOR374W,YDR533C,YBR218C,YGL026C,YJR109C,YGR267C,YPR145W,YBR248C,YOR303W,YDL170W,YNL202W,YJL071W,YPL273W,YOL058W,YPR167C,YOL064C,YER090W,YMR250W,YDR127W,YER069W,YCL030C,YIL116W…
YBL022C	YBR046C	YER052C		GO:BP	alpha-amino acid metabolic process	GO:1901605	2.4164e-29	28.6168	184	175	44	7127	YER052C,YJR130C,YHR018C,YIR034C,YGL184C,YOR184W,YDR019C,YMR095C,YMR062C,YJL060W,YNL104C,YOL140W,YKL211C,YGL125W,YHR137W,YJR016C,YDR158W,YER055C,YGL202W,YMR189W,YGL026C,YJR109C,YPR145W,YBR248C,YOR303W,YJL071W,YPL273W,YOL058W,YPR167C,YOL064C,YER090W,YMR250W,YER069W,YCL030C,YIL116W,YJR025C,YFL030W,YNR050C,YDR354W,YDL131W,YDL182W,YJL088W,YMR108W,YOR130C
YBL038W	YBR047W	YOR230W		GO:BP	alpha-amino acid biosynthetic process	GO:1901607	2.5136e-29	28.5997	124	175	38	7127	YER052C,YJR130C,YHR018C,YIR034C,YGL184C,YOR184W,YMR062C,YNL104C,YOL140W,YKL211C,YGL125W,YHR137W,YJR016C,YDR158W,YER055C,YGL202W,YGL026C,YJR109C,YPR145W,YBR248C,YOR303W,YJL071W,YPL273W,YOL058W,YPR167C,YOL064C,YER090W,YER069W,YCL030C,YIL116W,YFL030W,YNR050C,YDR354W,YDL131W,YDL182W,YJL088W,YMR108W,YOR130C
YBL064C	YBR068C	YJR130C		GO:BP	small molecule biosynthetic process	GO:0044283	2.65176e-29	28.5765	355	175	57	7127	YBR249C,YEL009C,YER052C,YJR130C,YDR035W,YHR018C,YIR034C,YGL184C,YOR184W,YMR095C,YBR256C,YMR062C,YJL060W,YNL104C,YOL140W,YKL211C,YGL125W,YHR137W,YJR016C,YDR158W,YER055C,YGL202W,YER073W,YOR374W,YMR096W,YAL060W,YBR218C,YGL026C,YJR109C,YLR290C,YGR267C,YDR487C,YPR145W,YBR248C,YOR303W,YBR035C,YJL071W,YPL273W,YOL058W,YMR271C,YPR167C,YER037W,YOL064C,YER090W,YDR127W,YER069W,YCL030C,YIL116W,YFL030W,YNR050C…
YBR035C	YBR085C-A	YBR104W		GO:BP	small molecule metabolic process	GO:0044281	6.62189e-28	27.179	749	175	77	7127	YBR249C,YEL009C,YER052C,YJR130C,YDR035W,YGL224C,YHR018C,YIR034C,YGL184C,YOR184W,YDR019C,YMR095C,YOR120W,YNL129W,YBR256C,YMR062C,YJL060W,YNL311C,YNL104C,YDL021W,YOL140W,YKL211C,YKL218C,YGL125W,YHR137W,YJR016C,YDR158W,YER055C,YGL202W,YCL040W,YER073W,YMR189W,YOR374W,YMR096W,YDR533C,YAL060W,YBR218C,YGL026C,YGL156W,YNL241C,YJR109C,YLR290C,YGR267C,YDR487C,YPR145W,YBR248C,YOR303W,YPL033C,YBR035C,YDL170W…
YBR037C	YBR104W	YDL222C		GO:BP	arginine biosynthetic process	GO:0006526	1.88225e-11	10.7253	13	175	10	7127	YHR018C,YMR062C,YOL140W,YJR109C,YOR303W,YJL071W,YOL058W,YER069W,YJL088W,YOR130C
YBR043C	YBR115C	YEL063C		GO:BP	aromatic amino acid family biosynthetic process	GO:0009073	7.84331e-11	10.1055	24	175	12	7127	YBR249C,YDR035W,YKL211C,YER055C,YGL202W,YGL026C,YBR248C,YER090W,YDR127W,YCL030C,YIL116W,YDR354W
YBR046C	YBR145W	YGR055W		GO:BP	aromatic amino acid family metabolic process	GO:0009072	2.60429e-10	9.58431	40	175	14	7127	YBR249C,YDR035W,YKL211C,YHR137W,YER055C,YGL202W,YGL026C,YBR248C,YER090W,YDR127W,YCL030C,YIL116W,YJR025C,YDR354W
YBR047W	YBR147W	YHR122W		GO:BP	aspartate family amino acid biosynthetic process	GO:0009067	9.00826e-10	9.04536	52	175	15	7127	YER052C,YJR130C,YIR034C,YGL184C,YGL125W,YHR137W,YDR158W,YGL202W,YPR145W,YPL273W,YPR167C,YOL064C,YNR050C,YDL131W,YDL182W
YBR053C	YBR166C	YDR035W		GO:BP	arginine metabolic process	GO:0006525	2.58896e-09	8.58687	18	175	10	7127	YHR018C,YMR062C,YOL140W,YJR109C,YOR303W,YJL071W,YOL058W,YER069W,YJL088W,YOR130C
YBR072W	YBR169C	YML116W		GO:BP	glutamine family amino acid metabolic process	GO:0009064	3.15799e-08	7.50059	65	175	15	7127	YHR018C,YMR095C,YMR062C,YOL140W,YKL211C,YJR109C,YPR145W,YBR248C,YOR303W,YJL071W,YOL058W,YMR250W,YER069W,YJL088W,YOR130C
YBR088C	YBR218C	YIR038C		GO:BP	aspartate family amino acid metabolic process	GO:0009066	1.51516e-07	6.81954	72	175	15	7127	YER052C,YJR130C,YIR034C,YGL184C,YGL125W,YHR137W,YDR158W,YGL202W,YPR145W,YPL273W,YPR167C,YOL064C,YNR050C,YDL131W,YDL182W
YBR089W	YBR230C	YKL033W-A		GO:BP	organonitrogen compound biosynthetic process	GO:1901566	8.97592e-07	6.04692	977	175	55	7127	YBR249C,YEL009C,YER052C,YJR130C,YDR035W,YHR018C,YIR034C,YGL184C,YOR184W,YMR095C,YNL129W,YBR256C,YMR062C,YJL060W,YNL104C,YOL140W,YKL211C,YGL125W,YHR137W,YJR016C,YDR158W,YER055C,YOR302W,YGL202W,YMR096W,YGL026C,YJR109C,YGR267C,YDR487C,YPR145W,YBR248C,YOR303W,YBR035C,YJL071W,YPL273W,YOL058W,YMR271C,YPR167C,YOL064C,YPR058W,YER090W,YDR127W,YER069W,YOL027C,YCL030C,YIL116W,YJR025C,YFL030W,YNR050C,YDR354W…
YBR104W	YBR248C	YGL224C		GO:BP	glutamine family amino acid biosynthetic process	GO:0009084	1.37692e-06	5.86109	30	175	10	7127	YHR018C,YMR062C,YOL140W,YJR109C,YOR303W,YJL071W,YOL058W,YER069W,YJL088W,YOR130C
YBR139W	YBR249C	YDR258C		GO:BP	lysine biosynthetic process	GO:0009085	8.22946e-06	5.08463	13	175	7	7127	YER052C,YIR034C,YDR158W,YGL202W,YNR050C,YDL131W,YDL182W
YBR144C	YBR255W	YHR018C		GO:BP	methionine biosynthetic process	GO:0009086	1.02531e-05	4.98914	36	175	10	7127	YER052C,YJR130C,YGL184C,YGL125W,YHR137W,YDR158W,YGL202W,YPL273W,YPR167C,YOL064C
YBR145W	YBR256C	YGL219C		GO:BP	organonitrogen compound metabolic process	GO:1901564	1.20584e-05	4.91871	1961	175	83	7127	YBR249C,YEL009C,YKR076W,YER052C,YJR130C,YHR122W,YDR035W,YIR038C,YGL224C,YHR018C,YIR034C,YLR178C,YGL184C,YOR184W,YDR019C,YMR095C,YNL129W,YDL025C,YBR256C,YMR062C,YJL060W,YNL311C,YDR059C,YNL104C,YDL021W,YOL140W,YKL211C,YKL218C,YLL039C,YGL125W,YHR137W,YJR016C,YNR069C,YDR158W,YER055C,YOR302W,YGL202W,YCL040W,YMR189W,YMR096W,YOL082W,YGL026C,YNR068C,YGL156W,YPL154C,YJR109C,YLR299W,YGR267C,YDR487C,YPR145W…
YBR146W	YCL030C	YIR034C		GO:BP	sulfur amino acid metabolic process	GO:0000096	1.31387e-05	4.88145	47	175	11	7127	YER052C,YJR130C,YGL184C,YNL311C,YGL125W,YHR137W,YDR158W,YGL202W,YPL273W,YPR167C,YOL064C
YBR147W	YDL025C	YLR178C		GO:BP	lysine metabolic process	GO:0006553	1.61195e-05	4.79265	14	175	7	7127	YER052C,YIR034C,YDR158W,YGL202W,YNR050C,YDL131W,YDL182W
YBR218C	YDL054C	YGL184C		GO:BP	ornithine metabolic process	GO:0006591	1.80864e-05	4.74265	9	175	6	7127	YHR018C,YMR062C,YOL140W,YJL071W,YER069W,YJL088W
YBR248C	YDL131W	YOR184W		GO:BP	sulfur amino acid biosynthetic process	GO:0000097	2.40591e-05	4.61872	39	175	10	7127	YER052C,YJR130C,YGL184C,YGL125W,YHR137W,YDR158W,YGL202W,YPL273W,YPR167C,YOL064C
YBR249C	YDL170W	YDL198C		GO:BP	methionine metabolic process	GO:0006555	5.2244e-05	4.28196	42	175	10	7127	YER052C,YJR130C,YGL184C,YGL125W,YHR137W,YDR158W,YGL202W,YPL273W,YPR167C,YOL064C
YBR256C	YDL171C	YDR019C		GO:BP	drug metabolic process	GO:0017144	5.62304e-05	4.25003	195	175	20	7127	YGL184C,YDR019C,YMR095C,YGR088W,YBR256C,YJL060W,YHR137W,YGL202W,YER073W,YMR189W,YOR374W,YMR096W,YGR267C,YDR487C,YPR145W,YBR035C,YPL273W,YPR167C,YFL030W,YBR145W
YBR282W	YDL182W	YMR095C		GO:BP	oxidation-reduction process	GO:0055114	7.00409e-05	4.15465	390	175	29	7127	YJR111C,YDR019C,YPR160W,YOR120W,YGR088W,YGL125W,YML131W,YDR158W,YER073W,YMR189W,YOR374W,YAL060W,YNL241C,YDR487C,YDL085W,YPR184W,YBR035C,YGR043C,YBR046C,YPR167C,YDR127W,YER069W,YGR029W,YCL030C,YGR256W,YJR025C,YAL061W,YNR050C,YBR145W
YBR285W	YDL198C	YPR160W		GO:BP	biological_process	GO:0008150	0.000188507	3.72467	5066	175	153	7127	YJR111C,YMR094W,YBR249C,YEL009C,YKR076W,YER052C,YOR230W,YJR130C,YBR104W,YDL222C,YEL063C,YGR055W,YHR122W,YDR035W,YML116W,YIR038C,YGL224C,YDR258C,YHR018C,YGL219C,YIR034C,YLR178C,YGL184C,YOR184W,YDL198C,YDR019C,YMR095C,YPR160W,YOR120W,YDL054C,YGR088W,YNL129W,YDL025C,YDR379C-A,YFL021W,YFL028C,YBR256C,YMR062C,YJL060W,YNL311C,YDR059C,YNL104C,YDL021W,YOL140W,YOR173W,YOR337W,YER103W,YKL211C,YKL218C,YLL03…
YCL009C	YDL216C	YOR120W		GO:BP	serine family amino acid metabolic process	GO:0009069	0.000265299	3.57626	38	175	9	7127	YER052C,YJR130C,YGL184C,YOR184W,YDR019C,YDR158W,YMR189W,YPR167C,YFL030W
YCL018W	YDL222C	YDL054C		GO:BP	sulfur compound metabolic process	GO:0006790	0.000301901	3.52013	140	175	16	7127	YKR076W,YER052C,YJR130C,YHR122W,YIR038C,YGL184C,YDR379C-A,YNL311C,YGL125W,YHR137W,YDR158W,YGL202W,YLR299W,YPL273W,YPR167C,YOL064C
YCL025C	YDL223C	YGR088W		GO:BP	ornithine biosynthetic process	GO:0006592	0.000399633	3.39834	4	175	4	7127	YMR062C,YOL140W,YJL071W,YER069W
YCL026C-B	YDR011W	YNL129W		GO:BP	metabolic process	GO:0008152	0.00367032	2.4353	3725	175	121	7127	YJR111C,YBR249C,YEL009C,YKR076W,YER052C,YOR230W,YJR130C,YHR122W,YDR035W,YIR038C,YGL224C,YHR018C,YIR034C,YLR178C,YGL184C,YOR184W,YDR019C,YMR095C,YPR160W,YOR120W,YGR088W,YNL129W,YDL025C,YDR379C-A,YFL021W,YFL028C,YBR256C,YMR062C,YJL060W,YNL311C,YDR059C,YNL104C,YDL021W,YOL140W,YOR173W,YOR337W,YKL211C,YKL218C,YLL039C,YGL125W,YHR137W,YJR016C,YML131W,YNR069C,YDR158W,YER055C,YOR302W,YGL202W,YCL040W,YER07…
YCL030C	YDR034C	YDL025C		GO:BP	lysine biosynthetic process via aminoadipic acid	GO:0019878	0.00392955	2.40566	11	175	5	7127	YIR034C,YGL202W,YNR050C,YDL131W,YDL182W
YCL040W	YDR035W	YDR379C-A		GO:BP	cofactor metabolic process	GO:0051186	0.0054584	2.26293	194	175	17	7127	YKR076W,YHR122W,YIR038C,YMR095C,YGR088W,YNL129W,YDR379C-A,YGL125W,YMR096W,YLR290C,YLR299W,YGR267C,YBR035C,YPL273W,YPR167C,YPR058W,YJR025C
YCL042W	YDR080W	YFL021W		GO:BP	indole-containing compound biosynthetic process	GO:0042435	0.00576653	2.23909	6	175	4	7127	YKL211C,YGL026C,YER090W,YDR354W
YCL048W-A	YDR127W	YFL028C		GO:BP	urea cycle	GO:0000050	0.00576653	2.23909	6	175	4	7127	YJR109C,YOR303W,YOL058W,YJL088W
YCR003W	YDR158W	YBR256C		GO:BP	indolalkylamine biosynthetic process	GO:0046219	0.00576653	2.23909	6	175	4	7127	YKL211C,YGL026C,YER090W,YDR354W
YCR012W	YDR242W	YMR062C		GO:BP	tryptophan biosynthetic process	GO:0000162	0.00576653	2.23909	6	175	4	7127	YKL211C,YGL026C,YER090W,YDR354W
YCR013C	YDR244W	YJL060W		GO:BP	nitrogen cycle metabolic process	GO:0071941	0.00660275	2.18028	12	175	5	7127	YJR109C,YOR303W,YOL058W,YER040W,YJL088W
YCR053W	YDR258C	YNL311C		GO:BP	nitrogen catabolite activation of transcription	GO:0090294	0.0131972	1.87952	7	175	4	7127	YEL009C,YFL021W,YDL170W,YER040W
YCR085W	YDR354W	YDR059C		GO:BP	nitrogen catabolite activation of transcription from RNA polymerase II promoter	GO:0001080	0.0131972	1.87952	7	175	4	7127	YEL009C,YFL021W,YDL170W,YER040W
YCR088W	YDR380W	YNL104C		GO:BP	sulfur compound biosynthetic process	GO:0044272	0.0185266	1.73221	77	175	10	7127	YER052C,YJR130C,YGL184C,YGL125W,YHR137W,YDR158W,YGL202W,YPL273W,YPR167C,YOL064C
YDL021W	YDR381C-A	YDL021W		GO:BP	serine family amino acid biosynthetic process	GO:0009070	0.044088	1.35568	27	175	6	7127	YER052C,YGL184C,YOR184W,YDR158W,YPR167C,YFL030W
YDL025C	YDR425W	YOL140W		GO:BP	nitrogen catabolite regulation of transcription from RNA polymerase II promoter	GO:0001079	0.0457069	1.34002	9	175	4	7127	YEL009C,YFL021W,YDL170W,YER040W
YDL054C	YDR481C	YOR173W		GO:BP	urea metabolic process	GO:0019627	0.0457069	1.34002	9	175	4	7127	YJR109C,YOR303W,YOL058W,YJL088W
YDL066W	YDR487C	YOR337W
YDL085W	YDR504C	YER103W
YDL131W	YDR530C	YMR173W-A
YDL137W	YDR531W	YKL211C
YDL169C	YEL063C	YMR090W
YDL170W	YER024W	YKL218C
YDL182W	YER037W	YLL039C
YDL198C	YER039C-A	YOR392W
YDL202W	YER040W	YGL125W			Genes activated by Gcn4 in MM+Met
YDL204W	YER052C	YHR137W			Genes activated by Gcn4 in starvatio condition
YDL222C	YER053C	YJR016C			Overlapped genes between growth and starvation
YDR019C	YER055C	YMR322C
YDR032C	YER061C	YML131W
YDR035W	YER065C	YBR047W
YDR059C	YER069W	YNR069C
YDR070C	YER073W	YDR158W
YDR092W	YER090W	YKR039W
YDR097C	YER175C	YER055C
YDR127W	YFL021W	YDR426C
YDR154C	YFL026W	YBR147W
YDR155C	YFL027C	YOR203W
YDR158W	YFL028C	YOR302W
YDR194C	YFR025C	YGL202W
YDR214W	YFR046C	YCL040W
YDR237W	YFR055W	YER073W
YDR248C	YGL026C	YMR189W
YDR258C	YGL032C	YIL165C
YDR296W	YGL059W	YGR065C
YDR316W	YGL096W	YJR154W
YDR337W	YGL104C	YOR374W
YDR343C	YGL117W	YMR096W
YDR347W	YGL125W	YLR152C
YDR354W	YGL180W	YDR533C
YDR375C	YGL183C	YPL186C
YDR379C-A	YGL184C	YAL060W
YDR426C	YGL202W	YBR218C
YDR487C	YGL224C	YOL082W
YDR493W	YGR029W	YHR087W
YDR502C	YGR065C	YGL026C
YDR511W	YGR088W	YGL121C
YDR515W	YGR110W	YNR068C
YDR533C	YGR161C	YGL156W
YEL009C	YGR204W	YGL117W
YEL045C	YGR267C	YPL154C
YEL046C	YHL027W	YNL241C
YEL050C	YHR006W	YJR109C
YEL050W-A	YHR018C	YLR290C
YEL063C	YHR029C	YLR299W
YEL069C	YHR030C	YGR267C
YER003C	YHR047C	YDR487C
YER004W	YHR071W	YMR195W
YER012W	YHR122W	YPR145W
YER026C	YHR161C	YFL014W
YER037W	YHR162W	YBR248C
YER040W	YHR195W	YOR303W
YER042W	YIL029C	YPL033C
YER050C	YIL056W	YDL085W
YER052C	YIL092W	YGR044C
YER055C	YIL094C	YPR184W
YER058W	YIL111W	YOR121C
YER068C-A	YIL113W	YMR321C
YER069W	YIL116W	YBR035C
YER070W	YIL117C	YPL250C
YER073W	YIL152W	YDL170W
YER081W	YIL164C	YNL202W
YER086W	YIR005W	YJL071W
YER088C-A	YIR017C	YGR043C
YER090C-A	YIR018W	YBR285W
YER090W	YIR034C	YPL273W
YER091C	YJL048C	YMR174C
YER103W	YJL071W	YOL058W
YER128W	YJL072C	YMR271C
YER142C	YJL088W	YPL264C
YER175C	YJL200C	YGL059W
YER182W	YJL210W	YHR162W
YFL013W-A	YJR008W	YDL169C
YFL014W	YJR016C	YBR046C
YFL016C	YJR025C	YKL023W
YFL021W	YJR046W	YPR167C
YFL028C	YJR109C	YER037W
YFL030W	YJR110W	YCL025C
YFR047C	YJR111C	YML128C
YFR052C-A	YJR130C	YOL064C
YFR053C	YKL023W	YPR058W
YGL009C	YKL033W-A	YOR185C
YGL026C	YKL114C	YIL111W
YGL032C	YKL163W	YER090W
YGL059W	YKL211C	YIL164C
YGL068W	YKL218C	YOR222W
YGL117W	YKR058W	YMR250W
YGL118C	YKR069W	YDR127W
YGL121C	YKR089C	YER069W
YGL125W	YKR097W	YPL092W
YGL148W	YLL027W	YOR391C
YGL156W	YLL048C	YGL032C
YGL180W	YLR152C	YOL027C
YGL184C	YLR193C	YGR029W
YGL202W	YLR327C	YOL052C-A
YGL218W	YLR345W	YMR173W
YGL219C	YLR451W	YPR185W
YGL224C	YLR452C	YCL030C
YGL236C	YML116W	YHR029C
YGR018C	YML117W	YOL091W
YGR029W	YMR017W	YIL116W
YGR037C	YMR019W	YGR256W
YGR043C	YMR021C	YER128W
YGR044C	YMR062C	YHR071W
YGR053C	YMR066W	YJR025C
YGR055W	YMR095C	YFL030W
YGR065C	YMR096W	YGL180W
YGR082W	YMR120C	YAL061W
YGR084C	YMR135C	YNR050C
YGR088W	YMR173W	YLL046C
YGR124W	YMR189W	YDR354W
YGR157W	YMR195W	YDL131W
YGR161C	YMR196W	YDL182W
YGR161W-C	YMR200W	YKL103C
YGR174C	YMR250W	YER040W
YGR192C	YMR251W-A	YJL199C
YGR209C	YMR271C	YJL088W
YGR231C	YNL004W	YBR043C
YGR232W	YNL036W	YMR108W
YGR248W	YNL103W	YMR175W
YGR254W	YNL104C	YBR145W
YGR256W	YNL117W	YOR130C
YGR267C	YNL125C	YDL204W
YHL028W	YNL129W
YHL034C	YNL183C
YHR018C	YNL220W
YHR024C	YNL221C
YHR028W-A	YNL311C
YHR029C	YNR050C
YHR059W	YNR056C
YHR071W	YNR057C
YHR087W	YNR058W
YHR104W	YNR069C
YHR116W	YNR070W
YHR122W	YOL058W
YHR137W	YOL064C
YHR153C	YOL091W
YHR162W	YOL119C
YHR182C-A	YOL140W
YHR183W	YOR044W
YHR208W	YOR100C
YIL011W	YOR130C
YIL070C	YOR173W
YIL093C	YOR185C
YIL111W	YOR186W
YIL116W	YOR220W
YIL164C	YOR221C
YIL165C	YOR222W
YIR034C	YOR230W
YIR036W-A	YOR289W
YIR037W	YOR337W
YIR038C	YPL033C
YJL001W	YPL058C
YJL052C-A	YPL092W
YJL052W	YPL135W
YJL060W	YPL188W
YJL062W-A	YPL250C
YJL063C	YPL264C
YJL066C	YPL269W
YJL067W	YPL273W
YJL068C	YPR058W
YJL071W	YPR111W
YJL074C	YPR145W
YJL088W	YPR167C
YJL089W	YPR185W
YJL096W	YAR064W
YJL180C	YBL065W
YJL199C	YCR032W
YJR009C	YDL215C
YJR016C	YDR446W
YJR025C	YEL005C
YJR027W	YGR087C
YJR034W	YIL082W-A
YJR045C	YJR096W
YJR073C	YMR063W
YJR074W	YMR087W
YJR109C	YMR118C
YJR111C	YMR279C
YJR130C	YOR302W
YJR154W	YOR306C
YKL015W	YIL165C
YKL023W	YGL024W
YKL033W-A	YJL213W
YKL060C	YNR068C
YKL087C	YHR137W
YKL103C	YDR070C
YKL137W	YBR124W
YKL138C	YOL052C-A
YKL151C	YOR203W
YKL152C	YFL014W
YKL153W	YDR533C
YKL192C	YLR311C
YKL194C	YMR322C
YKL195W	YPL280W
YKL211C	YOR391C
YKL218C	YJR155W
YKR006C	YEL059W
YKR039W	YGR066C
YKR076W	YJR154W
YKR085C	YBL048W
YLL009C	YFR030W
YLL018C	YDL085W
YLL024C	YOR392W
YLL039C	YLR089C
YLL046C	YDL062W
YLR027C	YPL017C
YLR053C	YNL277W
YLR069C	YIL054W
YLR109W	YIL160C
YLR152C	YOR333C
YLR178C	YDR223W
YLR183C	YGL205W
YLR203C	YDR019C
YLR259C	YDL032W
YLR290C	YNL279W
YLR299W	YGR043C
YLR302C	YHR096C
YLR303W	YGL258W-A
YLR312W-A	YBL049W
YLR348C	YPR077C
YLR354C	TC20762
YLR356W	YLL055W
YLR411W	YLR312C
YLR438W	YLL039C
YML009C	YJL160C
YML110C	YKL097C
YML116W	YPR078C
YML128C	YBR297W
YML131W	YLR164W
YMR024W	YHL036W
YMR048W	YBR116C
YMR062C	YDL169C
YMR076C	YER039C
YMR090W	YMR056C
YMR094W	YLR149C
YMR095C	YHL005C
YMR096W	YMR173W-A
YMR108W	YFL030W
YMR173W	YGL121C
YMR173W-A	YNR065C
YMR174C	YKR091W
YMR175W	YLR251W
YMR186W	YJL202C
YMR188C	YLR252W
YMR189W	YGL182C
YMR195W	YGL186C
YMR250W	YLR111W
YMR271C	YGR055W
YMR297W	YOL118C
YMR315W	YOL084W
YMR321C	YIL058W
YMR322C	YGL053W
YNL015W	YLL059C
YNL070W	YCL025C
YNL102W	YDR136C
YNL103W-A	YHR048W
YNL104C	YOR345C
YNL129W	YGL156W
YNL138W	YFL015C
YNL160W	YOR303W
YNL180C	YPL223C
YNL184C	YIL099W
YNL185C	YLL057C
YNL200C	YML128C
YNL202W	YBR186W
YNL239W	YMR090W
YNL241C	YOR120W
YNL274C	YHL021C
YNL306W	YJR137C
YNL311C	YBR117C
YNL312W	YLR308W
YNL315C	YPL035C
YNR022C	YJL170C
YNR034W-A	YML054C
YNR037C	YCR102W-A
YNR040W	YOR128C
YNR050C	YOR298W
YNR068C	YCR101C
YNR069C	YDR453C
YNR072W	YLR178C
YOL023W	YKR015C
YOL027C	YDR379C-A
YOL052C-A	YMR201C
YOL058W	YNL228W
YOL064C	YMR181C
YOL082W	YIL023C
YOL086C	YJL022W
YOL091W	YER185W
YOL140W	YHL044W
YOL150C	YMR094W
YOL151W	YPL095C
YOL155C	YIL077C
YOR020C	YCR099C
YOR073W-A	YPL054W
YOR074C	YGL154C
YOR120W	YOL048C
YOR121C	YIR032C
YOR130C	YCR100C
YOR150W	YHR022C
YOR158W	YMR262W
YOR173W	YLR031W
YOR184W	YER119C-A
YOR185C	YHR209W
YOR187W	YAL028W
YOR200W	YIL055C
YOR201C	YJL199C
YOR202W	YMR169C
YOR203W	YER096W
YOR222W	YHR139C
YOR230W	YMR052C-A
YOR302W	YAL061W
YOR303W	YNL226W
YOR323C	YIL136W
YOR337W	YDL110C
YOR339C	YIL028W
YOR354C	YGL259W
YOR374W	YMR084W
YOR391C	YDR059C
YOR392W	YMR057C
YPL033C	YNL196C
YPL072W	YIR039C
YPL092W	YPR184W
YPL127C	YOR363C
YPL154C	YBR178W
YPL171C	YLR174W
YPL172C	YIL060W
YPL183W-A	YDR204W
YPL186C	YJL185C
YPL215W	YHL045W
YPL250C	YLR030W
YPL251W	YDR408C
YPL252C	YDL021W
YPL264C	YHR087W
YPL267W	YJL077C
YPL273W	YOL082W
YPR036W-A	YKL188C
YPR058W	YDL024C
YPR059C	YCL027W
YPR099C	YOR041C
YPR123C	YIL042C
YPR145W	YIL037C
YPR160W	YKL103C
YPR166C	YFL057C
YPR167C	YFR003C
YPR184W	YIL059C
YPR185W	YJR148W
	YJR039W
	YNL285W
	YBR209W
	YNL318C
	YKL206C
	YJR036C
	YJL144W
	YCR089W
	YMR175W
	YOR192C
	YBR148W
	YKL217W
	YER035W
	YDR034W-B
	YDR171W
	YLR387C
	YJL161W
	YLL060C
	YEL011W
	YOR121C
	YJL070C
	YGR070W
	YDR234W
	YDL239C
	YDR426C
	YLL046C
	YBR033W
	YPL185W
	YOL017W
	YOL032W
	YJL175W
	YBR291C
	YBR285W
	YDR074W
	YFR056C
	YLR290C
	YER174C
	YAR015W
	YDR001C
	YOL164W
	YPL166W
	YLR257W
	YPL230W
	YGL249W
	YMR323W
	YML066C
	YAL060W
	YOR072W
	YLR322W
	YMR174C
	YNR066C
	YMR053C
	YDR250C
	YNL042W
	YEL035C
	YGR288W
	YBR105C
	YDR085C
	YLL041C
	YKR101W
	YDR043C
	YLR080W
	YOR273C
	YOR348C
	YKR039W
	YFL031W
	YNL093W
	YER066W
	YMR320W
	YBL101C
	YKL086W
	YHL016C
	YBR214W
	YJL211C
	YJR079W
	YDR374C
	YJL222W-A
	YOR114W
	YBR269C
	YBR137W
	YJL060W
	YJL155C
	YBR295W
	YPL186C
	YDL142C
	YPR151C
	YOR223W
	YOR184W
	YGR256W
	YIR038C
	YHR136C
	YLR279W
	YGR154C
	YKL133C
	YJL108C
	YKR012C
	YDR253C
	YCL023C
	YGL248W
	YOR366W
	YOR228C
	YLR346C
	YBR174C
	YDL199C
	YKR080W
	YKL124W
	YMR104C
	YHR095W
	YBR018C
	YGR213C
	YMR306W
	YDR421W
	YNL294C
	YML100W
	YPL222W
	YGL141W
	YJR020W
	YIL155C
	YLR402W
	YDL183C
	YNL293W
	YBR019C
	YDR231C
	YBL070C
	YCL034W
	YIR031C
	YPL214C
	YER162C
	YCL040W
	YDR193W
	YAL044C
	YPL003W
	YOL162W
	YML131W
	YLL020C
	YKL053W
	YJL142C
	YNL223W
	YDR491C
	YOL110W
	YJR119C
	YGR109W-A
	YDR046C
	YJL169W
	YJL163C
	YBL078C
	YMR009W
	YHL042W
	YGR201C
	YCR064C
	YDL221W
	YNL057W
	YCL055W
	YHL035C
	YGR239C
	YMR103C
	YFL053W
	YPR035W
	YLR125W
	YMR232W
	YLR211C
	YOR343C
	YPL088W
	YKR076W
	YDL204W
	YKR046C
	YPR026W
	YMR108W
	YEL039C
	YOL165C
	YEL077C
	YER085C
	YJL195C
	YLL067C
	YOL158C
	YNL314W
	YJL164C
	YKL161C
	YML116W-A
	YFR015C
	YOR019W
	YLR258W
	YFL054C
	YER184C
	YDR461W
	YMR007W
	YGL114W
	YGR044C
	YPR149W
	YDR406W
	YHR075C
	YOR255W
	YBR001C
	YJR149W
	YLR160C
	YMR316C-A
	YJL132W
	YMR085W
	YMR313C
	YPR155C
	YPR005C
	YEL041W
	YNL240C
	YOL037C
	YOR285W
	YER079W
	YJR058C
	YGL146C
	YCL010C
	YCR073C
	YJL107C
	YOR213C
	YGL250W
	YCR036W
	YBR051W
	YGR130C
	YDR358W
	YLR155C
	YJR050W
	YFL019C
	YKL220C
	YBL113C
	YCR091W
	YCR020C
	YLL056C
	YLR158C
	YCR007C
	YIL017C
	YHR140W
	YML042W
	YNR044W
	YKR034W
	YKL193C
	YGR230W
	YLR157C
	YGL222C
	YHR199C
	YKR096W
	YPL123C
	YLR092W
	YGL262W
	YOR227W
	YBR005W
	YOL024W
	YAL015C
	YER128W
	YLR090W
	YGR131W
	YJL141C
	YNL241C
	YNL237W
	YDR003W
	YFL055W
	YIL166C
	YPL191C
	YMR065W
	YHR180W
	YBL095W
	YER045C
	YDR490C
	YDR114C
	YPL154C
	YBR293W
	YIL046W
	YNL331C
	YLR466W
	YPL113C
	YHR210C
	YPR158W
	YAR047C
	YER051W
	YHR072W
	YER119C
	YJL057C
	YEL028W
	YKL209C
	YPL236C
	YLR225C
	YLL066C
	YMR321C
	YDR536W
	YLL038C
	YGR032W
	YAL001C
	YBR280C
	YIR036C
	YNR032W
	YBR012C
	YHR194W
	YGR122C-A
	YFL050C
	YOL163W
	YCL049C
	YOR374W
	YPL031C
	YPR134W
	YCR106W
	YNL133C
	YPL247C
	YIL009C-A
	YDR178W
	YDL230W
	YNL011C
	YJL206C
	YKL155C
	YHL047C
	YFR022W
	YPL152W
	YJL147C
	YPR160W
	YDL243C
	YAL062W
	YBL029C-A
	YBL019W
	YAL043C
	YIL012W
	YLR058C
	YLR220W
	YEL009C
	YOR177C
	YHR219W
	YBR132C
	YER176W
	YDL238C
	YHR005C
	YER020W
	YPR012W
	YKL107W
	YIR029W
	YAL020C
	YNL202W
	YDR100W
	YOR292C
	YML091C
	YDL231C
	YMR300C
	YOR383C
	YIL097W
	YDL234C
	YCR023C
	YNL063W
	YDR058C
	YMR302C
	YJR151C
	YPL177C
	YNL116W
	YDL130W-A
	YBR045C
	YNL100W
	YER103W
	YDR314C
	YBR008C
	YCR102C
	YMR210W
	YJR021C
	YDR388W
	YIL036W
	YIL045W
	YFL056C
	YJL038C
	YGR107W
	YNL192W
	YKR066C
	YML007C-A
	YKR049C
	YGL219C
	YPL272C
	YEL029C
	YNL156C
	YMR180C
	YCL056C
	YLR426W
	YLL019C
	YPR170C
	YCR104W
	YKL162C-A
	YCL052C
	YDL113C
	YBR056W
	YKL208W
	YGL215W
	YPL060W
	YPL109C
	YMR280C
	YGR143W
	YCR107W
	YCL038C
	YLR281C
	YOR180C
	YNR071C
	YLR250W
	YDR089W
	YDL123W
	YBR262C
	YLR239C
	YDL187C
	YMR041C
	YFR017C
	YGR064W
	YDR323C
	YIR014W
	YIL146C
	YGR268C
	YPR007C
	YHR124W
	YNL253W
	YKR067W
	YHR150W
	YLL040C
	YGL062W
	YNL128W
	YBR149W
	YGL081W
	YLR299W
	YNL006W
	YOL025W
	YOL083W
	YJL100W
	YDR435C
	YPR168W
	YHR126C
	YFL042C
	YKR102W
	YDR185C
	YLR142W
	YKR011C
	YLL063C
	YLR093C
	YNL242W
	YJR122W
	YBR241C
	YDR459C
	YFL020C
	YFR008W
	YPR015C
	YLR102C
	YEL023C
	YOL063C
	YKR099W
	YNR006W
	YER092W
	YPL148C
	YKR093W
	YOL027C
	YPR204W
	YIR041W
	YDR010C
	YDR479C
	YLR256W
	YDL020C
	YOR113W
	YOR396W

## Sheet: Repressed by Gcn4
growth(MM+Met)	Amino acid starvation(SM,Saint et al)		Overlapped_gene		GO of the overlapped gene repressed by Gcn4
YAL025C	YOR085W		YBR021W		source	term_name	term_id	adjusted_p_value	negative_log10_of_adjusted_p_value	term_size	query_size	intersection_size	effective_domain_size	intersections
YAL036C	YKL110C		YBR267W		GO:BP	ribosome biogenesis	GO:0042254	3.89336e-149	148.41	407	289	173	7127	YBR267W,YGR085C,YMR131C,YDL148C,YNL209W,YPR016C,YDL213C,YPL012W,YPR110C,YHR066W,YMR049C,YDL063C,YNL096C,YLL034C,YLR435W,YJR063W,YKR060W,YOL041C,YML063W,YGL120C,YLR197W,YOR340C,YDR299W,YDR064W,YGR034W,YHL001W,YDR060W,YOR004W,YMR290C,YLL045C,YPL211W,YDR087C,YGR128C,YOR206W,YDL060W,YNL002C,YJL122W,YLR002C,YJL069C,YEL026W,YAL025C,YGL076C,YNL061W,YHR196W,YDR083W,YKL009W,YGL029W,YHR072W-A,YNL132W,YCR05…
YAL059W	YPL157W		YOL014W		GO:BP	ribonucleoprotein complex biogenesis	GO:0022613	1.29622e-136	135.887	482	289	175	7127	YBR267W,YGR085C,YMR131C,YDL148C,YNL209W,YPR016C,YDL213C,YPL012W,YPR110C,YHR066W,YMR049C,YDL063C,YNL096C,YLL034C,YLR435W,YJR063W,YKR060W,YOL041C,YML063W,YGL120C,YLR197W,YOR340C,YDR299W,YDR064W,YGR034W,YHL001W,YDR060W,YOR004W,YMR290C,YLL045C,YPL211W,YDR087C,YGR128C,YOR206W,YDL060W,YNL002C,YJL122W,YLR002C,YJL069C,YEL026W,YAL025C,YGL076C,YNL061W,YHR196W,YDR083W,YKL009W,YGL029W,YHR072W-A,YNL132W,YCR05…
YAR028W	YJR032W		YGR085C		GO:BP	rRNA processing	GO:0006364	6.21549e-108	107.207	284	289	128	7127	YMR131C,YDL148C,YNL209W,YPR016C,YDL213C,YPL012W,YHR066W,YMR049C,YNL096C,YLR435W,YKR060W,YOL041C,YML063W,YGL120C,YLR197W,YDR299W,YDR064W,YOR004W,YMR290C,YLL045C,YPL211W,YDR087C,YGR128C,YDL060W,YNL002C,YLR002C,YJL069C,YEL026W,YAL025C,YGL076C,YNL061W,YHR196W,YDR083W,YKL009W,YGL029W,YHR072W-A,YNL132W,YCR057C,YOL010W,YGL078C,YLR186W,YJR002W,YLR185W,YPL081W,YER006W,YJR041C,YOR272W,YOR167C,YIL019W,YDR50…
YAR029W	YDR179C		YMR131C		GO:BP	rRNA metabolic process	GO:0016072	7.2559e-104	103.139	301	289	128	7127	YMR131C,YDL148C,YNL209W,YPR016C,YDL213C,YPL012W,YHR066W,YMR049C,YNL096C,YLR435W,YKR060W,YOL041C,YML063W,YGL120C,YLR197W,YDR299W,YDR064W,YOR004W,YMR290C,YLL045C,YPL211W,YDR087C,YGR128C,YDL060W,YNL002C,YLR002C,YJL069C,YEL026W,YAL025C,YGL076C,YNL061W,YHR196W,YDR083W,YKL009W,YGL029W,YHR072W-A,YNL132W,YCR057C,YOL010W,YGL078C,YLR186W,YJR002W,YLR185W,YPL081W,YER006W,YJR041C,YOR272W,YOR167C,YIL019W,YDR50…
YAR030C	YJR077C		YGR173W		GO:BP	ncRNA processing	GO:0034470	1.49597e-97	96.8251	397	289	137	7127	YMR131C,YDL148C,YNL209W,YPR016C,YDL213C,YPL012W,YHR066W,YMR049C,YNL096C,YLR435W,YKR060W,YGR200C,YOL041C,YML063W,YGL120C,YLR197W,YDR299W,YDR064W,YDR165W,YOL124C,YOR004W,YKR056W,YMR290C,YLL045C,YPL211W,YDR087C,YGR128C,YDL060W,YNL002C,YLR002C,YJL069C,YEL026W,YAL025C,YGL076C,YNL061W,YHR196W,YDR083W,YKL009W,YGL029W,YHR072W-A,YNL132W,YCR057C,YOL010W,YGL078C,YLR186W,YJR002W,YLR185W,YPL081W,YER006W,YJR04…
YAR031W	YNR030W		YMR310C		GO:BP	ncRNA metabolic process	GO:0034660	9.11386e-87	86.0403	466	289	137	7127	YMR131C,YDL148C,YNL209W,YPR016C,YDL213C,YPL012W,YHR066W,YMR049C,YNL096C,YLR435W,YKR060W,YGR200C,YOL041C,YML063W,YGL120C,YLR197W,YDR299W,YDR064W,YDR165W,YOL124C,YOR004W,YKR056W,YMR290C,YLL045C,YPL211W,YDR087C,YGR128C,YDL060W,YNL002C,YLR002C,YJL069C,YEL026W,YAL025C,YGL076C,YNL061W,YHR196W,YDR083W,YKL009W,YGL029W,YHR072W-A,YNL132W,YCR057C,YOL010W,YGL078C,YLR186W,YJR002W,YLR185W,YPL081W,YER006W,YJR04…
YBL004W	YDR194C		YDL148C		GO:BP	RNA processing	GO:0006396	1.14429e-73	72.9415	572	289	137	7127	YMR131C,YDL148C,YNL209W,YPR016C,YDL213C,YPL012W,YHR066W,YMR049C,YNL096C,YLR435W,YKR060W,YGR200C,YOL041C,YML063W,YGL120C,YLR197W,YDR299W,YDR064W,YDR165W,YOL124C,YOR004W,YKR056W,YMR290C,YLL045C,YPL211W,YDR087C,YGR128C,YDL060W,YNL002C,YLR002C,YJL069C,YEL026W,YAL025C,YGL076C,YNL061W,YHR196W,YDR083W,YKL009W,YGL029W,YHR072W-A,YNL132W,YCR057C,YOL010W,YGL078C,YLR186W,YJR002W,YLR185W,YPL081W,YER006W,YJR04…
YBL027W	YKR001C		YPL263C		GO:BP	ribosomal large subunit biogenesis	GO:0042273	6.02994e-70	69.2197	121	289	73	7127	YBR267W,YGR085C,YPR016C,YHR066W,YMR049C,YDL063C,YLL034C,YKR060W,YOL041C,YGL120C,YGR034W,YHL001W,YDR060W,YMR290C,YLL045C,YPL211W,YOR206W,YNL002C,YJL122W,YEL026W,YAL025C,YGL076C,YNL061W,YDR083W,YKL009W,YGL078C,YKL006W,YLR185W,YER006W,YOR272W,YDR496C,YDR500C,YNR046W,YGR103W,YLR276C,YKL180W,YDR091C,YMR229C,YLL008W,YGL099W,YCL054W,YCR072C,YML073C,YPL143W,YIR026C,YKL082C,YHR197W,YLR448W,YOL080C,YPR102C…
YBL028C	YDR172W		YKL056C		GO:BP	cellular component biogenesis	GO:0044085	2.18731e-65	64.6601	1192	289	177	7127	YBR267W,YGR085C,YMR131C,YDL148C,YNL209W,YPR016C,YDL213C,YPL012W,YPR110C,YHR066W,YMR049C,YDL063C,YNL096C,YLL034C,YLR435W,YJR063W,YKR060W,YOL041C,YML063W,YGL120C,YLR197W,YOR340C,YDR299W,YDR064W,YGR034W,YHL001W,YDR060W,YOR004W,YMR290C,YLL045C,YPL211W,YDR087C,YGR128C,YOR206W,YDL060W,YNL002C,YJL122W,YLR002C,YJL069C,YEL026W,YAL025C,YGL076C,YNL061W,YHR196W,YDR083W,YKL009W,YGL029W,YHR072W-A,YNL132W,YCR05…
YBL039C	YGR049W		YOL039W		GO:BP	gene expression	GO:0010467	2.96608e-62	61.5278	1738	289	205	7127	YGR085C,YMR131C,YGR173W,YDL148C,YKL056C,YOL039W,YNL209W,YPR016C,YDL213C,YPL012W,YPR110C,YHR066W,YMR049C,YPR190C,YNL096C,YLR435W,YJR063W,YKR060W,YGL147C,YGR200C,YOL041C,YML063W,YGL120C,YLR197W,YLR406C,YOR340C,YDR299W,YDR064W,YGR034W,YHL001W,YJL011C,YDR165W,YOL124C,YOR004W,YKR056W,YJR070C,YMR290C,YLL045C,YPL211W,YDR087C,YGR128C,YDL060W,YNL002C,YLR002C,YJL069C,YEL026W,YAL025C,YGL076C,YNL061W,YHR196W…
YBL042C	YKL181W		YNL209W		GO:BP	ribosomal small subunit biogenesis	GO:0042274	2.4781e-61	60.6059	142	289	72	7127	YDL148C,YDL213C,YPL012W,YNL096C,YLR435W,YKR060W,YML063W,YGL120C,YDR299W,YDR064W,YOR004W,YMR290C,YGR128C,YDL060W,YJL069C,YEL026W,YHR196W,YNL132W,YCR057C,YOL010W,YLR186W,YJR002W,YPL081W,YOR167C,YKL143W,YIL019W,YNR046W,YHR148W,YGR103W,YGL171W,YMR229C,YNL075W,YKL156W,YOR287C,YKL078W,YGR214W,YLR264W,YKL082C,YBR189W,YCL059C,YDL153C,YML093W,YDR398W,YGR271C-A,YER127W,YPL266W,YGR159C,YMR128W,YOR096W,YPR11…
YBL054W	YLR067C		YMR217W		GO:BP	maturation of SSU-rRNA	GO:0030490	8.21421e-53	52.0854	115	289	61	7127	YDL148C,YPL012W,YLR435W,YKR060W,YML063W,YGL120C,YDR299W,YDR064W,YOR004W,YMR290C,YGR128C,YDL060W,YJL069C,YEL026W,YHR196W,YNL132W,YCR057C,YOL010W,YLR186W,YJR002W,YPL081W,YOR167C,YIL019W,YNR046W,YGR103W,YGL171W,YMR229C,YKL156W,YOR287C,YKL078W,YGR214W,YLR264W,YBR189W,YCL059C,YDL153C,YML093W,YDR398W,YGR271C-A,YER127W,YPL266W,YMR128W,YPR112C,YBR247C,YPR144C,YOR310C,YOR294W,YJL136C,YLR441C,YGR145W,YMR09…
YBL068W	YMR239C		YPR016C		GO:BP	cellular nitrogen compound metabolic process	GO:0034641	3.98599e-52	51.3995	2273	289	219	7127	YGR085C,YMR131C,YGR173W,YDL148C,YKL056C,YOL039W,YNL209W,YMR217W,YPR016C,YDL213C,YPL012W,YPR110C,YHR066W,YKL216W,YMR049C,YPR190C,YNL096C,YLR435W,YJR063W,YKR060W,YGL147C,YGR200C,YKL181W,YOL041C,YML063W,YGL120C,YLR197W,YLR406C,YOR340C,YDR299W,YDR064W,YGR034W,YHL001W,YJL011C,YDR165W,YOL124C,YOR004W,YKR056W,YMR290C,YLL045C,YPL211W,YDR087C,YGR128C,YDL060W,YNL002C,YHR128W,YLR002C,YJL069C,YEL026W,YDR020C…
YBL071C	YHR038W		YDL213C		GO:BP	maturation of SSU-rRNA from tricistronic rRNA transcript (SSU-rRNA, 5.8S rRNA, LSU-rRNA)	GO:0000462	1.63607e-50	49.7862	103	289	57	7127	YDL148C,YPL012W,YLR435W,YKR060W,YML063W,YGL120C,YDR299W,YDR064W,YOR004W,YMR290C,YGR128C,YDL060W,YJL069C,YEL026W,YHR196W,YCR057C,YOL010W,YLR186W,YJR002W,YPL081W,YIL019W,YGR103W,YGL171W,YMR229C,YKL156W,YOR287C,YKL078W,YGR214W,YBR189W,YCL059C,YDL153C,YML093W,YDR398W,YGR271C-A,YER127W,YPL266W,YMR128W,YPR112C,YBR247C,YPR144C,YOR310C,YOR294W,YJL136C,YLR441C,YGR145W,YMR093W,YIL091C,YPL217C,YKR057W,YDR32…
YBL071W-A	YIR033W		YPL012W		GO:BP	cytoplasmic translation	GO:0002181	1.29043e-43	42.8893	184	289	66	7127	YGR085C,YGR173W,YKL056C,YOL039W,YNL209W,YNL096C,YGL147C,YML063W,YLR406C,YDR064W,YGR034W,YHL001W,YLL045C,YNL002C,YGL076C,YFR032C-A,YKL006W,YLR185W,YPL081W,YJL189W,YDL061C,YLR367W,YOR167C,YDL081C,YDR500C,YER131W,YER056C-A,YLR061W,YKL191W,YKL180W,YBR191W,YLR388W,YOR361C,YDR471W,YKL156W,YGR214W,YMR260C,YLR264W,YML073C,YPL143W,YMR142C,YAL036C,YLR448W,YDL082W,YPR102C,YJL177W,YOR096W,YPL079W,YJL190C,YMR…
YBL072C	YJL183W		YPR110C		GO:BP	rRNA modification	GO:0000154	5.07429e-43	42.2946	75	289	46	7127	YDL148C,YLR197W,YOR004W,YJL069C,YEL026W,YNL061W,YDR083W,YHR072W-A,YNL132W,YCR057C,YOL010W,YLR186W,YJR002W,YPL081W,YNR046W,YHR148W,YGL171W,YMR229C,YDL014W,YIL096C,YNL075W,YHR089C,YCL054W,YOR287C,YKL078W,YCL059C,YDL153C,YML093W,YDR398W,YPL266W,YMR128W,YOR096W,YPR144C,YOR310C,YMR093W,YIL091C,YPL217C,YDR324C,YJL109C,YBL004W,YDR449C,YDL208W,YLR175W,YPL126W,YLR222C,YLR409C
YBL081W	YGL158W		YHR066W		GO:BP	rRNA methylation	GO:0031167	1.64037e-37	36.7851	64	289	40	7127	YDL148C,YLR197W,YOR004W,YJL069C,YEL026W,YNL061W,YDR083W,YCR057C,YOL010W,YLR186W,YJR002W,YPL081W,YNR046W,YHR148W,YGL171W,YMR229C,YDL014W,YIL096C,YNL075W,YCL054W,YOR287C,YKL078W,YCL059C,YDL153C,YML093W,YDR398W,YMR128W,YOR096W,YPR144C,YOR310C,YMR093W,YIL091C,YPL217C,YDR324C,YJL109C,YBL004W,YDR449C,YPL126W,YLR222C,YLR409C
YBL087C	YPL248C		YKL216W		GO:BP	RNA metabolic process	GO:0016070	2.85585e-37	36.5443	1381	289	155	7127	YMR131C,YDL148C,YNL209W,YPR016C,YDL213C,YPL012W,YPR110C,YHR066W,YMR049C,YPR190C,YNL096C,YLR435W,YJR063W,YKR060W,YGR200C,YOL041C,YML063W,YGL120C,YLR197W,YOR340C,YDR299W,YDR064W,YJL011C,YDR165W,YOL124C,YOR004W,YKR056W,YMR290C,YLL045C,YPL211W,YDR087C,YGR128C,YDL060W,YNL002C,YLR002C,YJL069C,YEL026W,YAL025C,YGL076C,YNL061W,YHR196W,YDR083W,YKL009W,YGL029W,YHR072W-A,YNL132W,YCR057C,YOL010W,YGL078C,YLR18…
YBL092W	YDL065C		YPL142C		GO:BP	maturation of 5.8S rRNA	GO:0000460	6.70826e-36	35.1734	87	289	44	7127	YDL148C,YPR016C,YGL120C,YOR004W,YNL002C,YJL069C,YAL025C,YCR057C,YOL010W,YGL078C,YLR186W,YJR002W,YLR185W,YOR272W,YDR500C,YGL171W,YKL180W,YMR229C,YCL054W,YGR214W,YJL050W,YCL059C,YDL153C,YML093W,YER127W,YJL177W,YPR112C,YNR038W,YBR142W,YBR247C,YPR144C,YOL077C,YOR310C,YOR294W,YJL136C,YHR052W,YKR057W,YKR081C,YJL109C,YBL004W,YDR449C,YER126C,YLR222C,YJL010C
YBR020W	YJR074W		YMR049C		GO:BP	RNA methylation	GO:0001510	1.29604e-35	34.8874	88	289	44	7127	YDL148C,YLR197W,YDR165W,YOL124C,YOR004W,YJL069C,YEL026W,YNL061W,YDR083W,YCR057C,YOL010W,YLR186W,YJR002W,YPL081W,YNL062C,YNR046W,YHR148W,YGL171W,YMR229C,YDL014W,YIL096C,YNL075W,YCL054W,YOR287C,YKL078W,YCL059C,YDL153C,YML093W,YDR398W,YMR128W,YOR096W,YPR144C,YOR310C,YMR093W,YIL091C,YPL217C,YDR324C,YJL109C,YBL004W,YDR449C,YPL126W,YLR222C,YOL125W,YLR409C
YBR021W	YHR184W		YPR190C		GO:BP	maturation of LSU-rRNA	GO:0000470	2.03838e-35	34.6907	57	289	37	7127	YPR016C,YHR066W,YMR049C,YKR060W,YOL041C,YGL120C,YMR290C,YLL045C,YPL211W,YNL002C,YEL026W,YAL025C,YGL076C,YNL061W,YGL078C,YLR185W,YER006W,YOR272W,YDR500C,YNR046W,YGR103W,YLR276C,YKL180W,YMR229C,YCL054W,YJL177W,YNR038W,YNL110C,YBR142W,YOL077C,YPL146C,YHR052W,YHR085W,YKR081C,YPL043W,YER126C,YDL208W
YBR030W	YEL031W		YDL063C		GO:BP	maturation of 5.8S rRNA from tricistronic rRNA transcript (SSU-rRNA, 5.8S rRNA, LSU-rRNA)	GO:0000466	9.71982e-35	34.0123	86	289	43	7127	YDL148C,YPR016C,YGL120C,YOR004W,YNL002C,YJL069C,YAL025C,YCR057C,YOL010W,YGL078C,YLR186W,YJR002W,YLR185W,YDR500C,YGL171W,YKL180W,YMR229C,YCL054W,YGR214W,YJL050W,YCL059C,YDL153C,YML093W,YER127W,YJL177W,YPR112C,YNR038W,YBR142W,YBR247C,YPR144C,YOL077C,YOR310C,YOR294W,YJL136C,YHR052W,YKR057W,YKR081C,YJL109C,YBL004W,YDR449C,YER126C,YLR222C,YJL010C
YBR031W	YML126C		YNL096C		GO:BP	macromolecule metabolic process	GO:0043170	8.07937e-34	33.0926	2713	289	214	7127	YGR085C,YMR131C,YGR173W,YDL148C,YKL056C,YOL039W,YNL209W,YPR016C,YDL213C,YPL012W,YPR110C,YHR066W,YMR049C,YPR190C,YNL096C,YLR435W,YJR063W,YKR060W,YGL147C,YGR200C,YOL041C,YML063W,YGL120C,YLR197W,YLR406C,YOR340C,YDR299W,YDR064W,YGR034W,YHL001W,YJL011C,YIL064W,YDR165W,YOL124C,YOR004W,YKR056W,YJR070C,YMR290C,YLL045C,YPL211W,YDR087C,YGR128C,YDL060W,YNL002C,YLR002C,YJL069C,YEL026W,YAL025C,YGL076C,YNL061W…
YBR048W	YJL173C		YLL034C		GO:BP	nitrogen compound metabolic process	GO:0006807	9.33766e-33	32.0298	3111	289	228	7127	YGR085C,YMR131C,YGR173W,YDL148C,YKL056C,YOL039W,YNL209W,YMR217W,YPR016C,YDL213C,YPL012W,YPR110C,YHR066W,YKL216W,YMR049C,YPR190C,YNL096C,YLR435W,YJR063W,YKR060W,YGL147C,YGR200C,YKL181W,YOL041C,YML063W,YGL120C,YLR197W,YLR406C,YOR340C,YDR299W,YDR064W,YGR034W,YHL001W,YJL011C,YIL064W,YDR165W,YOL124C,YOR004W,YKR056W,YJR070C,YMR290C,YLL045C,YPL211W,YDR087C,YGR128C,YDL060W,YNL002C,YHR128W,YLR002C,YJL069C…
YBR079C	YGR264C		YLR435W		GO:BP	RNA modification	GO:0009451	4.96369e-32	31.3042	161	289	53	7127	YDL148C,YGR200C,YLR197W,YDR165W,YOL124C,YOR004W,YKR056W,YJL069C,YEL026W,YNL061W,YDR083W,YHR072W-A,YNL132W,YCR057C,YOL010W,YLR186W,YJR002W,YPL081W,YNL062C,YNR046W,YHR148W,YGL171W,YMR229C,YDL014W,YIL096C,YNL075W,YHR089C,YCL054W,YOR287C,YKL078W,YCL059C,YDL153C,YML093W,YDR398W,YPL266W,YMR128W,YOR096W,YPR144C,YOR310C,YMR093W,YIL091C,YPL217C,YDR324C,YLR401C,YJL109C,YBL004W,YDR449C,YDL208W,YLR175W,YPL12…
YBR084C-A	YBL003C		YNL162W-A		GO:BP	nucleobase-containing compound metabolic process	GO:0006139	4.16746e-31	30.3801	1830	289	170	7127	YMR131C,YDL148C,YNL209W,YMR217W,YPR016C,YDL213C,YPL012W,YPR110C,YHR066W,YKL216W,YMR049C,YPR190C,YNL096C,YLR435W,YJR063W,YKR060W,YGR200C,YKL181W,YOL041C,YML063W,YGL120C,YLR197W,YOR340C,YDR299W,YDR064W,YJL011C,YDR165W,YOL124C,YOR004W,YKR056W,YMR290C,YLL045C,YPL211W,YDR087C,YGR128C,YDL060W,YNL002C,YHR128W,YLR002C,YJL069C,YEL026W,YDR020C,YAL025C,YGL076C,YNL061W,YHR196W,YDR083W,YKL009W,YGL029W,YHR072W…
YBR084W	YLL024C		YJR063W		GO:BP	cleavage involved in rRNA processing	GO:0000469	5.67033e-31	30.2464	79	289	39	7127	YDL148C,YOR004W,YDL060W,YNL002C,YJL069C,YHR072W-A,YCR057C,YOL010W,YGL078C,YLR186W,YJR002W,YLR185W,YDR500C,YGL171W,YKL180W,YMR229C,YOR287C,YGR214W,YJL050W,YCL059C,YDL153C,YML093W,YER127W,YJL177W,YPR112C,YBR247C,YPR144C,YOL077C,YOR310C,YOR294W,YJL136C,YPL217C,YKR057W,YJL109C,YBL004W,YDR449C,YDL208W,YLR222C,YJL010C
YBR142W	YOL152W		YKR060W		GO:BP	endonucleolytic cleavage of tricistronic rRNA transcript (SSU-rRNA, 5.8S rRNA, LSU-rRNA)	GO:0000479	7.26734e-31	30.1386	56	289	34	7127	YDL148C,YOR004W,YDL060W,YJL069C,YCR057C,YOL010W,YGL078C,YLR186W,YJR002W,YLR185W,YDR500C,YGL171W,YKL180W,YMR229C,YGR214W,YCL059C,YDL153C,YML093W,YER127W,YJL177W,YPR112C,YBR247C,YPR144C,YOL077C,YOR310C,YOR294W,YJL136C,YPL217C,YKR057W,YJL109C,YBL004W,YDR449C,YLR222C,YJL010C
YBR180W	YLR081W		YGL147C		GO:BP	endonucleolytic cleavage involved in rRNA processing	GO:0000478	7.26734e-31	30.1386	56	289	34	7127	YDL148C,YOR004W,YDL060W,YJL069C,YCR057C,YOL010W,YGL078C,YLR186W,YJR002W,YLR185W,YDR500C,YGL171W,YKL180W,YMR229C,YGR214W,YCL059C,YDL153C,YML093W,YER127W,YJL177W,YPR112C,YBR247C,YPR144C,YOL077C,YOR310C,YOR294W,YJL136C,YPL217C,YKR057W,YJL109C,YBL004W,YDR449C,YLR222C,YJL010C
YBR181C	YDL143W		YGR200C		GO:BP	methylation	GO:0032259	1.17933e-30	29.9284	141	289	49	7127	YMR310C,YDL148C,YLR197W,YIL064W,YDR165W,YOL124C,YOR004W,YJL069C,YEL026W,YNL061W,YDR083W,YCR057C,YOL010W,YLR186W,YJR002W,YPL081W,YNL062C,YNR046W,YHR148W,YGL171W,YMR229C,YDL014W,YIL096C,YNL075W,YCL054W,YLR449W,YOR287C,YKL078W,YCL059C,YDL153C,YML093W,YDR398W,YMR128W,YOR096W,YPR144C,YOR310C,YMR093W,YIL091C,YPL217C,YDR465C,YDR324C,YGR283C,YJL109C,YBL004W,YDR449C,YPL126W,YLR222C,YOL125W,YLR409C
YBR182C	YMR241W		YKL181W		GO:BP	maturation of LSU-rRNA from tricistronic rRNA transcript (SSU-rRNA, 5.8S rRNA, LSU-rRNA)	GO:0000463	4.66472e-30	29.3312	46	289	31	7127	YPR016C,YHR066W,YMR049C,YOL041C,YGL120C,YMR290C,YPL211W,YNL002C,YAL025C,YGL076C,YNL061W,YGL078C,YLR185W,YER006W,YDR500C,YGR103W,YLR276C,YKL180W,YMR229C,YCL054W,YJL177W,YNR038W,YNL110C,YBR142W,YOL077C,YPL146C,YHR052W,YHR085W,YKR081C,YPL043W,YER126C
YBR182C-A	YPL037C		YOL041C		GO:BP	nucleic acid metabolic process	GO:0090304	1.64695e-29	28.7833	1625	289	157	7127	YMR131C,YDL148C,YNL209W,YPR016C,YDL213C,YPL012W,YPR110C,YHR066W,YMR049C,YPR190C,YNL096C,YLR435W,YJR063W,YKR060W,YGR200C,YOL041C,YML063W,YGL120C,YLR197W,YOR340C,YDR299W,YDR064W,YJL011C,YDR165W,YOL124C,YOR004W,YKR056W,YMR290C,YLL045C,YPL211W,YDR087C,YGR128C,YDL060W,YNL002C,YLR002C,YJL069C,YEL026W,YAL025C,YGL076C,YNL061W,YHR196W,YDR083W,YKL009W,YGL029W,YHR072W-A,YNL132W,YCR057C,YOL010W,YGL078C,YLR18…
YBR189W	YDR036C		YMR193C-A		GO:BP	cellular aromatic compound metabolic process	GO:0006725	5.40457e-29	28.2672	1917	289	171	7127	YMR131C,YDL148C,YNL209W,YMR217W,YPR016C,YDL213C,YPL012W,YPR110C,YHR066W,YKL216W,YMR049C,YPR190C,YNL096C,YLR435W,YJR063W,YKR060W,YGR200C,YKL181W,YOL041C,YML063W,YGL120C,YLR197W,YOR340C,YDR299W,YDR064W,YJL011C,YDR165W,YOL124C,YOR004W,YKR056W,YMR290C,YLL045C,YPL211W,YDR087C,YGR128C,YDL060W,YNL002C,YHR128W,YLR002C,YJL069C,YEL026W,YDR020C,YAL025C,YGL076C,YNL061W,YHR196W,YDR083W,YKL009W,YGL029W,YHR072W…
YBR190W	YPL057C		YML063W		GO:BP	primary metabolic process	GO:0044238	6.04731e-29	28.2184	3315	289	230	7127	YGR085C,YMR131C,YGR173W,YDL148C,YKL056C,YOL039W,YNL209W,YMR217W,YPR016C,YDL213C,YPL012W,YPR110C,YHR066W,YKL216W,YMR049C,YPR190C,YNL096C,YLR435W,YJR063W,YKR060W,YGL147C,YGR200C,YKL181W,YOL041C,YML063W,YGL120C,YLR197W,YLR406C,YOR340C,YDR299W,YDR064W,YGR034W,YHL001W,YJL011C,YIL064W,YDR165W,YOL124C,YOR004W,YKR056W,YJR070C,YMR290C,YLL045C,YPL211W,YDR087C,YGR128C,YDL060W,YNL002C,YHR128W,YLR002C,YJL069C…
YBR191W	YBL068W		YGL120C		GO:BP	macromolecule methylation	GO:0043414	8.08702e-29	28.0922	138	289	47	7127	YDL148C,YLR197W,YIL064W,YDR165W,YOL124C,YOR004W,YJL069C,YEL026W,YNL061W,YDR083W,YCR057C,YOL010W,YLR186W,YJR002W,YPL081W,YNL062C,YNR046W,YHR148W,YGL171W,YMR229C,YDL014W,YIL096C,YNL075W,YCL054W,YLR449W,YOR287C,YKL078W,YCL059C,YDL153C,YML093W,YDR398W,YMR128W,YOR096W,YPR144C,YOR310C,YMR093W,YIL091C,YPL217C,YDR465C,YDR324C,YJL109C,YBL004W,YDR449C,YPL126W,YLR222C,YOL125W,YLR409C
YBR191W-A	YML022W		YLR197W		GO:BP	cellular component organization or biogenesis	GO:0071840	8.83911e-29	28.0536	2286	289	188	7127	YBR267W,YGR085C,YMR131C,YDL148C,YNL209W,YPR016C,YDL213C,YPL012W,YPR110C,YHR066W,YMR049C,YDL063C,YNL096C,YLL034C,YLR435W,YJR063W,YKR060W,YKL181W,YOL041C,YML063W,YGL120C,YLR197W,YOR340C,YDR299W,YDR064W,YGR034W,YHL001W,YDR060W,YOR004W,YJR070C,YMR290C,YLL045C,YPL211W,YDR087C,YGR128C,YOR206W,YDL060W,YNL002C,YJL122W,YLR002C,YJL069C,YEL026W,YAL025C,YGL076C,YNL061W,YHR196W,YLR249W,YDR083W,YKL009W,YGL029W…
YBR238C	YGR096W		YLR406C		GO:BP	heterocycle metabolic process	GO:0046483	1.01922e-28	27.9917	1926	289	171	7127	YMR131C,YDL148C,YNL209W,YMR217W,YPR016C,YDL213C,YPL012W,YPR110C,YHR066W,YKL216W,YMR049C,YPR190C,YNL096C,YLR435W,YJR063W,YKR060W,YGR200C,YKL181W,YOL041C,YML063W,YGL120C,YLR197W,YOR340C,YDR299W,YDR064W,YJL011C,YDR165W,YOL124C,YOR004W,YKR056W,YMR290C,YLL045C,YPL211W,YDR087C,YGR128C,YDL060W,YNL002C,YHR128W,YLR002C,YJL069C,YEL026W,YDR020C,YAL025C,YGL076C,YNL061W,YHR196W,YDR083W,YKL009W,YGL029W,YHR072W…
YBR247C	YPL050C		YOR340C		GO:BP	RNA phosphodiester bond hydrolysis, endonucleolytic	GO:0090502	4.13219e-28	27.3838	64	289	34	7127	YDL148C,YOR004W,YDL060W,YJL069C,YCR057C,YOL010W,YGL078C,YLR186W,YJR002W,YLR185W,YDR500C,YGL171W,YKL180W,YMR229C,YGR214W,YCL059C,YDL153C,YML093W,YER127W,YJL177W,YPR112C,YBR247C,YPR144C,YOL077C,YOR310C,YOR294W,YJL136C,YPL217C,YKR057W,YJL109C,YBL004W,YDR449C,YLR222C,YJL010C
YBR266C	YOL126C		YDR299W		GO:BP	organic cyclic compound metabolic process	GO:1901360	1.44236e-27	26.8409	1985	289	172	7127	YMR131C,YDL148C,YNL209W,YMR217W,YPR016C,YDL213C,YPL012W,YPR110C,YHR066W,YKL216W,YMR049C,YPR190C,YNL096C,YLR435W,YJR063W,YKR060W,YGR200C,YKL181W,YOL041C,YML063W,YGL120C,YLR197W,YOR340C,YDR299W,YDR064W,YJL011C,YDR165W,YOL124C,YOR004W,YKR056W,YMR290C,YLL045C,YPL211W,YDR087C,YGR128C,YDL060W,YNL002C,YHR128W,YLR002C,YJL069C,YEL026W,YDR020C,YAL025C,YGL076C,YNL061W,YHR196W,YDR083W,YKL009W,YGL029W,YHR072W…
YBR267W	YDR509W		YDR064W		GO:BP	RNA phosphodiester bond hydrolysis	GO:0090501	8.62136e-27	26.0644	109	289	41	7127	YDL148C,YJR063W,YOR004W,YDL060W,YNL002C,YJL069C,YHR072W-A,YCR057C,YOL010W,YGL078C,YLR186W,YJR002W,YLR185W,YDR500C,YGL171W,YKL180W,YMR229C,YOR287C,YGR214W,YJL050W,YCL059C,YDL153C,YML093W,YER127W,YJL177W,YPR112C,YBR247C,YPR144C,YOL077C,YOR310C,YOR294W,YJL136C,YPL217C,YKR057W,YJL109C,YBL004W,YDR449C,YDL208W,YLR222C,YDR045C,YJL010C
YCL031C	YBL082C		YGR034W		GO:BP	ribosome assembly	GO:0042255	1.05058e-25	24.9786	78	289	35	7127	YGR085C,YPR016C,YHR066W,YDR060W,YPL211W,YKL009W,YCR057C,YOR167C,YER131W,YMR229C,YLL008W,YGL099W,YCR072C,YKL156W,YGR214W,YLR264W,YML073C,YIR026C,YHR197W,YLR448W,YOL080C,YPR102C,YGR159C,YPR112C,YNL182C,YLR009W,YOL077C,YOL127W,YPL146C,YHR085W,YKR081C,YOR293W,YLR106C,YGL031C,YMR230W
YCL037C	YPR125W		YHL001W		GO:BP	organic substance metabolic process	GO:0071704	7.54511e-25	24.1223	3489	289	230	7127	YGR085C,YMR131C,YGR173W,YDL148C,YKL056C,YOL039W,YNL209W,YMR217W,YPR016C,YDL213C,YPL012W,YPR110C,YHR066W,YKL216W,YMR049C,YPR190C,YNL096C,YLR435W,YJR063W,YKR060W,YGL147C,YGR200C,YKL181W,YOL041C,YML063W,YGL120C,YLR197W,YLR406C,YOR340C,YDR299W,YDR064W,YGR034W,YHL001W,YJL011C,YIL064W,YDR165W,YOL124C,YOR004W,YKR056W,YJR070C,YMR290C,YLL045C,YPL211W,YDR087C,YGR128C,YDL060W,YNL002C,YHR128W,YLR002C,YJL069C…
YCL054W	YHR172W		YJL011C		GO:BP	translation	GO:0006412	9.99868e-24	23.0001	455	289	74	7127	YGR085C,YGR173W,YKL056C,YOL039W,YNL209W,YNL096C,YGL147C,YML063W,YLR406C,YDR064W,YGR034W,YHL001W,YLL045C,YNL002C,YGL076C,YLR249W,YFR032C-A,YKL006W,YLR185W,YPL081W,YJL189W,YDL061C,YLR367W,YOR167C,YDL081C,YDR496C,YDR500C,YER131W,YER056C-A,YLR061W,YKL191W,YKL180W,YBR191W,YDR091C,YLR388W,YOR361C,YDR471W,YKL156W,YGR214W,YMR260C,YLR264W,YML073C,YPL143W,YMR142C,YAL036C,YLR448W,YDL082W,YBR189W,YPR102C,YJL…
YCL059C	YIL110W		YIL064W		GO:BP	cellular metabolic process	GO:0044237	1.81022e-23	22.7423	3551	289	230	7127	YGR085C,YMR131C,YGR173W,YDL148C,YKL056C,YOL039W,YNL209W,YMR217W,YPR016C,YDL213C,YPL012W,YPR110C,YHR066W,YKL216W,YMR049C,YPR190C,YNL096C,YLR435W,YJR063W,YKR060W,YGL147C,YGR200C,YKL181W,YOL041C,YML063W,YGL120C,YLR197W,YLR406C,YOR340C,YDR299W,YDR064W,YGR034W,YHL001W,YJL011C,YIL064W,YDR165W,YOL124C,YOR004W,YKR056W,YJR070C,YMR290C,YLL045C,YPL211W,YDR087C,YGR128C,YDL060W,YNL002C,YHR128W,YLR002C,YJL069C…
YCR005C	YKL084W		YDR165W		GO:BP	peptide biosynthetic process	GO:0043043	2.05442e-23	22.6873	460	289	74	7127	YGR085C,YGR173W,YKL056C,YOL039W,YNL209W,YNL096C,YGL147C,YML063W,YLR406C,YDR064W,YGR034W,YHL001W,YLL045C,YNL002C,YGL076C,YLR249W,YFR032C-A,YKL006W,YLR185W,YPL081W,YJL189W,YDL061C,YLR367W,YOR167C,YDL081C,YDR496C,YDR500C,YER131W,YER056C-A,YLR061W,YKL191W,YKL180W,YBR191W,YDR091C,YLR388W,YOR361C,YDR471W,YKL156W,YGR214W,YMR260C,YLR264W,YML073C,YPL143W,YMR142C,YAL036C,YLR448W,YDL082W,YBR189W,YPR102C,YJL…
YCR025C	YNR051C		YDR060W		GO:BP	endonucleolytic cleavage in ITS1 to separate SSU-rRNA from 5.8S rRNA and LSU-rRNA from tricistronic rRNA transcript (SSU-rRNA, 5.8S rRNA, LSU-rRNA)	GO:0000447	5.27835e-23	22.2775	43	289	26	7127	YDL148C,YOR004W,YJL069C,YCR057C,YOL010W,YLR186W,YJR002W,YGL171W,YMR229C,YGR214W,YCL059C,YDL153C,YML093W,YER127W,YPR112C,YBR247C,YPR144C,YOR310C,YOR294W,YJL136C,YKR057W,YJL109C,YBL004W,YDR449C,YLR222C,YJL010C
YCR031C	YHR108W		YOL124C		GO:BP	metabolic process	GO:0008152	3.57939e-22	21.4462	3725	289	234	7127	YGR085C,YMR131C,YGR173W,YMR310C,YDL148C,YKL056C,YOL039W,YNL209W,YMR217W,YPR016C,YDL213C,YPL012W,YPR110C,YHR066W,YKL216W,YMR049C,YPR190C,YNL096C,YLR435W,YJR063W,YKR060W,YGL147C,YGR200C,YKL181W,YOL041C,YML063W,YGL120C,YLR197W,YLR406C,YOR340C,YDR299W,YDR064W,YGR034W,YHL001W,YJL011C,YIL064W,YDR165W,YOL124C,YOR004W,YKR056W,YJR070C,YMR290C,YLL045C,YPL211W,YDR087C,YGR128C,YDL060W,YNL002C,YHR128W,YLR002C…
YCR047C	YLR208W		YOR004W		GO:BP	peptide metabolic process	GO:0006518	2.72841e-21	20.5641	496	289	74	7127	YGR085C,YGR173W,YKL056C,YOL039W,YNL209W,YNL096C,YGL147C,YML063W,YLR406C,YDR064W,YGR034W,YHL001W,YLL045C,YNL002C,YGL076C,YLR249W,YFR032C-A,YKL006W,YLR185W,YPL081W,YJL189W,YDL061C,YLR367W,YOR167C,YDL081C,YDR496C,YDR500C,YER131W,YER056C-A,YLR061W,YKL191W,YKL180W,YBR191W,YDR091C,YLR388W,YOR361C,YDR471W,YKL156W,YGR214W,YMR260C,YLR264W,YML073C,YPL143W,YMR142C,YAL036C,YLR448W,YDL082W,YBR189W,YPR102C,YJL…
YCR057C	YLR221C		YKR056W		GO:BP	amide biosynthetic process	GO:0043604	5.15902e-21	20.2874	514	289	75	7127	YGR085C,YGR173W,YKL056C,YOL039W,YNL209W,YNL096C,YGL147C,YML063W,YLR406C,YDR064W,YGR034W,YHL001W,YLL045C,YNL002C,YGL076C,YLR249W,YFR032C-A,YKL006W,YLR185W,YPL081W,YJL189W,YDL061C,YLR367W,YOR167C,YDL081C,YDR496C,YDR500C,YER131W,YER056C-A,YLR061W,YKL191W,YKL180W,YBR191W,YDR091C,YLR388W,YOR361C,YDR471W,YKL156W,YGR214W,YMR260C,YLR264W,YML073C,YPL143W,YMR142C,YAL036C,YLR448W,YDL082W,YBR189W,YPR102C,YJL…
YCR072C	YGR228W		YJR070C		GO:BP	nucleic acid phosphodiester bond hydrolysis	GO:0090305	2.43175e-20	19.6141	152	289	41	7127	YDL148C,YJR063W,YOR004W,YDL060W,YNL002C,YJL069C,YHR072W-A,YCR057C,YOL010W,YGL078C,YLR186W,YJR002W,YLR185W,YDR500C,YGL171W,YKL180W,YMR229C,YOR287C,YGR214W,YJL050W,YCL059C,YDL153C,YML093W,YER127W,YJL177W,YPR112C,YBR247C,YPR144C,YOL077C,YOR310C,YOR294W,YJL136C,YPL217C,YKR057W,YJL109C,YBL004W,YDR449C,YDL208W,YLR222C,YDR045C,YJL010C
YCR087W	YKL073W		YMR290C		GO:BP	rRNA 5'-end processing	GO:0000967	4.20931e-20	19.3758	34	289	22	7127	YDL148C,YOR004W,YNL002C,YJL069C,YCR057C,YOL010W,YLR186W,YJR002W,YGL171W,YMR229C,YDL153C,YML093W,YPR112C,YPR144C,YOL077C,YOR310C,YPL217C,YJL109C,YBL004W,YDR449C,YLR222C,YJL010C
YCR106W	YNL111C		YLL045C		GO:BP	endonucleolytic cleavage in 5'-ETS of tricistronic rRNA transcript (SSU-rRNA, 5.8S rRNA, LSU-rRNA)	GO:0000480	9.70802e-20	19.0129	31	289	21	7127	YDL148C,YOR004W,YJL069C,YCR057C,YOL010W,YLR186W,YJR002W,YGL171W,YMR229C,YDL153C,YML093W,YER127W,YPR112C,YPR144C,YOR310C,YPL217C,YJL109C,YBL004W,YDR449C,YLR222C,YJL010C
YDL014W	YDR427W		YPL211W		GO:BP	ncRNA 5'-end processing	GO:0034471	2.70825e-19	18.5673	36	289	22	7127	YDL148C,YOR004W,YNL002C,YJL069C,YCR057C,YOL010W,YLR186W,YJR002W,YGL171W,YMR229C,YDL153C,YML093W,YPR112C,YPR144C,YOL077C,YOR310C,YPL217C,YJL109C,YBL004W,YDR449C,YLR222C,YJL010C
YDL037C	YOR321W		YDR087C		GO:BP	RNA 5'-end processing	GO:0000966	6.44e-19	18.1911	37	289	22	7127	YDL148C,YOR004W,YNL002C,YJL069C,YCR057C,YOL010W,YLR186W,YJR002W,YGL171W,YMR229C,YDL153C,YML093W,YPR112C,YPR144C,YOL077C,YOR310C,YPL217C,YJL109C,YBL004W,YDR449C,YLR222C,YJL010C
YDL039C	YPL063W		YGR128C		GO:BP	ribosomal large subunit assembly	GO:0000027	9.98397e-19	18.0007	42	289	23	7127	YGR085C,YHR066W,YDR060W,YKL009W,YMR229C,YLL008W,YGL099W,YCR072C,YML073C,YIR026C,YHR197W,YLR448W,YOL080C,YPR102C,YNL182C,YLR009W,YOL077C,YOL127W,YPL146C,YHR085W,YKR081C,YLR106C,YGL031C
YDL050C	YJR045C		YOR206W		GO:BP	endonucleolytic cleavage to generate mature 5'-end of SSU-rRNA from (SSU-rRNA, 5.8S rRNA, LSU-rRNA)	GO:0000472	1.21268e-17	16.9163	32	289	20	7127	YDL148C,YOR004W,YJL069C,YCR057C,YOL010W,YLR186W,YJR002W,YGL171W,YMR229C,YDL153C,YML093W,YPR112C,YPR144C,YOR310C,YPL217C,YJL109C,YBL004W,YDR449C,YLR222C,YJL010C
YDL051W	YLR134W		YDL060W		GO:BP	ribonucleoprotein complex subunit organization	GO:0071826	1.3525e-17	16.8689	168	289	40	7127	YGR085C,YPR016C,YHR066W,YGL120C,YDR060W,YPL211W,YNL061W,YKL009W,YCR057C,YOR167C,YMR229C,YLL008W,YGL099W,YCR072C,YNL112W,YKL156W,YGR214W,YMR260C,YLR264W,YML073C,YIR026C,YHR197W,YLR448W,YOL080C,YPR102C,YGR159C,YPR112C,YNL182C,YLR009W,YOL077C,YOL127W,YPL146C,YHR085W,YKR081C,YOR293W,YLR325C,YLR106C,YPL093W,YGL031C,YMR230W
YDL060W	YOL056W		YNL002C		GO:BP	rRNA-containing ribonucleoprotein complex export from nucleus	GO:0071428	2.16157e-17	16.6652	63	289	26	7127	YNL209W,YPR016C,YLL034C,YER006W,YOR167C,YKL143W,YER131W,YNR053C,YDR091C,YGL099W,YGR214W,YLR264W,YHR197W,YER036C,YDR101C,YLR074C,YGR245C,YOR294W,YPL146C,YOR293W,YAL059W,YPL093W,YDL229W,YMR230W,YHR170W,YJL010C
YDL061C	YPR062W		YHR128W		GO:BP	cellular amide metabolic process	GO:0043603	2.36836e-17	16.6256	588	289	75	7127	YGR085C,YGR173W,YKL056C,YOL039W,YNL209W,YNL096C,YGL147C,YML063W,YLR406C,YDR064W,YGR034W,YHL001W,YLL045C,YNL002C,YGL076C,YLR249W,YFR032C-A,YKL006W,YLR185W,YPL081W,YJL189W,YDL061C,YLR367W,YOR167C,YDL081C,YDR496C,YDR500C,YER131W,YER056C-A,YLR061W,YKL191W,YKL180W,YBR191W,YDR091C,YLR388W,YOR361C,YDR471W,YKL156W,YGR214W,YMR260C,YLR264W,YML073C,YPL143W,YMR142C,YAL036C,YLR448W,YDL082W,YBR189W,YPR102C,YJL…
YDL062W	YNL278W		YJL122W		GO:BP	ribonucleoprotein complex assembly	GO:0022618	2.79036e-17	16.5543	162	289	39	7127	YGR085C,YPR016C,YHR066W,YDR060W,YPL211W,YNL061W,YKL009W,YCR057C,YOR167C,YMR229C,YLL008W,YGL099W,YCR072C,YNL112W,YKL156W,YGR214W,YMR260C,YLR264W,YML073C,YIR026C,YHR197W,YLR448W,YOL080C,YPR102C,YGR159C,YPR112C,YNL182C,YLR009W,YOL077C,YOL127W,YPL146C,YHR085W,YKR081C,YOR293W,YLR325C,YLR106C,YPL093W,YGL031C,YMR230W
YDL063C	YBR261C		YLR002C		GO:BP	ribosomal subunit export from nucleus	GO:0000054	4.99271e-13	12.3017	48	289	20	7127	YNL209W,YPR016C,YLL034C,YER006W,YKL143W,YNR053C,YDR091C,YGL099W,YHR197W,YER036C,YDR101C,YLR074C,YGR245C,YOR294W,YPL146C,YAL059W,YPL093W,YDL229W,YHR170W,YJL010C
YDL075W	YGR283C		YGR265W		GO:BP	ribosome localization	GO:0033750	8.13148e-13	12.0898	49	289	20	7127	YNL209W,YPR016C,YLL034C,YER006W,YKL143W,YNR053C,YDR091C,YGL099W,YHR197W,YER036C,YDR101C,YLR074C,YGR245C,YOR294W,YPL146C,YAL059W,YPL093W,YDL229W,YHR170W,YJL010C
YDL081C	YNL203C		YJL069C		GO:BP	cellular nitrogen compound biosynthetic process	GO:0044271	4.68901e-12	11.3289	1496	289	118	7127	YGR085C,YGR173W,YKL056C,YOL039W,YNL209W,YMR217W,YPR110C,YKL216W,YPR190C,YNL096C,YJR063W,YGL147C,YGR200C,YKL181W,YML063W,YLR406C,YOR340C,YDR064W,YGR034W,YHL001W,YJL011C,YLL045C,YGR128C,YNL002C,YHR128W,YDR020C,YGL076C,YHR196W,YLR249W,YHR072W-A,YFR032C-A,YKL006W,YLR185W,YPL081W,YJL189W,YDL061C,YLR367W,YOR167C,YDL081C,YDR496C,YDR500C,YER131W,YER056C-A,YLR061W,YKL191W,YKL180W,YBR191W,YDR091C,YLR388W,Y…
YDL082W	YKL156W		YEL026W		GO:BP	organelle assembly	GO:0070925	1.23588e-11	10.908	187	289	35	7127	YGR085C,YPR016C,YHR066W,YDR060W,YPL211W,YKL009W,YCR057C,YOR167C,YER131W,YMR229C,YLL008W,YGL099W,YCR072C,YKL156W,YGR214W,YLR264W,YML073C,YIR026C,YHR197W,YLR448W,YOL080C,YPR102C,YGR159C,YPR112C,YNL182C,YLR009W,YOL077C,YOL127W,YPL146C,YHR085W,YKR081C,YOR293W,YLR106C,YGL031C,YMR230W
YDL083C	YBR021W		YDR020C		GO:BP	ribonucleoprotein complex export from nucleus	GO:0071426	1.51334e-11	10.8201	128	289	29	7127	YNL209W,YPR016C,YLL034C,YGR128C,YER006W,YOR167C,YKL143W,YER131W,YNR053C,YDR091C,YGL099W,YGR214W,YLR264W,YHR197W,YJL050W,YER036C,YDR101C,YLR074C,YBR247C,YGR245C,YOR294W,YPL146C,YOR293W,YAL059W,YPL093W,YDL229W,YMR230W,YHR170W,YJL010C
YDL129W	YNR043W		YAL025C		GO:BP	cellular process	GO:0009987	2.29272e-11	10.6396	4580	289	243	7127	YBR267W,YGR085C,YMR131C,YGR173W,YDL148C,YKL056C,YOL039W,YNL209W,YMR217W,YPR016C,YDL213C,YPL012W,YPR110C,YHR066W,YKL216W,YMR049C,YPR190C,YNL096C,YLR435W,YJR063W,YKR060W,YGL147C,YGR200C,YKL181W,YOL041C,YML063W,YGL120C,YLR197W,YLR406C,YOR340C,YDR299W,YDR064W,YGR034W,YHL001W,YJL011C,YIL064W,YDR165W,YDR060W,YOL124C,YOR004W,YKR056W,YJR070C,YMR290C,YLL045C,YPL211W,YDR087C,YGR128C,YDL060W,YNL002C,YHR128W…
YDL130W	YPL068C		YGL076C		GO:BP	ribonucleoprotein complex localization	GO:0071166	2.3364e-11	10.6315	130	289	29	7127	YNL209W,YPR016C,YLL034C,YGR128C,YER006W,YOR167C,YKL143W,YER131W,YNR053C,YDR091C,YGL099W,YGR214W,YLR264W,YHR197W,YJL050W,YER036C,YDR101C,YLR074C,YBR247C,YGR245C,YOR294W,YPL146C,YOR293W,YAL059W,YPL093W,YDL229W,YMR230W,YHR170W,YJL010C
YDL133C-A	YAR002C-A		YNL061W		GO:BP	RNA export from nucleus	GO:0006405	2.89345e-11	10.5386	131	289	29	7127	YNL209W,YPR016C,YLL034C,YGR128C,YER006W,YOR167C,YKL143W,YER131W,YNR053C,YDR091C,YGL099W,YGR214W,YLR264W,YHR197W,YJL050W,YER036C,YDR101C,YLR074C,YBR247C,YGR245C,YOR294W,YPL146C,YOR293W,YAL059W,YPL093W,YDL229W,YMR230W,YHR170W,YJL010C
YDL136W	YMR147W		YHR196W		GO:BP	biological_process	GO:0008150	2.90667e-11	10.5366	5066	289	258	7127	YBR021W,YBR267W,YGR085C,YMR131C,YGR173W,YMR310C,YDL148C,YKL056C,YOL039W,YNL209W,YMR217W,YPR016C,YDL213C,YPL012W,YPR110C,YHR066W,YKL216W,YMR049C,YPR190C,YDL063C,YNL096C,YLL034C,YLR435W,YJR063W,YKR060W,YGL147C,YGR200C,YKL181W,YOL041C,YML063W,YGL120C,YLR197W,YLR406C,YOR340C,YDR299W,YDR064W,YGR034W,YHL001W,YJL011C,YIL064W,YDR165W,YDR060W,YOL124C,YOR004W,YKR056W,YJR070C,YMR290C,YLL045C,YPL211W,YDR087C…
YDL148C	YDL008W		YLR249W		GO:BP	cellular macromolecule metabolic process	GO:0044260	3.9394e-11	10.4046	2342	289	156	7127	YGR085C,YGR173W,YDL148C,YKL056C,YOL039W,YNL209W,YPR110C,YPR190C,YNL096C,YJR063W,YGL147C,YGR200C,YML063W,YLR197W,YLR406C,YOR340C,YDR064W,YGR034W,YHL001W,YJL011C,YIL064W,YDR165W,YOL124C,YOR004W,YJR070C,YLL045C,YGR128C,YNL002C,YLR002C,YJL069C,YEL026W,YGL076C,YNL061W,YHR196W,YLR249W,YDR083W,YKL009W,YHR072W-A,YCR057C,YFR032C-A,YOL010W,YLR186W,YJR002W,YKL006W,YLR185W,YPL081W,YJL189W,YNL062C,YDL061C,YLR…
YDL150W	YPL028W		YPR044C		GO:BP	protein export from nucleus	GO:0006611	4.40923e-11	10.3556	133	289	29	7127	YNL209W,YPR016C,YLL034C,YGR128C,YER006W,YOR167C,YKL143W,YER131W,YNR053C,YDR091C,YGL099W,YGR214W,YLR264W,YHR197W,YJL050W,YER036C,YDR101C,YLR074C,YBR247C,YGR245C,YOR294W,YPL146C,YOR293W,YAL059W,YPL093W,YDL229W,YMR230W,YHR170W,YJL010C
YDL151C	YOR382W		YDR083W		GO:BP	nuclear transport	GO:0051169	6.02314e-11	10.2202	175	289	33	7127	YBR267W,YNL209W,YPR016C,YDL063C,YLL034C,YGR128C,YER006W,YOR167C,YKL143W,YER131W,YNR053C,YDR091C,YKR092C,YGL099W,YGR214W,YLR264W,YHR197W,YJL050W,YER036C,YDR101C,YLR074C,YBR247C,YGR245C,YOR294W,YPL146C,YER110C,YOR293W,YAL059W,YPL093W,YDL229W,YMR230W,YHR170W,YJL010C
YDL152W	YCR028C-A		YKL009W		GO:BP	nucleocytoplasmic transport	GO:0006913	6.02314e-11	10.2202	175	289	33	7127	YBR267W,YNL209W,YPR016C,YDL063C,YLL034C,YGR128C,YER006W,YOR167C,YKL143W,YER131W,YNR053C,YDR091C,YKR092C,YGL099W,YGR214W,YLR264W,YHR197W,YJL050W,YER036C,YDR101C,YLR074C,YBR247C,YGR245C,YOR294W,YPL146C,YER110C,YOR293W,YAL059W,YPL093W,YDL229W,YMR230W,YHR170W,YJL010C
YDL153C	YMR203W		YGL029W		GO:BP	nuclear export	GO:0051168	8.16656e-11	10.088	136	289	29	7127	YNL209W,YPR016C,YLL034C,YGR128C,YER006W,YOR167C,YKL143W,YER131W,YNR053C,YDR091C,YGL099W,YGR214W,YLR264W,YHR197W,YJL050W,YER036C,YDR101C,YLR074C,YBR247C,YGR245C,YOR294W,YPL146C,YOR293W,YAL059W,YPL093W,YDL229W,YMR230W,YHR170W,YJL010C
YDL167C	YER137C		YGR160W		GO:BP	organonitrogen compound biosynthetic process	GO:1901566	1.03657e-09	8.9844	977	289	85	7127	YGR085C,YGR173W,YKL056C,YOL039W,YNL209W,YMR217W,YKL216W,YNL096C,YGL147C,YML063W,YLR406C,YDR064W,YGR034W,YHL001W,YLL045C,YNL002C,YHR128W,YDR020C,YGL076C,YLR249W,YFR032C-A,YKL006W,YLR185W,YPL081W,YJL189W,YDL061C,YLR367W,YOR167C,YDL081C,YDR496C,YDR500C,YER131W,YER056C-A,YLR061W,YKL191W,YKL180W,YBR191W,YDR091C,YLR388W,YOR361C,YOR095C,YDR471W,YKL156W,YGR214W,YMR260C,YLR264W,YML073C,YPL143W,YMR142C,YAL…
YDL184C	YDR367W		YHR072W-A		GO:BP	RNA localization	GO:0006403	1.53375e-09	8.81425	184	289	32	7127	YNL209W,YPR016C,YLL034C,YGR128C,YHR072W-A,YER006W,YOR167C,YKL143W,YER131W,YGL171W,YNR053C,YDR091C,YGL099W,YGR214W,YLR264W,YHR197W,YJL050W,YER036C,YDR101C,YLR074C,YBR247C,YGR245C,YOR294W,YPL146C,YER110C,YOR293W,YAL059W,YPL093W,YDL229W,YMR230W,YHR170W,YJL010C
YDL191W	YKL212W		YNL132W		GO:BP	RNA transport	GO:0050658	3.3997e-09	8.46856	167	289	30	7127	YNL209W,YPR016C,YLL034C,YGR128C,YER006W,YOR167C,YKL143W,YER131W,YNR053C,YDR091C,YGL099W,YGR214W,YLR264W,YHR197W,YJL050W,YER036C,YDR101C,YLR074C,YBR247C,YGR245C,YOR294W,YPL146C,YER110C,YOR293W,YAL059W,YPL093W,YDL229W,YMR230W,YHR170W,YJL010C
YDL208W	YBL031W		YCR057C		GO:BP	establishment of RNA localization	GO:0051236	3.3997e-09	8.46856	167	289	30	7127	YNL209W,YPR016C,YLL034C,YGR128C,YER006W,YOR167C,YKL143W,YER131W,YNR053C,YDR091C,YGL099W,YGR214W,YLR264W,YHR197W,YJL050W,YER036C,YDR101C,YLR074C,YBR247C,YGR245C,YOR294W,YPL146C,YER110C,YOR293W,YAL059W,YPL093W,YDL229W,YMR230W,YHR170W,YJL010C
YDL213C	YOR116C		YDL050C		GO:BP	protein-containing complex localization	GO:0031503	3.87418e-09	8.41182	157	289	29	7127	YNL209W,YPR016C,YLL034C,YGR128C,YER006W,YOR167C,YKL143W,YER131W,YNR053C,YDR091C,YGL099W,YGR214W,YLR264W,YHR197W,YJL050W,YER036C,YDR101C,YLR074C,YBR247C,YGR245C,YOR294W,YPL146C,YOR293W,YAL059W,YPL093W,YDL229W,YMR230W,YHR170W,YJL010C
YDL228C	YMR158W		YFR032C-A		GO:BP	nucleic acid transport	GO:0050657	4.67854e-09	8.32989	169	289	30	7127	YNL209W,YPR016C,YLL034C,YGR128C,YER006W,YOR167C,YKL143W,YER131W,YNR053C,YDR091C,YGL099W,YGR214W,YLR264W,YHR197W,YJL050W,YER036C,YDR101C,YLR074C,YBR247C,YGR245C,YOR294W,YPL146C,YER110C,YOR293W,YAL059W,YPL093W,YDL229W,YMR230W,YHR170W,YJL010C
YDL229W	YPR130C		YOL010W		GO:BP	cellular macromolecule biosynthetic process	GO:0034645	1.27424e-08	7.89475	1502	289	110	7127	YGR085C,YGR173W,YKL056C,YOL039W,YNL209W,YPR110C,YPR190C,YNL096C,YJR063W,YGL147C,YGR200C,YML063W,YLR406C,YOR340C,YDR064W,YGR034W,YHL001W,YJL011C,YLL045C,YGR128C,YNL002C,YLR002C,YGL076C,YHR196W,YLR249W,YHR072W-A,YFR032C-A,YKL006W,YLR185W,YPL081W,YJL189W,YDL061C,YLR367W,YOR167C,YDL081C,YDR496C,YDR500C,YER131W,YER056C-A,YGR103W,YLR061W,YKL191W,YKL180W,YBR191W,YDR091C,YLR388W,YOR361C,YDL014W,YJL148W,Y…
YDL241W	YDR339C		YGL078C		GO:BP	macromolecule biosynthetic process	GO:0009059	2.80252e-08	7.55245	1520	289	110	7127	YGR085C,YGR173W,YKL056C,YOL039W,YNL209W,YPR110C,YPR190C,YNL096C,YJR063W,YGL147C,YGR200C,YML063W,YLR406C,YOR340C,YDR064W,YGR034W,YHL001W,YJL011C,YLL045C,YGR128C,YNL002C,YLR002C,YGL076C,YHR196W,YLR249W,YHR072W-A,YFR032C-A,YKL006W,YLR185W,YPL081W,YJL189W,YDL061C,YLR367W,YOR167C,YDL081C,YDR496C,YDR500C,YER131W,YER056C-A,YGR103W,YLR061W,YKL191W,YKL180W,YBR191W,YDR091C,YLR388W,YOR361C,YDL014W,YJL148W,Y…
YDR012W	YBR205W		YLR186W		GO:BP	nucleobase-containing compound transport	GO:0015931	3.13923e-07	6.50318	211	289	31	7127	YNL209W,YPR016C,YLL034C,YGR128C,YER006W,YOR167C,YKL143W,YER131W,YNR053C,YDR091C,YGL099W,YGR214W,YLR264W,YHR197W,YJL050W,YER036C,YDR101C,YBL042C,YLR074C,YBR247C,YGR245C,YOR294W,YPL146C,YER110C,YOR293W,YAL059W,YPL093W,YDL229W,YMR230W,YHR170W,YJL010C
YDR020C	YAL035W		YJR002W		GO:BP	transcription by RNA polymerase I	GO:0006360	1.06796e-05	4.97144	69	289	16	7127	YPR110C,YJR063W,YOR340C,YGR128C,YHR196W,YDL014W,YJL148W,YDR398W,YPR010C,YMR093W,YOR224C,YDR324C,YJL109C,YNL248C,YOR341W,YPL126W
YDR021W	YGR038W		YKL006W		GO:BP	ncRNA transcription	GO:0098781	1.96828e-05	4.70591	54	289	14	7127	YPR110C,YPR190C,YJR063W,YOR340C,YJL011C,YJL148W,YNR003C,YMR239C,YDL150W,YPR010C,YOR224C,YNL248C,YOR341W,YDR045C
YDR024W	YHR072W-A		YLR185W		GO:BP	assembly of large subunit precursor of preribosome	GO:1902626	1.99918e-05	4.69915	10	289	7	7127	YPR016C,YPL211W,YNL061W,YLR009W,YKR081C,YPL093W,YGL031C
YDR025W	YMR269W		YPL081W		GO:BP	cellular biosynthetic process	GO:0044249	5.54031e-05	4.25647	2023	289	124	7127	YGR085C,YGR173W,YKL056C,YOL039W,YNL209W,YMR217W,YPR110C,YKL216W,YPR190C,YNL096C,YJR063W,YGL147C,YGR200C,YKL181W,YML063W,YLR406C,YOR340C,YDR064W,YGR034W,YHL001W,YJL011C,YLL045C,YGR128C,YNL002C,YHR128W,YLR002C,YDR020C,YGL076C,YHR196W,YLR249W,YHR072W-A,YFR032C-A,YKL006W,YLR185W,YPL081W,YJL189W,YDL061C,YLR367W,YOR167C,YDL081C,YDR496C,YDR500C,YER131W,YER056C-A,YGR103W,YLR061W,YKL191W,YKL180W,YBR191W,Y…
YDR042C	YOL031C		YER006W		GO:BP	organic substance biosynthetic process	GO:1901576	7.29368e-05	4.13705	2054	289	125	7127	YGR085C,YGR173W,YKL056C,YOL039W,YNL209W,YMR217W,YPR110C,YKL216W,YPR190C,YNL096C,YJR063W,YGL147C,YGR200C,YKL181W,YML063W,YLR406C,YOR340C,YDR064W,YGR034W,YHL001W,YJL011C,YLL045C,YGR128C,YNL002C,YHR128W,YLR002C,YDR020C,YGL076C,YHR196W,YLR249W,YHR072W-A,YFR032C-A,YKL006W,YLR185W,YPL081W,YJL189W,YDL061C,YLR367W,YOR167C,YDL081C,YDR496C,YDR500C,YER131W,YER056C-A,YGR103W,YLR061W,YKL191W,YKL180W,YBR191W,Y…
YDR043C	YLR060W		YJL189W		GO:BP	ribosomal large subunit export from nucleus	GO:0000055	7.7854e-05	4.10872	28	289	10	7127	YLL034C,YER006W,YNR053C,YDR101C,YLR074C,YGR245C,YOR294W,YPL146C,YAL059W,YHR170W
YDR045C	YMR014W		YJR041C		GO:BP	biosynthetic process	GO:0009058	8.71078e-05	4.05994	2082	289	126	7127	YGR085C,YGR173W,YKL056C,YOL039W,YNL209W,YMR217W,YPR110C,YKL216W,YPR190C,YNL096C,YJR063W,YGL147C,YGR200C,YKL181W,YML063W,YLR406C,YOR340C,YDR064W,YGR034W,YHL001W,YJL011C,YJR070C,YLL045C,YGR128C,YNL002C,YHR128W,YLR002C,YDR020C,YGL076C,YHR196W,YLR249W,YHR072W-A,YFR032C-A,YKL006W,YLR185W,YPL081W,YJL189W,YDL061C,YLR367W,YOR167C,YDL081C,YDR496C,YDR500C,YER131W,YER056C-A,YGR103W,YLR061W,YKL191W,YKL180W,Y…
YDR060W	YKL014C		YNL062C		GO:BP	ribosomal small subunit assembly	GO:0000028	0.00011461	3.94078	29	289	10	7127	YCR057C,YOR167C,YMR229C,YKL156W,YGR214W,YLR264W,YGR159C,YPR112C,YOR293W,YMR230W
YDR064W	YPR056W		YOR272W		GO:BP	RNA secondary structure unwinding	GO:0010501	0.000165811	3.78039	30	289	10	7127	YMR290C,YGL078C,YLR276C,YGL171W,YLL008W,YNL112W,YNR038W,YBR142W,YJL033W,YDR021W
YDR083W	YOR373W		YDL061C		GO:BP	establishment of organelle localization	GO:0051656	0.000277682	3.55645	131	289	20	7127	YNL209W,YPR016C,YLL034C,YER006W,YKL143W,YNR053C,YDR091C,YGL099W,YHR197W,YER036C,YDR101C,YLR074C,YGR245C,YOR294W,YPL146C,YAL059W,YPL093W,YDL229W,YHR170W,YJL010C
YDR087C	YJR073C		YLR367W		GO:BP	termination of RNA polymerase III transcription	GO:0006386	0.0015432	2.81158	16	289	7	7127	YPR110C,YPR190C,YJL011C,YNR003C,YDL150W,YOR224C,YDR045C
YDR091C	YML021C		YOR167C		GO:BP	ribonucleoside monophosphate metabolic process	GO:0009161	0.00326029	2.48674	40	289	10	7127	YMR217W,YKL216W,YKL181W,YHR128W,YDR020C,YBL068W,YNL141W,YHL011C,YNR012W,YML056C
YDR101C	YDL064W		YKL143W		GO:BP	ribonucleoside monophosphate biosynthetic process	GO:0009156	0.00326029	2.48674	40	289	10	7127	YMR217W,YKL216W,YKL181W,YHR128W,YDR020C,YBL068W,YNL141W,YHL011C,YNR012W,YML056C
YDR144C	YOR198C		YDL081C		GO:BP	tRNA transcription by RNA polymerase III	GO:0042797	0.00400178	2.39775	18	289	7	7127	YPR110C,YPR190C,YJL011C,YNR003C,YDL150W,YOR224C,YDR045C
YDR161W	YDR413C		YIL019W		GO:BP	tRNA transcription	GO:0009304	0.00611768	2.21341	19	289	7	7127	YPR110C,YPR190C,YJL011C,YNR003C,YDL150W,YOR224C,YDR045C
YDR165W	YKL180W		YDR496C		GO:BP	nucleoside monophosphate metabolic process	GO:0009123	0.00661854	2.17924	43	289	10	7127	YMR217W,YKL216W,YKL181W,YHR128W,YDR020C,YBL068W,YNL141W,YHL011C,YNR012W,YML056C
YDR184C	YGR155W		YDR500C		GO:BP	nucleoside monophosphate biosynthetic process	GO:0009124	0.00661854	2.17924	43	289	10	7127	YMR217W,YKL216W,YKL181W,YHR128W,YDR020C,YBL068W,YNL141W,YHL011C,YNR012W,YML056C
YDR299W	YDL219W		YER131W		GO:BP	macromolecule modification	GO:0043412	0.00833786	2.07895	964	289	66	7127	YDL148C,YGR200C,YLR197W,YIL064W,YDR165W,YOL124C,YOR004W,YKR056W,YJR070C,YJL069C,YEL026W,YNL061W,YLR249W,YDR083W,YHR072W-A,YNL132W,YCR057C,YOL010W,YLR186W,YJR002W,YPL081W,YNL062C,YDL081C,YNR046W,YHR148W,YGL171W,YKL191W,YMR229C,YDL014W,YIL096C,YGR123C,YNL075W,YHR089C,YCL054W,YLR449W,YOR287C,YKL078W,YIR026C,YMR069W,YCL059C,YDL153C,YML093W,YDR398W,YPL266W,YMR128W,YOR096W,YPR144C,YDL130W,YOR310C,YMR09…
YDR324C	YLR378C		YER056C-A		GO:BP	ncRNA 3'-end processing	GO:0043628	0.0102468	1.98941	45	289	10	7127	YDL060W,YDL014W,YGR214W,YMR239C,YJL050W,YJL136C,YGR280C,YKR057W,YLR175W,YDR045C
YDR382W	YGL111W		YNR046W		GO:BP	cellular protein-containing complex assembly	GO:0034622	0.0105086	1.97845	518	289	42	7127	YGR085C,YPR016C,YHR066W,YDR060W,YPL211W,YLR002C,YNL061W,YKL009W,YCR057C,YOR167C,YMR229C,YLL008W,YGL099W,YCR072C,YNL112W,YLR449W,YKL156W,YGR214W,YMR260C,YLR264W,YML073C,YIR026C,YHR197W,YLR448W,YOL080C,YPR102C,YGR159C,YPR112C,YNL182C,YLR009W,YOL077C,YOL127W,YPL146C,YHR085W,YKR081C,YIL132C,YOR293W,YLR325C,YLR106C,YPL093W,YGL031C,YMR230W
YDR385W	YDR189W		YHR148W		GO:BP	cellular protein metabolic process	GO:0044267	0.0110152	1.95801	1360	289	85	7127	YGR085C,YGR173W,YKL056C,YOL039W,YNL209W,YNL096C,YGL147C,YGR200C,YML063W,YLR406C,YDR064W,YGR034W,YHL001W,YIL064W,YJR070C,YLL045C,YNL002C,YGL076C,YLR249W,YFR032C-A,YKL006W,YLR185W,YPL081W,YJL189W,YDL061C,YLR367W,YOR167C,YDL081C,YDR496C,YDR500C,YER131W,YER056C-A,YNR046W,YLR061W,YKL191W,YKL180W,YBR191W,YDR091C,YLR388W,YOR361C,YDL014W,YGR123C,YDR471W,YLR449W,YKL156W,YGR214W,YMR260C,YLR264W,YML073C,YPL…
YDR398W	YNR021W		YGR103W		GO:BP	endonucleolytic cleavage to generate mature 3'-end of SSU-rRNA from (SSU-rRNA, 5.8S rRNA, LSU-rRNA)	GO:0000461	0.0141351	1.8497	5	289	4	7127	YDL060W,YGR214W,YJL136C,YKR057W
YDR417C	YKL054C		YLR061W		GO:BP	positive regulation of transcription by RNA polymerase I	GO:0045943	0.0186392	1.72957	22	289	7	7127	YGR128C,YHR196W,YDR398W,YMR093W,YDR324C,YJL109C,YPL126W
YDR418W	YOR051C		YLL044W		GO:BP	protein metabolic process	GO:0019538	0.0257869	1.5886	1432	289	87	7127	YGR085C,YGR173W,YKL056C,YOL039W,YNL209W,YNL096C,YGL147C,YGR200C,YML063W,YLR406C,YDR064W,YGR034W,YHL001W,YIL064W,YJR070C,YLL045C,YNL002C,YGL076C,YLR249W,YFR032C-A,YKL006W,YLR185W,YPL081W,YJL189W,YDL061C,YLR367W,YOR167C,YDL081C,YDR496C,YDR500C,YER131W,YER056C-A,YNR046W,YLR061W,YKL191W,YDR144C,YKL180W,YBR191W,YDR091C,YLR388W,YOR361C,YDL014W,YGR123C,YDR471W,YLR449W,YKL156W,YGR214W,YMR260C,YLR264W,YML…
YDR446W	YHR116W		YLR276C		GO:BP	protein-containing complex assembly	GO:0065003	0.0361143	1.44232	545	289	42	7127	YGR085C,YPR016C,YHR066W,YDR060W,YPL211W,YLR002C,YNL061W,YKL009W,YCR057C,YOR167C,YMR229C,YLL008W,YGL099W,YCR072C,YNL112W,YLR449W,YKL156W,YGR214W,YMR260C,YLR264W,YML073C,YIR026C,YHR197W,YLR448W,YOL080C,YPR102C,YGR159C,YPR112C,YNL182C,YLR009W,YOL077C,YOL127W,YPL146C,YHR085W,YKR081C,YIL132C,YOR293W,YLR325C,YLR106C,YPL093W,YGL031C,YMR230W
YDR447C	YNL089C		YHL026C		GO:BP	nucleolar large rRNA transcription by RNA polymerase I	GO:0042790	0.0394364	1.4041	17	289	6	7127	YJR063W,YOR340C,YJL148W,YPR010C,YNL248C,YOR341W
YDR449C	YLR215C		YGL171W		GO:BP	nucleoside metabolic process	GO:0009116	0.0394961	1.40345	42	289	9	7127	YMR217W,YKL181W,YHR128W,YDR020C,YBL068W,YHL011C,YDR465C,YNR012W,YML056C
YDR450W	YDR123C		YKL191W		GO:BP	rRNA 2'-O-methylation	GO:0000451	0.0410498	1.38669	6	289	4	7127	YLR197W,YEL026W,YDL014W,YOR310C
YDR465C	YCL024W		YDR144C
YDR471W	YPL101W		YNR053C
YDR496C	YCR084C		YJR124C
YDR499W	YPR163C		YKL180W
YDR500C	YBR283C		YBR191W
YEL026W	YOL102C		YDR091C
YEL040W	YBL051C		YMR229C			Genes activated by Gcn4 in MM+Met
YEL048C	YDL061C		YKR092C			Genes activated by Gcn4 in starvatio condition
YEL053W-A	YJL026W		YLR388W			Overlapped genes between growth and starvation
YEL054C	YHR181W		YOR361C
YER006W	YJL069C		YLL008W
YER036C	YHR153C		YDL014W
YER044C-A	YJL014W		YDL051W
YER056C-A	YNL168C		YNL024C
YER074W	YDR071C		YOL126C
YER102W	YKL053C-A		YIL096C
YER110C	YAR007C		YGR123C
YER115C	YJL073W		YGL099W
YER117W	YGR083C		YJL148W
YER126C	YGR247W		YOR095C
YER127W	YDR331W		YNL075W
YER130C	YGR020C		YHR089C
YER131W	YKL138C		YCL054W
YER137C	YJR041C		YNR003C
YER145C	YLR150W		YCR072C
YER167W	YKR090W		YNL112W
YFL034C-A	YDR492W		YDR471W
YFR031C-A	YML063W		YPL068C
YFR032C	YNL070W		YLR449W
YFR032C-A	YER154W		YKL156W
YFR034W-A	YHR147C		YOR287C
YGL029W	YNR038W		YKL078W
YGL030W	YKL191W		YMR290W-A
YGL031C	YGR041W		YGR214W
YGL076C	YMR276W		YMR260C
YGL078C	YOL057W		YLR264W
YGL088W	YCL061C		YMR239C
YGL099W	YLR129W		YML073C
YGL102C	YDL045W-A		YPL143W
YGL103W	YPR060C		YIR026C
YGL111W	YLR043C		YMR142C
YGL120C	YPR137W		YAL036C
YGL123C-A	YPR190C		YKL082C
YGL123W	YBR263W		YHR197W
YGL135W	YOR021C		YIL127C
YGL147C	YAL007C		YBL068W
YGL162W	YML008C		YLR448W
YGL171W	YNL022C		YDL082W
YGL188C-A	YKL154W		YBR189W
YGL189C	YOR288C		YMR069W
YGL209W	YPR016C		YJL050W
YGL255W	YBL042C		YFR032C
YGR027C	YOR286W		YCL059C
YGR034W	YJL118W		YDL153C
YGR085C	YLR354C		YDL150W
YGR090W	YLR040C		YML093W
YGR103W	YOR301W		YER036C
YGR118W	YNL102W		YDR398W
YGR123C	YDR322W		YGR271C-A
YGR128C	YBR242W		YOL080C
YGR145W	YOR254C		YER127W
YGR148C	YLR285W		YPL266W
YGR159C	YKL099C		YDR101C
YGR160W	YOR253W		YPR102C
YGR164W	YIL132C		YNL141W
YGR173W	YOL139C		YBL042C
YGR176W	YKL144C		YGR159C
YGR177C	YER049W		YMR128W
YGR200C	YJL158C		YJL177W
YGR213C	YPL143W		YLR198C
YGR214W	YDL040C		YLR073C
YGR240C-A	YML009C-A		YDR417C
YGR245C	YCR018C		YEL040W
YGR251W	YGR085C		YOR096W
YGR265W	YHR070W		YPL079W
YGR271C-A	YNL197C		YER137C
YGR280C	YLR187W		YPR112C
YGR283C	YEL020W-A		YNR038W
YGR296W	YGL225W		YNL110C
YHL001W	YPR002W		YDR042C
YHL011C	YMR199W		YNL182C
YHL015W	YBR266C		YLR009W
YHL026C	YDR302W		YBL028C
YHR010W	YIL131C		YLR074C
YHR021C	YLR350W		YJL190C
YHR030C	YGL016W		YBR142W
YHR040W	YGR035C		YLR003C
YHR052W	YKL080W		YBR247C
YHR066W	YGL245W		YMR194W
YHR070C-A	YFL023W		YBR266C
YHR072W-A	YLR061W		YGR245C
YHR085W	YHR179W		YPR144C
YHR089C	YJL096W		YOR359W
YHR095W	YDR384C		YGL102C
YHR128W	YDR471W		YOL077C
YHR136C	YLR441C		YOL127W
YHR141C	YBL041W		YIL052C
YHR143W-A	YGR214W		YNL175C
YHR148W	YJL192C		YDL130W
YHR170W	YDR279W		YPR010C
YHR196W	YPR102C		YOR310C
YHR197W	YHL028W		YOR294W
YHR203C	YLR287C		YBL054W
YHR204W	YNL188W		YPL146C
YIL018W	YDR432W		YBL081W
YIL019W	YJL121C		YCR005C
YIL052C	YPR120C		YJL136C
YIL064W	YDR045C		YLR441C
YIL068W-A	YJR147W		YGR145W
YIL069C	YGR190C		YMR093W
YIL091C	YOR239W		YOR224C
YIL096C	YLR264W		YIL091C
YIL104C	YLR232W		YBR084W
YIL117C	YLR074C		YHR052W
YIL122W	YBR189W		YHR085W
YIL127C	YMR142C		YHL011C
YIL132C	YER127W		YPL217C
YIL133C	YER165W		YGR280C
YIL148W	YOR146W		YOR234C
YIR026C	YNR017W		YDR465C
YJL010C	YPR166C		YKR057W
YJL011C	YGL105W		YDL228C
YJL027C	YOL141W		YDL075W
YJL033W	YIR012W		YMR070W
YJL050W	YJL177W		YNR012W
YJL069C	YDR212W		YLR344W
YJL106W	YPL226W		YDR324C
YJL107C	YHR026W		YKR081C
YJL109C	YDL229W		YLR401C
YJL122W	YBL009W		YER110C
YJL135W	YLR126C		YBR238C
YJL136C	YGR054W		YGR283C
YJL148W	YLR003C		YDL151C
YJL177W	YLR036C		YML108W
YJL188C	YJL091C		YDR184C
YJL189W	YNL010W		YIL132C
YJL190C	YLR103C		YPL043W
YJL191W	YDR412W		YJL109C
YJR002W	YPR110C		YLR196W
YJR041C	YOR159C		YBL039C
YJR056C	YLL011W		YOR293W
YJR063W	YNL015W		YBL004W
YJR070C	YOL107W		YDR449C
YJR071W	YPL127C		YDR161W
YJR094C	YKL082C		YGL111W
YJR094W-A	YLR185W		YLR062C
YJR095W	YIL159W		YLR325C
YJR123W	YGR200C		YNL248C
YJR124C	YBL067C		YER126C
YJR132W	YDL043C		YAL059W
YJR145C	YPR139C		YER145C
YKL006W	YKR035W-A		YDL208W
YKL009W	YOR361C		YOR341W
YKL056C	YBR027C		YML056C
YKL068W-A	YBL063W		YLR106C
YKL078W	YJL167W		YPL093W
YKL082C	YEL007W		YGL031C
YKL143W	YLR435W		YLR175W
YKL156C-A	YGR177C		YCL037C
YKL156W	YPL163C		YJL033W
YKL180W	YDL208W		YPL126W
YKL181W	YOL123W		YOR309C
YKL191W	YML073C		YLR222C
YKL216W	YMR091C		YDR021W
YKR042W	YDL042C		YDL229W
YKR056W	YCL007C		YOL125W
YKR057W	YMR081C		YOR146W
YKR059W	YBL002W		YMR230W
YKR060W	YLR388W		YBL092W
YKR075C	YDR346C		YGR177C
YKR079C	YGR181W		YDR045C
YKR081C	YHR196W		YHR170W
YKR092C	YDR111C		YLR409C
YKR093W	YDR289C		YJL010C
YKR094C	YLL042C		YDL039C
YKR097W	YLR234W		YMR058W
YLL008W	YNL075W		YLR150W
YLL034C	YAL003W
YLL044W	YDR441C
YLL045C	YFR032C-A
YLL061W	YLR068W
YLR002C	YNR028W
YLR003C	YMR093W
YLR009W	YPL032C
YLR022C	YJL098W
YLR029C	YOL041C
YLR048W	YKR025W
YLR061W	YDR518W
YLR062C	YGL097W
YLR073C	YJL153C
YLR074C	YJR048W
YLR075W	YOR276W
YLR076C	YDR042C
YLR106C	YGL226C-A
YLR120W-A	YDL082W
YLR149C-A	YMR206W
YLR150W	YGR229C
YLR167W	YMR194W
YLR175W	YML010W
YLR184W	YDR020C
YLR185W	YHR144C
YLR186W	YOR314W
YLR196W	YER118C
YLR197W	YPR142C
YLR198C	YJL208C
YLR205C	YBR155W
YLR222C	YMR296C
YLR243W	YDR216W
YLR249W	YBL024W
YLR263W	YLR401C
YLR264C-A	YNL162W-A
YLR264W	YPL189W
YLR276C	YDR161W
YLR287C-A	YPL267W
YLR307C-A	YOL039W
YLR325C	YNR046W
YLR333C	YPL227C
YLR339C	YGR004W
YLR340W	YLR380W
YLR341W	YJL115W
YLR343W	YLL045C
YLR344W	YBR121C
YLR367W	YGR157W
YLR388W	YNL207W
YLR400W	YLR214W
YLR401C	YJR117W
YLR406C	YAL023C
YLR409C	YDR187C
YLR434C	YGR187C
YLR435W	YDR322C-A
YLR441C	YNR012W
YLR446W	YER156C
YLR448W	YDR500C
YLR449W	YHR127W
YLR452C	YGL029W
YML018C	YJR007W
YML023C	YER007C-A
YML024W	YJR124C
YML026C	YHR149C
YML056C	YGR195W
YML058W-A	YMR079W
YML063W	YJL008C
YML073C	YOL094C
YML075C	YHR107C
YML093W	YLR186W
YML108W	YIL103W
YML113W	YIL091C
YMR049C	YOL022C
YMR058W	YHR064C
YMR069W	YDL003W
YMR070W	YBL054W
YMR093W	YOR224C
YMR102C	YLR154C
YMR116C	YGR128C
YMR128W	YCR087C-A
YMR131C	YJR135W-A
YMR141W-A	YFR027W
YMR142C	YJR115W
YMR143W	YPL079W
YMR193C-A	YGR285C
YMR194W	YJL190C
YMR217W	YOR096W
YMR223W	YNL067W
YMR229C	YGR034W
YMR230W	YHL033C
YMR239C	YML094W
YMR242C	YLR139C
YMR260C	YEL040W
YMR290C	YOL097C
YMR290W-A	YMR310C
YMR303C	YKL113C
YMR308C	YOR140W
YMR310C	YDL121C
YMR320W	YGR082W
YNL002C	YLR230W
YNL024C	YIL158W
YNL028W	YKL024C
YNL061W	YHR062C
YNL062C	YMR208W
YNL069C	YCR005C
YNL075W	YPR143W
YNL096C	YML036W
YNL110C	YHR015W
YNL112W	YML009C
YNL117W	YNL072W
YNL132W	YGR026W
YNL141W	YNL166C
YNL162W	YJL080C
YNL162W-A	YOL125W
YNL174W	YGR180C
YNL175C	YML080W
YNL178W	YMR230W
YNL182C	YNL209W
YNL209W	YDL213C
YNL210W	YNL138W
YNL248C	YOL127W
YNL255C	YHL024W
YNL268W	YHL013C
YNL269W	YMR286W
YNL270C	YGR221C
YNL282W	YDL075W
YNL301C	YER056C-A
YNL302C	YOR331C
YNL303W	YIL052C
YNR003C	YNR053C
YNR012W	YHR049W
YNR015W	YAR071W
YNR038W	YGL072C
YNR046W	YJL010C
YNR053C	YLL009C
YOL010W	YMR070W
YOL014W	YJL136C
YOL039W	YNL256W
YOL040C	YDR180W
YOL041C	YBR184W
YOL077C	YOL093W
YOL079W	YOR346W
YOL080C	YGL099W
YOL097W-A	YPL158C
YOL120C	YDL201W
YOL121C	YOL003C
YOL124C	YER146W
YOL125W	YOL059W
YOL126C	YGL077C
YOL127W	YOR061W
YOL128C	YML105C
YOL144W	YNL108C
YOR004W	YMR318C
YOR032C	YLR063W
YOR063W	YHR043C
YOR078W	YGR151C
YOR095C	YMR146C
YOR096W	YHR183W
YOR107W	YDL130W
YOR146W	YIL008W
YOR167C	YJR133W
YOR180C	YNL085W
YOR181W	YAR008W
YOR182C	YBR154C
YOR206W	YOR145C
YOR224C	YKR056W
YOR234C	YDL105W
YOR242C	YKR057W
YOR272W	YER082C
YOR273C	YCR016W
YOR287C	YKL096W
YOR293C-A	YOL010W
YOR293W	YGR140W
YOR294W	YLR409C
YOR306C	YBR143C
YOR309C	YLR336C
YOR310C	YKR065C
YOR312C	YJL189W
YOR313C	YJL194W
YOR340C	YLR347C
YOR341W	YMR309C
YOR355W	YBR252W
YOR359W	YER060W-A
YOR361C	YAL004W
YOR368W	YJL145W
YOR369C	YKL165C
YPL012W	YMR012W
YPL026C	YJL074C
YPL043W	YPR112C
YPL068C	YFL037W
YPL079W	YPL237W
YPL081W	YCL050C
YPL090C	YLR363W-A
YPL093W	YNL185C
YPL095C	YBL092W
YPL126W	YOR074C
YPL130W	YDR353W
YPL131W	YFL022C
YPL142C	YJL109C
YPL143W	YML043C
YPL146C	YDR454C
YPL183C	YOL143C
YPL192C	YBL032W
YPL200W	YDR297W
YPL201C	YNL292W
YPL211W	YGL031C
YPL217C	YNL244C
YPL220W	YKL056C
YPL245W	YOR342C
YPL249C-A	YDR091C
YPL263C	YBL081W
YPL266W	YLR002C
YPR010C	YNL062C
YPR014C	YCL018W
YPR016C	YBR087W
YPR027C	YNR054C
YPR043W	YKL006W
YPR044C	YOR046C
YPR065W	YBR267W
YPR102C	YGR079W
YPR110C	YGR162W
YPR112C	YER002W
YPR132W	YIL070C
YPR144C	YOR232W
YPR157W	YBR141C
YPR169W	YDL060W
YPR190C	YOR234C
	YLR406C
	YHR005C-A
	YER025W
	YBR034C
	YLR073C
	YDL151C
	YNR019W
	YKL004W
	YKR083C
	YHR088W
	YAL025C
	YPR010C
	YNL024C
	YOL077C
	YDR361C
	YBR142W
	YOR168W
	YGR211W
	YNL147W
	YJR063W
	YPL146C
	YBR271W
	YHR066W
	YLR249W
	YMR076C
	YDR120C
	YLR017W
	YDR044W
	YGL102C
	YAL036C
	YER026C
	YDL153C
	YBL028C
	YDR097C
	YGR280C
	YFL045C
	YDR144C
	YML108W
	YKL081W
	YNL016W
	YLR325C
	YLR307W
	YOR204W
	YBL100C
	YDR398W
	YOR359W
	YHL026C
	YOR167C
	YCR043C
	YNL018C
	YLL034C
	YOR293W
	YPR133W-A
	YOR271C
	YOR176W
	YPL217C
	YNL110C
	YJR129C
	YEL055C
	YNL096C
	YHR068W
	YIR026C
	YFR032C
	YPL142C
	YJR002W
	YPL061W
	YLR175W
	YHL001W
	YNR075W
	YIL009W
	YPL014W
	YLR344W
	YJL011C
	YNR003C
	YKL143W
	YMR260C
	YCL054W
	YDL031W
	YKL127W
	YDL150W
	YOR294W
	YJL009W
	YDL055C
	YIL127C
	YJL050W
	YJL148W
	YKL192C
	YOR247W
	YOL014W
	YER145C
	YHR085W
	YPL256C
	YPR144C
	YKR060W
	YHL039W
	YBL004W
	YER036C
	YLR217W
	YBR106W
	YHL011C
	YDR021W
	YDR184C
	YBR191W
	YLR222C
	YGR173W
	YMR193C-A
	YDR324C
	YGL009C
	YHR123W
	YAL059W
	YPL012W
	YAL040C
	YLR136C
	YHR197W
	YLR172C
	YLL044W
	YHR148W
	YGR152C
	YGL232W
	YLR420W
	YDL148C
	YMR244W
	YIL019W
	YDR496C
	YHR154W
	YKR081C
	YER023W
	YPR041W
	YNL248C
	YLR276C
	YHR169W
	YMR229C
	YKL021C
	YDR365C
	YMR013W-A
	YOR135C
	YLR448W
	YOR045W
	YMR292W
	YPL043W
	YGR286C
	YOR277C
	YKL172W
	YOR341W
	YOR206W
	YJL097W
	YDL081C
	YDR207C
	YPL086C
	YDR064W
	YER006W
	YPL231W
	YLL008W
	YCL037C
	YPR124W
	YMR128W
	YLR009W
	YDR023W
	YJL033W
	YLR062C
	YDL185C-A
	YEL065W
	YER070W
	YOR252W
	YCR057C
	YOR287C
	YDR321W
	YEL033W
	YPL126W
	YPL266W
	YPR044C
	YBR025C
	YLR106C
	YMR069W
	YHR089C
	YMR215W
	YNL151C
	YOR101W
	YGR103W
	YLR153C
	YDR449C
	YMR312W
	YDR165W
	YLR372W
	YER126C
	YDR299W
	YCR013C
	YCL036W
	YER131W
	YKL153W
	YML074C
	YLR301W
	YER003C
	YGR271C-A
	YLR348C
	YMR131C
	YHR215W
	YPR069C
	YGL076C
	YPL263C
	YDR087C
	YLR379W
	YLR432W
	YPR016W-A
	YDR281C
	YKL182W
	YOR340C
	YLR196W
	YOR169C
	YOR272W
	YNL182C
	YGR160W
	YDL050C
	YDR417C
	YNL044W
	YDR465C
	YBR088C
	YKR092C
	YGR265W
	YGL253W
	YKL009W
	YCR072C
	YOR315W
	YGL078C
	YGR146C
	YMR298W
	YMR246W
	YNL175C
	YPL081W
	YJR047C
	YGR052W
	YGL147C
	YMR290W-A
	YDR497C
	YPL197C
	YNR016C
	YGL171W
	YEL042W
	YPL211W
	YJR070C
	YDL063C
	YLR197W
	YGR145W
	YBR029C
	YBR238C
	YDR060W
	YDR083W
	YMR217W
	YNL002C
	YJR118C
	YHR092C
	YML093W
	YJL122W
	YBR084W
	YMR049C
	YOR344C
	YGR159C
	YDR396W
	YFL012W
	YDL039C
	YLR198C
	YNL061W
	YBR247C
	YKL078W
	YGL055W
	YGL120C
	YOR310C
	YGR123C
	YDL051W
	YNL132W
	YOR375C
	YHR170W
	YHR052W
	YOR004W
	YCR034W
	YJL218W
	YMR058W
	YER060W
	YOL124C
	YBR085W
	YEL026W
	YIL096C
	YLR449W
	YOR309C
	YDR101C
	YCL059C
	YPL093W
	YLR183C
	YBL039C
	YGR234W
	YAR075W
	YER110C
	YAR073W
	YLR293C
	YML056C
	YBL044W
	YOL080C
	YOL101C
	YMR290C
	YML060W
	YDR502C
	YMR006C
	YDL228C
	YIL064W
	YHR128W
	YHR216W
	YDL227C
	YOR095C
	YDL014W
	YGR109C
	YGR245C
	YBR092C
	YLR367W
	YER043C
	YMR011W
	YLR413W
	YNL141W
	YKL216W
	YBR069C
	YNL112W

## Sheet: ChIPoverlap_growth vs. starvn 
Overlap(growth(this study) vs. Glucose limitation(Holland et al)	Overlap(growth(this study) vs. AA starvation (Rawal et al))
YJR111C	YMR094W
YMR094W	YER175C
YER175C	YER038C
YPL249C-A	YPL249C-A
YDL066W	YDL066W
YJL200C	YJL200C
YBR249C	YBR249C
YLL027W	YLL027W
YGL149W	YGL149W
YDR524C-A	YGR161C
YGR161C	YGR268C
YBR086C	YER052C
YIL011W	YOR230W
YML090W	YOL141W
YEL052W	YBR104W
YGR268C	YPL263C
YER052C	YMR251W-A
YOR230W	YGL014W
YOL141W	YCL008C
YBR104W	YDR260C
YPL263C	YNL228W
YGR082W	YEL063C
YMR251W-A	YGL008C
YGL014W	YOR108W
YCL008C	YLR212C
YMR019W	YPR110C
YLR326W	YDR510C-A
YDR260C	YDL171C
YDR527W	YPR059C
YEL063C	YDR243C
YGL008C	YNL023C
YOR108W	YGR161W-C
YLR212C	YIR035C
YER091C-A	YHR019C
YLR303W	YER061C
YNL065W	YDR010C
YPL063W	YIL056W
YDR075W	YGL224C
YPR110C	YIL053W
YGL097W	YLR027C
YPL140C	YDR508C
YDR510C-A	YHR018C
YHR122W	YPL188W
YDR035W	YBR113W
YDL171C	YIR034C
YPR059C	YBL044W
YPR159C-A	YLR451W
YDL183C	YEL046C
YDR243C	YGL184C
YGR161W-C	YMR203W
YIR035C	YIR017W-A
YML116W	YPL250W-A
YGL055W	YDL198C
YHR019C	YMR279C
YER061C	YMR095C
YDR010C	YDL054C
YIL056W	YEL062W
YGL224C	YDR509W
YJR146W	YDR341C
YIL053W	YFL021W
YDR258C	YBR256C
YLR027C	YNL229C
YBR198C	YMR194C-B
YDR508C	YMR062C
YHR018C	YHL001W
YPL188W	YPR057W
YOR371C	YNL311C
YBR113W	YER057C
YGR192C	YMR135W-A
YIR034C	YDR156W
YBR219C	YNL104C
YBL044W	YNL004W
YMR326C	YKL030W
YLR451W	YOL140W
YLR178C	YOR337W
YEL046C	YOR107W
YJL090C	YJR065C
YGL184C	YOL119C
YOR184W	YDR235W
YMR203W	YKL211C
YMR145C	YPL189W
YIR017W-A	YDR482C
YOR344C	YGR204W
YPL250W-A	YGR269W
YDR506C	YKL029C
YDL198C	YDL053C
YMR095C	YDR009W
YOR043W	YPL269W
YJL210W	YJR016C
YDL054C	YIL066C
YEL062W	YBL043W
YOR044W	YER089C
YJR103W	YOR336W
YBR201C-A	YNR069C
YDL025C	YDR158W
YDR509W	YJR110W
YDR341C	YER055C
YFL021W	YDR187C
YBR256C	YOR147W
YMR194C-B	YBR115C
YMR062C	YBR147W
YIL023C	YGL056C
YPR168W	YDR011W
YOR221C	YPL270W
YLR179C	YDR261C
YPL061W	YOR302W
YHL028W	YFL022C
YMR146C	YOR100C
YPR057W	YBR117C
YNL311C	YGL202W
YIL012W	YER073W
YMR135W-A	YNL238W
YDR156W	YMR189W
YNL180C	YDL105W
YML088W	YCL029C
YPR009W	YJR024C
YNL104C	YBR103C-A
YNL004W	YFR025C
YKL162C	YIL165C
YHL027W	YMR096W
YOL140W	YLR152C
YOR337W	YER058W
YOR107W	YJL129C
YER093C	YBR081C
YDL132W	YDR034C
YJR065C	YIL094C
YOL119C	YPL112C
YDR235W	YDL104C
YJR105W	YDL067C
YNL309W	YBL045C
YKL211C	YBR250W
YCR007C	YER068W
YPL189W	YBR218C
YJR112W	YPL111W
YDR482C	YBR166C
YNL154C	YIL093C
YGR204W	YJR064W
YGR269W	YBL102W
YKL029C	YJR017C
YDL053C	YDR419W
YDR009W	YPR036W-A
YGL125W	YLR450W
YLR354C	YGL117W
YJR016C	YOL059W
YGL009C	YJL089W
YKL051W	YJR109C
YIL066C	YMR188C
YLR249W	YBR103W
YMR322C	YDR342C
YLR255C	YMR196W
YBL043W	YFR055W
YER089C	YER056C
YOR336W	YGR267C
YER092W	YOL090W
YBR047W	YKR014C
YGR067C	YDR487C
YDR524C-B	YHR166C
YNR069C	YMR195W
YDR158W	YPR037C
YKL028W	YLL059C
YJR145C	YPR145W
YDR525W	YBR112C
YJR110W	YOR303W
YER055C	YDL197C
YDR187C	YDR186C
YPL062W	YDR236C
YER184C	YDR481C
YLR256W	YBR144C
YDR492W	YPL250C
YGR096W	YDR244W
YBR115C	YDL170W
YBR147W	YDR157W
YGL056C	YDR259C
YDR011W	YDR488C
YER038W-A	YPR111W
YDR261C	YJL130C
YOR302W	YOL063C
YFL022C	YKL015W
YBR197C	YNL103W-A
YJR147W	YNL032W
YDL205C	YPL273W
YOR229W	YOL058W
YBR117C	YOL086W-A
YGL202W	YER001W
YKL205W	YER068C-A
YER073W	YBL075C
YJR007W	YNL239W
YNL238W	YLL028W
YJR008W	YPL264C
YMR189W	YIL054W
YDL105W	YHR006W
YJR024C	YHR162W
YCL029C	YGR014W
YBR103C-A	YIR016W
YFR025C	YMR063W
YIL165C	YER090C-A
YNL240C	YPL251W
YMR096W	YMR251W
YLR152C	YEL044W
YJL212C	YGL150C
YDR533C	YLR211C
YJL129C	YER091C
YBR081C	YOL064C
YDR034C	YKL206C
YIL094C	YGL014C-A
YPL112C	YLR153C
YDL104C	YIR017C
YHR121W	YER072W
YDL067C	YIL057C
YDL086W	YGL183C
YPL137C	YCL009C
YBL045C	YCR052W
YBR250W	YKL016C
YER185W	YPR058W
YPL136W	YMR202W
YBR218C	YLL058W
YER068W	YER090W
YGR050C	YER053C
YPL111W	YIR018W
YBR166C	YMR194C-A
YGL026C	YKL207W
YDR493W	YIL164C
YIL093C	YBL103C
YCL019W	YDR127W
YPL135W	YHR161C
YJR064W	YER069W
YBL102W	YCR053W
YGR049W	YBL076C
YJR017C	YPL274W
YDR490C	YPL252C
YGR051C	YJR018W
YJL211C	YLR355C
YPR036W-A	YOR301W
YLR450W	YOL089C
YGL117W	YNL227C
YJL072C	YHL002W
YMR018W	YMR135C
YOL059W	YCL030C
YOL126C	YBR114W
YJL089W	YFR056C
YCL018W	YOL091W
YJR109C	YIL095W
YHR020W	YEL045C
ZOD1	YIL116W
YMR188C	YNL022C
YML117W	YER175W-A
YPR159W	YGL181W
YBR103W	YPR036W
YDR525W-A	YMR243C
YER065C	YHR071W
YGL229C	YBR165W
YDR342C	YPR038W
YDR076W	YIL092W
YFR055W	YJR025C
YER056C	YHR070W
YGR267C	YGL180W
YOL090W	YBR146W
YKR014C	YHR070C-A
YLR328W	YNR050C
YDR034W-B	YLR356W
YDR487C	YGL148W
YHR166C	YER062C
YGR203W	YOL118C
YMR195W	YGL118C
YPR037C	YBR044C
YNL179C	YDR150W
YGL228W	YMR136W
YLL059C	YGL223C
YPR145W	YDL182W
YBR112C	YOR099W
YOR303W	YNL005C
YNL152W	YHL002C-A
YDL197C	YNL310C
YDR186C	YJL088W
YDL085W	YBR043C
YDR236C	YNL103W
YGR193C	YNL030W
YPR184W	YDR126W
YDR481C	YNL031C
YBR144C	YBR145W
YPL250C	YOL086C
YDR244W	YBR257W
YDL170W	YOR130C
YBR069C	YFL021C-A
YDR157W	YDR510W
YDR259C	YBR116C
YKL120W	YOR042W
YDR488C
YEL051W
YJL071W
YJR010W
YPR111W
YBR202W
YJL130C
YKL052C
YOL063C
YKL015W
YNL103W-A
YNL032W
YGR081C
YDL022W
YOR183W
YPL273W
YOL058W
YNL220W
YER001W
YER068C-A
YKL080W
YBL075C
YNL239W
YLL028W
YFL031W
YPL264C
YIL022W
YIL054W
YNL087W
YHR006W
YGL040C
YDL085C-A
YHR162W
YML089C
YIR016W
YJL101C
YBR068C
YBR046C
YLL047W
YPR167C
YGR124W
YPL001W
YMR063W
YER090C-A
YMR017W
YPL251W
YMR251W
YPR157W
YEL044W
YGL150C
YLR211C
YKR067W
YNL066W
YER091C
YOL064C
YKL206C
YGL014C-A
YLR153C
YIR017C
YER072W
YIL057C
YGL183C
YMR323W
YGR068C
YCL009C
YCR052W
YKL016C
YPR058W
YMR202W
YLR250W
YOL020W
YKR066C
YER064C
YDR534C
YDR524W-C
YLL058W
YDR526C
YPR001W
YGR281W
YER090W
YER053C
YIR018W
YMR194C-A
YOR182C
YKL207W
YNL153C
YIL164C
YHR163W
YOR222W
YBL103C
YDR127W
YDR507C
YLR301W
YHR161C
YER069W
YCR053W
YNL086W
YBL076C
YPL274W
YPL252C
YNL221C
YJR018W
YLR355C
YOR301W
YOR370C
YOL089C
YPR185W
YJL073W
YNR009W
YGR280C
YMR135C
YGL126W
YER039C
YCL030C
YBR114W
YFR056C
YOL091W
YDL023C
YEL045C
YIL055C
YIL116W
YML116W-A
YDL196W
YER175W-A
YKR097W
YJL100W
YMR107W
YGL181W
YPR036W
YDR188W
YMR243C
YHR071W
YBR165W
YGR286C
YNL124W
YJR025C
YHR070W
YGL180W
YBR146W
YGL182C
YHR070C-A
YNL037C
YNR050C
YER039C-A
YBR085C-A
YLL046C
YGL203C
YIL117C
YLR356W
YDL195W
YLL048C
YGL148W
YLL029W
YOL021C
YER062C
YOL118C
YGL118C
YBR044C
YDL131W
YNR008W
YJR019C
YKL081W
YMR136W
YGL223C
YDL182W
YKR096W
YNL036W
YNL005C
YDR491C
YNL310C
YJL199C
YJR104C
YJL088W
YNL125C
YBR043C
YLR302C
YNL103W
YIL067C
YMR108W
YNL030W
YGL025C
YDR126W
YNL031C
YOL125W
YBR145W
YBR220C
YBR257W
YKL121W
YOR130C
YDL204W
YPL135C-A
YIL066W-A
YFL021C-A
YDR034C-A
YDR510W
YLR327C
YBR116C
YOR042W

## Sheet: Activatedgenes_Hackett's data 
growth(MM+Met)	Activated by Gcn4 (Hackett's dataset)		Overlapped genes			GO of the overlapped gene activated by Gcn4
YAL005C	YAL005C		YJR111C			source	term_name	term_id	adjusted_p_value	negative_log10_of_adjusted_p_value	term_size	query_size	intersection_size	effective_domain_size	intersections
YAL008W	YAL048C		YMR094W			GO:BP	cellular amino acid biosynthetic process	GO:0008652	4.38182e-52	51.3583	131	135	50	7127	YDL066W,YBR249C,YEL009C,YPR145W,YBR248C,YOR303W,YER052C,YER086W,YJR130C,YJL071W,YOR323C,YPL273W,YOL058W,YDR035W,YHR208W,YOR202W,YLR027C,YHR018C,YIR034C,YEL046C,YGL184C,YOR184W,YPR167C,YGR124W,YMR062C,YOL064C,YCL009C,YNL104C,YOL140W,YER090W,YKL211C,YDR127W,YCR053W,YJR016C,YDR158W,YER055C,YCL030C,YIL116W,YGL202W,YFL030W,YNR050C,YDR354W,YGL148W,YDL131W,YDL182W,YGL026C,YJL088W,YMR108W,YOR130C,YJR109C
YAL016C-B	YAL064W		YER175C			GO:BP	cellular amino acid metabolic process	GO:0006520	3.53438e-47	46.4517	250	135	58	7127	YDL066W,YBR249C,YEL009C,YPR145W,YBR248C,YOR303W,YER052C,YER086W,YJR130C,YDL170W,YJL071W,YOR323C,YKL015W,YPL273W,YOL058W,YDR035W,YHR208W,YOR202W,YLR027C,YHR018C,YIR034C,YEL046C,YGL184C,YOR184W,YMR095C,YPR167C,YGR124W,YMR062C,YOL064C,YNL311C,YCL009C,YNL104C,YOL140W,YER090W,YKL211C,YKL218C,YDR127W,YCR053W,YJR016C,YDR158W,YER055C,YCL030C,YIL116W,YLL018C,YJR025C,YGL202W,YFL030W,YNR050C,YDR354W,YGL148W…
YAL060W	YBL033C		YGR267C			GO:BP	carboxylic acid biosynthetic process	GO:0046394	8.67302e-46	45.0618	189	135	52	7127	YGR267C,YDL066W,YBR249C,YEL009C,YPR145W,YBR248C,YOR303W,YER052C,YER086W,YJR130C,YJL071W,YOR323C,YPL273W,YOL058W,YDR035W,YHR208W,YOR202W,YLR027C,YHR018C,YIR034C,YEL046C,YGL184C,YOR184W,YPR167C,YGR124W,YMR062C,YOL064C,YCL009C,YNL104C,YOL140W,YER090W,YKL211C,YDR127W,YCR053W,YJR016C,YDR158W,YER055C,YCL030C,YIL116W,YGL202W,YER073W,YFL030W,YNR050C,YDR354W,YGL148W,YDL131W,YDL182W,YGL026C,YJL088W,YMR108W…
YAL061W	YBL043W		YDL066W			GO:BP	organic acid biosynthetic process	GO:0016053	8.67302e-46	45.0618	189	135	52	7127	YGR267C,YDL066W,YBR249C,YEL009C,YPR145W,YBR248C,YOR303W,YER052C,YER086W,YJR130C,YJL071W,YOR323C,YPL273W,YOL058W,YDR035W,YHR208W,YOR202W,YLR027C,YHR018C,YIR034C,YEL046C,YGL184C,YOR184W,YPR167C,YGR124W,YMR062C,YOL064C,YCL009C,YNL104C,YOL140W,YER090W,YKL211C,YDR127W,YCR053W,YJR016C,YDR158W,YER055C,YCL030C,YIL116W,YGL202W,YER073W,YFL030W,YNR050C,YDR354W,YGL148W,YDL131W,YDL182W,YGL026C,YJL088W,YMR108W…
YAR007C	YBL076C		YBR249C			GO:BP	alpha-amino acid biosynthetic process	GO:1901607	2.71408e-45	44.5664	123	135	45	7127	YDL066W,YPR145W,YBR248C,YOR303W,YER052C,YER086W,YJR130C,YJL071W,YOR323C,YPL273W,YOL058W,YHR208W,YOR202W,YLR027C,YHR018C,YIR034C,YEL046C,YGL184C,YOR184W,YPR167C,YGR124W,YMR062C,YOL064C,YCL009C,YNL104C,YOL140W,YER090W,YKL211C,YCR053W,YJR016C,YDR158W,YER055C,YCL030C,YIL116W,YGL202W,YFL030W,YNR050C,YDR354W,YDL131W,YDL182W,YGL026C,YJL088W,YMR108W,YOR130C,YJR109C
YBL002W	YBL097W		YDR487C			GO:BP	small molecule biosynthetic process	GO:0044283	1.29782e-44	43.8868	350	135	63	7127	YGR267C,YDL066W,YBR249C,YDR487C,YEL009C,YPR145W,YBR248C,YOR303W,YER052C,YER086W,YJR130C,YBR035C,YJL071W,YOR323C,YPL273W,YOL058W,YDR035W,YHR208W,YOR202W,YMR271C,YLR027C,YHR018C,YGR192C,YIR034C,YEL046C,YGL184C,YOR184W,YMR095C,YPR167C,YGR124W,YBR256C,YMR062C,YOL064C,YCL009C,YNL104C,YOL140W,YER090W,YKL211C,YDR127W,YCR053W,YJR016C,YDR158W,YER055C,YCL030C,YIL116W,YGL202W,YER073W,YFL030W,YNR050C,YDR354W…
YBL003C	YBL098W		YEL009C			GO:BP	oxoacid metabolic process	GO:0043436	1.41293e-40	39.8499	422	135	64	7127	YGR267C,YDL066W,YBR249C,YEL009C,YPR145W,YBR248C,YOR303W,YER052C,YER086W,YJR130C,YDL170W,YJL071W,YOR323C,YKL015W,YPL273W,YOL058W,YDR035W,YHR208W,YOR202W,YLR027C,YHR018C,YGR192C,YIR034C,YEL046C,YGL184C,YOR184W,YMR095C,YPR167C,YGR124W,YMR062C,YOL064C,YNL311C,YCL009C,YNL104C,YOL140W,YER090W,YKL211C,YKL218C,YDR127W,YCR053W,YJR016C,YDR158W,YER055C,YCL030C,YIL116W,YLL018C,YJR025C,YGL202W,YER073W,YFL030W…
YBL022C	YBL102W		YGR161C			GO:BP	carboxylic acid metabolic process	GO:0019752	1.43526e-40	39.8431	404	135	63	7127	YGR267C,YDL066W,YBR249C,YEL009C,YPR145W,YBR248C,YOR303W,YER052C,YER086W,YJR130C,YDL170W,YJL071W,YOR323C,YKL015W,YPL273W,YOL058W,YDR035W,YHR208W,YOR202W,YLR027C,YHR018C,YGR192C,YIR034C,YEL046C,YGL184C,YOR184W,YMR095C,YPR167C,YGR124W,YMR062C,YOL064C,YNL311C,YCL009C,YNL104C,YOL140W,YER090W,YKL211C,YKL218C,YDR127W,YCR053W,YJR016C,YDR158W,YER055C,YCL030C,YIL116W,YLL018C,YJR025C,YGL202W,YER073W,YFL030W…
YBL038W	YBR008C		YPR145W			GO:BP	alpha-amino acid metabolic process	GO:1901605	1.4913e-40	39.8264	184	135	48	7127	YDL066W,YPR145W,YBR248C,YOR303W,YER052C,YER086W,YJR130C,YJL071W,YOR323C,YKL015W,YPL273W,YOL058W,YHR208W,YOR202W,YLR027C,YHR018C,YIR034C,YEL046C,YGL184C,YOR184W,YMR095C,YPR167C,YGR124W,YMR062C,YOL064C,YCL009C,YNL104C,YOL140W,YER090W,YKL211C,YCR053W,YJR016C,YDR158W,YER055C,YCL030C,YIL116W,YJR025C,YGL202W,YFL030W,YNR050C,YDR354W,YDL131W,YDL182W,YGL026C,YJL088W,YMR108W,YOR130C,YJR109C
YBL064C	YBR028C		YBR248C			GO:BP	organic acid metabolic process	GO:0006082	1.92019e-40	39.7167	424	135	64	7127	YGR267C,YDL066W,YBR249C,YEL009C,YPR145W,YBR248C,YOR303W,YER052C,YER086W,YJR130C,YDL170W,YJL071W,YOR323C,YKL015W,YPL273W,YOL058W,YDR035W,YHR208W,YOR202W,YLR027C,YHR018C,YGR192C,YIR034C,YEL046C,YGL184C,YOR184W,YMR095C,YPR167C,YGR124W,YMR062C,YOL064C,YNL311C,YCL009C,YNL104C,YOL140W,YER090W,YKL211C,YKL218C,YDR127W,YCR053W,YJR016C,YDR158W,YER055C,YCL030C,YIL116W,YLL018C,YJR025C,YGL202W,YER073W,YFL030W…
YBR035C	YBR035C		YOR303W			GO:BP	small molecule metabolic process	GO:0044281	3.26218e-35	34.4865	745	135	74	7127	YGR267C,YDL066W,YBR249C,YDR487C,YEL009C,YPR145W,YBR248C,YOR303W,YPL033C,YER052C,YER086W,YJR130C,YBR035C,YDL170W,YJL071W,YOR323C,YKL015W,YPL273W,YOL058W,YDR035W,YHR208W,YOR202W,YMR271C,YGL224C,YLR027C,YHR018C,YGL059W,YGR192C,YIR034C,YEL046C,YGL184C,YOR184W,YMR095C,YPR167C,YGR124W,YBR256C,YMR062C,YOL064C,YNL311C,YCL009C,YNL104C,YOL140W,YER090W,YKL211C,YKL218C,YDR127W,YCR053W,YJR016C,YDR158W,YER055C…
YBR037C	YBR043C		YPL033C			GO:BP	organonitrogen compound biosynthetic process	GO:1901566	6.38468e-18	17.1949	973	135	63	7127	YGR267C,YDL066W,YBR249C,YDR487C,YEL009C,YPR145W,YBR248C,YOR303W,YER052C,YER086W,YJR130C,YBR035C,YJL071W,YOR323C,YPL273W,YOL058W,YDR035W,YHR208W,YOR202W,YMR271C,YLR027C,YHR018C,YIR034C,YEL046C,YGL184C,YOR184W,YMR095C,YPR167C,YGR124W,YBR256C,YDR515W,YMR062C,YOL064C,YCL009C,YPR058W,YNL104C,YOL140W,YER090W,YKL211C,YDR127W,YCR053W,YJR016C,YDR158W,YER055C,YCL030C,YIL116W,YOR302W,YLL018C,YAL005C,YJR025C…
YBR043C	YBR045C		YKR076W			GO:BP	aromatic amino acid family biosynthetic process	GO:0009073	6.01075e-16	15.2211	24	135	14	7127	YBR249C,YBR248C,YDR035W,YOR202W,YER090W,YKL211C,YDR127W,YER055C,YCL030C,YIL116W,YGL202W,YDR354W,YGL148W,YGL026C
YBR046C	YBR046C		YER052C			GO:BP	aspartate family amino acid biosynthetic process	GO:0009067	2.17932e-14	13.6617	52	135	17	7127	YPR145W,YER052C,YJR130C,YPL273W,YHR208W,YLR027C,YIR034C,YGL184C,YPR167C,YGR124W,YOL064C,YCR053W,YDR158W,YGL202W,YNR050C,YDL131W,YDL182W
YBR047W	YBR047W		YER086W			GO:BP	aspartate family amino acid metabolic process	GO:0009066	2.42265e-14	13.6157	72	135	19	7127	YPR145W,YER052C,YER086W,YJR130C,YPL273W,YHR208W,YLR027C,YIR034C,YEL046C,YGL184C,YPR167C,YGR124W,YOL064C,YCR053W,YDR158W,YGL202W,YNR050C,YDL131W,YDL182W
YBR053C	YBR068C		YJR130C			GO:BP	glutamine family amino acid metabolic process	GO:0009064	6.81347e-14	13.1666	65	135	18	7127	YDL066W,YPR145W,YBR248C,YOR303W,YJL071W,YOR323C,YKL015W,YOL058W,YLR027C,YHR018C,YMR095C,YGR124W,YMR062C,YOL140W,YKL211C,YJL088W,YOR130C,YJR109C
YBR072W	YBR074W		YBR104W			GO:BP	organonitrogen compound metabolic process	GO:1901564	7.23587e-14	13.1405	1958	135	83	7127	YGR267C,YDL066W,YBR249C,YDR487C,YEL009C,YPR145W,YBR248C,YOR303W,YKR076W,YER052C,YER086W,YJR130C,YBR035C,YDL170W,YJL071W,YOR323C,YKL015W,YPL273W,YHR122W,YOL058W,YDR035W,YHR208W,YOR202W,YMR271C,YNL239W,YGL224C,YLR027C,YHR018C,YGL059W,YGR192C,YIR034C,YEL046C,YGL184C,YOR184W,YMR095C,YPR167C,YGR124W,YDL025C,YBR256C,YDR515W,YMR062C,YOL064C,YNL311C,YHR024C,YDR059C,YCL009C,YPR058W,YNL104C,YOL140W,YER090W…
YBR088C	YBR104W		YMR321C			GO:BP	aromatic amino acid family metabolic process	GO:0009072	1.65155e-13	12.7821	40	135	15	7127	YBR249C,YBR248C,YDR035W,YOR202W,YER090W,YKL211C,YDR127W,YER055C,YCL030C,YIL116W,YJR025C,YGL202W,YDR354W,YGL148W,YGL026C
YBR089W	YBR115C		YBR035C			GO:BP	arginine biosynthetic process	GO:0006526	4.69495e-11	10.3284	12	135	9	7127	YOR303W,YJL071W,YOL058W,YHR018C,YMR062C,YOL140W,YJL088W,YOR130C,YJR109C
YBR104W	YBR127C		YPL250C			GO:BP	glutamine family amino acid biosynthetic process	GO:0009084	1.80263e-09	8.74409	29	135	11	7127	YDL066W,YOR303W,YJL071W,YOR323C,YOL058W,YHR018C,YMR062C,YOL140W,YJL088W,YOR130C,YJR109C
YBR139W	YBR132C		YDL170W			GO:BP	arginine metabolic process	GO:0006525	9.4229e-09	8.02582	18	135	9	7127	YOR303W,YJL071W,YOL058W,YHR018C,YMR062C,YOL140W,YJL088W,YOR130C,YJR109C
YBR144C	YBR145W		YDL222C			GO:BP	biosynthetic process	GO:0009058	1.73295e-08	7.76121	2061	135	76	7127	YGR267C,YDL066W,YBR249C,YDR487C,YEL009C,YPR145W,YBR248C,YOR303W,YER052C,YER086W,YJR130C,YBR035C,YDL170W,YJL071W,YOR323C,YKL015W,YPL273W,YOL058W,YDR035W,YHR208W,YOR202W,YMR271C,YLR027C,YHR018C,YGR192C,YIR034C,YEL046C,YGL184C,YOR184W,YMR095C,YPR167C,YGR124W,YFL028C,YBR256C,YDR515W,YMR062C,YOL064C,YCL009C,YPR058W,YNL104C,YOL140W,YOR337W,YER090W,YKL211C,YDR127W,YCR053W,YJR016C,YDR158W,YER055C,YCL030C…
YBR145W	YBR147W		YJL071W			GO:BP	organic substance biosynthetic process	GO:1901576	4.3428e-08	7.36223	2051	135	75	7127	YGR267C,YDL066W,YBR249C,YDR487C,YEL009C,YPR145W,YBR248C,YOR303W,YER052C,YER086W,YJR130C,YBR035C,YDL170W,YJL071W,YOR323C,YKL015W,YPL273W,YOL058W,YDR035W,YHR208W,YOR202W,YMR271C,YLR027C,YHR018C,YGR192C,YIR034C,YEL046C,YGL184C,YOR184W,YMR095C,YPR167C,YGR124W,YFL028C,YBR256C,YDR515W,YMR062C,YOL064C,YCL009C,YPR058W,YNL104C,YOL140W,YOR337W,YER090W,YKL211C,YDR127W,YCR053W,YJR016C,YDR158W,YER055C,YCL030C…
YBR146W	YBR148W		YEL063C			GO:BP	cellular biosynthetic process	GO:0044249	3.67256e-07	6.43503	2000	135	72	7127	YGR267C,YDL066W,YBR249C,YDR487C,YEL009C,YPR145W,YBR248C,YOR303W,YER052C,YER086W,YJR130C,YBR035C,YDL170W,YJL071W,YOR323C,YKL015W,YPL273W,YOL058W,YDR035W,YHR208W,YOR202W,YMR271C,YLR027C,YHR018C,YIR034C,YEL046C,YGL184C,YOR184W,YMR095C,YPR167C,YGR124W,YFL028C,YBR256C,YDR515W,YMR062C,YOL064C,YCL009C,YPR058W,YNL104C,YOL140W,YOR337W,YER090W,YKL211C,YDR127W,YCR053W,YJR016C,YDR158W,YER055C,YCL030C,YIL116W…
YBR147W	YBR162C		YOR323C			GO:BP	lysine biosynthetic process	GO:0009085	1.08951e-06	5.96277	13	135	7	7127	YER052C,YIR034C,YDR158W,YGL202W,YNR050C,YDL131W,YDL182W
YBR218C	YBR174C		YKL015W			GO:BP	nitrogen compound metabolic process	GO:0006807	1.86406e-06	5.72954	3110	135	93	7127	YGR267C,YDL066W,YBR249C,YDR487C,YEL009C,YPR145W,YBR248C,YOR303W,YPL033C,YKR076W,YER052C,YER086W,YJR130C,YBR035C,YDL170W,YJL071W,YOR323C,YKL015W,YPL273W,YHR122W,YOL058W,YDR035W,YHR208W,YOR202W,YMR271C,YNL239W,YGL224C,YLR027C,YHR018C,YGL059W,YGR192C,YIR034C,YEL046C,YGL184C,YOR184W,YMR095C,YPR167C,YGR124W,YDL025C,YFL028C,YBR256C,YDR515W,YMR062C,YOL064C,YNL311C,YHR024C,YDR059C,YCL009C,YPR058W,YNL104C…
YBR248C	YBR218C		YPL273W			GO:BP	lysine metabolic process	GO:0006553	2.14478e-06	5.66862	14	135	7	7127	YER052C,YIR034C,YDR158W,YGL202W,YNR050C,YDL131W,YDL182W
YBR249C	YBR248C		YHR122W			GO:BP	metabolic process	GO:0008152	5.31714e-06	5.27432	3725	135	103	7127	YJR111C,YGR267C,YDL066W,YBR249C,YDR487C,YEL009C,YPR145W,YBR248C,YOR303W,YPL033C,YKR076W,YER052C,YER086W,YJR130C,YBR035C,YPL250C,YDL170W,YJL071W,YOR323C,YKL015W,YPL273W,YHR122W,YOL058W,YDR035W,YHR208W,YOR202W,YMR271C,YNL239W,YGL224C,YLR027C,YHR018C,YGL059W,YGR192C,YIR034C,YEL046C,YGL184C,YOR184W,YMR095C,YBR046C,YPR167C,YGR124W,YGR088W,YDL025C,YFL028C,YBR256C,YDR515W,YMR062C,YOL064C,YNL311C,YHR024C…
YBR256C	YBR249C		YOL058W			GO:BP	branched-chain amino acid biosynthetic process	GO:0009082	6.92632e-06	5.1595	16	135	7	7127	YER086W,YHR208W,YCL009C,YNL104C,YJR016C,YDR158W,YMR108W
YBR282W	YBR250W		YDR035W			GO:BP	isoleucine biosynthetic process	GO:0009097	7.60345e-06	5.11899	10	135	6	7127	YER086W,YHR208W,YCL009C,YJR016C,YDR158W,YMR108W
YBR285W	YBR254C		YPR059C			GO:BP	sulfur amino acid metabolic process	GO:0000096	1.13168e-05	4.94628	47	135	10	7127	YER052C,YJR130C,YPL273W,YHR208W,YGL184C,YPR167C,YOL064C,YNL311C,YDR158W,YGL202W
YCL009C	YBR255W		YHR208W			GO:BP	methionine biosynthetic process	GO:0009086	1.3668e-05	4.8643	36	135	9	7127	YER052C,YJR130C,YPL273W,YHR208W,YGL184C,YPR167C,YOL064C,YDR158W,YGL202W
YCL018W	YBR256C		YOR202W			GO:BP	dicarboxylic acid metabolic process	GO:0043648	1.40668e-05	4.85181	48	135	10	7127	YGR267C,YDL066W,YBR249C,YER052C,YKL015W,YDR035W,YLR027C,YDR127W,YDR158W,YGL148W
YCL025C	YBR294W		YML116W			GO:BP	sulfur amino acid biosynthetic process	GO:0000097	2.9321e-05	4.53282	39	135	9	7127	YER052C,YJR130C,YPL273W,YHR208W,YGL184C,YPR167C,YOL064C,YDR158W,YGL202W
YCL026C-B	YBR296C		YKL033W-A			GO:BP	isoleucine metabolic process	GO:0006549	3.24252e-05	4.48912	12	135	6	7127	YER086W,YHR208W,YCL009C,YJR016C,YDR158W,YMR108W
YCL030C	YCL009C		YMR271C			GO:BP	methionine metabolic process	GO:0006555	5.87964e-05	4.23065	42	135	9	7127	YER052C,YJR130C,YPL273W,YHR208W,YGL184C,YPR167C,YOL064C,YDR158W,YGL202W
YCL040W	YCL030C		YNL239W			GO:BP	cellular metabolic process	GO:0044237	8.16917e-05	4.08782	3531	135	97	7127	YGR267C,YDL066W,YBR249C,YDR487C,YEL009C,YPR145W,YBR248C,YOR303W,YPL033C,YKR076W,YER052C,YER086W,YJR130C,YBR035C,YPL250C,YDL170W,YJL071W,YOR323C,YKL015W,YPL273W,YHR122W,YOL058W,YDR035W,YHR208W,YOR202W,YMR271C,YGL224C,YLR027C,YHR018C,YGL059W,YGR192C,YIR034C,YEL046C,YGL184C,YOR184W,YMR095C,YPR167C,YGR124W,YGR088W,YDL025C,YFL028C,YBR256C,YDR515W,YMR062C,YOL064C,YNL311C,YHR024C,YDR059C,YCL009C,YPR058W…
YCL042W	YCL037C		YGL224C			GO:BP	chorismate biosynthetic process	GO:0009423	0.00011482	3.93998	4	135	4	7127	YBR249C,YDR035W,YDR127W,YGL148W
YCL048W-A	YCL064C		YDR258C			GO:BP	biological_process	GO:0008150	0.000130064	3.88584	5066	135	121	7127	YJR111C,YMR094W,YGR267C,YDL066W,YBR249C,YDR487C,YEL009C,YPR145W,YBR248C,YOR303W,YPL033C,YKR076W,YER052C,YER086W,YJR130C,YBR104W,YBR035C,YPL250C,YDL170W,YDL222C,YJL071W,YEL063C,YOR323C,YKL015W,YPL273W,YHR122W,YOL058W,YDR035W,YHR208W,YOR202W,YML116W,YMR271C,YNL239W,YGL224C,YDR258C,YLR027C,YHR018C,YGL059W,YGR192C,YIR034C,YEL046C,YGL184C,YOR184W,YHR162W,YDL198C,YMR095C,YBR046C,YPR167C,YDL054C,YGR124W…
YCR003W	YCL026C-A		YLR027C			GO:BP	dicarboxylic acid biosynthetic process	GO:0043650	0.000132861	3.8766	23	135	7	7127	YGR267C,YDL066W,YBR249C,YDR035W,YLR027C,YDR127W,YGL148W
YCR012W	YCR023C		YPL264C			GO:BP	ornithine metabolic process	GO:0006591	0.000250255	3.60162	9	135	5	7127	YJL071W,YHR018C,YMR062C,YOL140W,YJL088W
YCR013C	YCR053W		YOR200W			GO:BP	threonine metabolic process	GO:0006566	0.000250255	3.60162	9	135	5	7127	YER052C,YER086W,YEL046C,YCR053W,YDR158W
YCR053W	YCR065W		YHR018C			GO:BP	organic substance metabolic process	GO:0071704	0.000271243	3.56664	3489	135	95	7127	YGR267C,YDL066W,YBR249C,YDR487C,YEL009C,YPR145W,YBR248C,YOR303W,YPL033C,YKR076W,YER052C,YER086W,YJR130C,YBR035C,YDL170W,YJL071W,YOR323C,YKL015W,YPL273W,YHR122W,YOL058W,YDR035W,YHR208W,YOR202W,YMR271C,YNL239W,YGL224C,YLR027C,YHR018C,YGL059W,YGR192C,YIR034C,YEL046C,YGL184C,YOR184W,YMR095C,YPR167C,YGR124W,YDL025C,YFL028C,YBR256C,YDR515W,YMR062C,YOL064C,YNL311C,YHR024C,YDR059C,YCL009C,YPR058W,YNL104C…
YCR085W	YCR068W		YGL059W			GO:BP	cellular process	GO:0009987	0.000362151	3.44111	4914	135	118	7127	YMR094W,YGR267C,YDL066W,YBR249C,YDR487C,YEL009C,YPR145W,YBR248C,YOR303W,YPL033C,YKR076W,YER052C,YER086W,YJR130C,YBR104W,YBR035C,YPL250C,YDL170W,YDL222C,YJL071W,YEL063C,YOR323C,YKL015W,YPL273W,YHR122W,YOL058W,YDR035W,YHR208W,YOR202W,YML116W,YMR271C,YGL224C,YDR258C,YLR027C,YHR018C,YGL059W,YGR192C,YIR034C,YEL046C,YGL184C,YOR184W,YHR162W,YDL198C,YMR095C,YBR046C,YPR167C,YDL054C,YGR124W,YGR088W,YDL025C…
YCR088W	YCR100C		YGR192C			GO:BP	serine family amino acid metabolic process	GO:0009069	0.000380255	3.41993	38	135	8	7127	YER052C,YJR130C,YEL046C,YGL184C,YOR184W,YPR167C,YDR158W,YFL030W
YDL021W	YCR107W		YIR034C			GO:BP	serine family amino acid biosynthetic process	GO:0009070	0.000451756	3.3451	27	135	7	7127	YER052C,YEL046C,YGL184C,YOR184W,YPR167C,YDR158W,YFL030W
YDL025C	YEL009C		YEL046C			GO:BP	branched-chain amino acid metabolic process	GO:0009081	0.000451756	3.3451	27	135	7	7127	YER086W,YHR208W,YCL009C,YNL104C,YJR016C,YDR158W,YMR108W
YDL054C	YEL046C		YGL184C			GO:BP	histidine biosynthetic process	GO:0000105	0.000492907	3.30723	10	135	5	7127	YBR248C,YOR202W,YER055C,YCL030C,YIL116W
YDL066W	YEL060C		YOR184W			GO:BP	imidazole-containing compound metabolic process	GO:0052803	0.000492907	3.30723	10	135	5	7127	YBR248C,YOR202W,YER055C,YCL030C,YIL116W
YDL085W	YEL063C		YHR162W			GO:BP	histidine metabolic process	GO:0006547	0.000492907	3.30723	10	135	5	7127	YBR248C,YOR202W,YER055C,YCL030C,YIL116W
YDL131W	YER024W		YDL198C			GO:BP	chorismate metabolic process	GO:0046417	0.000565655	3.24745	5	135	4	7127	YBR249C,YDR035W,YDR127W,YGL148W
YDL137W	YER040W		YMR095C			GO:BP	lysine biosynthetic process via aminoadipic acid	GO:0019878	0.00088994	3.05064	11	135	5	7127	YIR034C,YGL202W,YNR050C,YDL131W,YDL182W
YDL169C	YER052C		YBR046C			GO:BP	nitrogen cycle metabolic process	GO:0071941	0.00150245	2.8232	12	135	5	7127	YOR303W,YOL058W,YER040W,YJL088W,YJR109C
YDL170W	YER055C		YPR167C			GO:BP	tryptophan biosynthetic process	GO:0000162	0.00167201	2.77676	6	135	4	7127	YER090W,YKL211C,YDR354W,YGL026C
YDL182W	YER065C		YDL054C			GO:BP	urea cycle	GO:0000050	0.00167201	2.77676	6	135	4	7127	YOR303W,YOL058W,YJL088W,YJR109C
YDL198C	YER073W		YGR124W			GO:BP	indolalkylamine biosynthetic process	GO:0046219	0.00167201	2.77676	6	135	4	7127	YER090W,YKL211C,YDR354W,YGL026C
YDL202W	YER078C		YGR088W			GO:BP	indole-containing compound biosynthetic process	GO:0042435	0.00167201	2.77676	6	135	4	7127	YER090W,YKL211C,YDR354W,YGL026C
YDL204W	YER086W		YDL025C			GO:BP	valine biosynthetic process	GO:0009099	0.00384401	2.41522	7	135	4	7127	YHR208W,YCL009C,YJR016C,YMR108W
YDL222C	YER089C		YFL028C			GO:BP	glutamine metabolic process	GO:0006541	0.0039164	2.40711	24	135	6	7127	YPR145W,YBR248C,YOR303W,YMR095C,YGR124W,YKL211C
YDR019C	YER090W		YBR256C			GO:BP	amine metabolic process	GO:0009308	0.00647329	2.18887	39	135	7	7127	YKL015W,YNL311C,YER090W,YKL211C,YJR025C,YDR354W,YGL026C
YDR032C	YER111C		YDR515W			GO:BP	cellular amine metabolic process	GO:0044106	0.00647329	2.18887	39	135	7	7127	YKL015W,YNL311C,YER090W,YKL211C,YJR025C,YDR354W,YGL026C
YDR035W	YER115C		YMR062C			GO:BP	valine metabolic process	GO:0006573	0.00757509	2.12061	8	135	4	7127	YHR208W,YCL009C,YJR016C,YMR108W
YDR059C	YER116C		YOL064C			GO:BP	sulfur compound metabolic process	GO:0006790	0.011246	1.949	140	135	12	7127	YKR076W,YER052C,YJR130C,YPL273W,YHR122W,YHR208W,YGL184C,YPR167C,YOL064C,YNL311C,YDR158W,YGL202W
YDR070C	YER123W		YNL311C			GO:BP	sulfur compound biosynthetic process	GO:0044272	0.0121424	1.91569	77	135	9	7127	YER052C,YJR130C,YPL273W,YHR208W,YGL184C,YPR167C,YOL064C,YDR158W,YGL202W
YDR092W	YER124C		YHR024C			GO:BP	urea metabolic process	GO:0019627	0.013435	1.87176	9	135	4	7127	YOR303W,YOL058W,YJL088W,YJR109C
YDR097C	YER174C		YDR059C			GO:BP	indolalkylamine metabolic process	GO:0006586	0.0148299	1.82886	18	135	5	7127	YER090W,YKL211C,YJR025C,YDR354W,YGL026C
YDR127W	YER175C		YCL009C			GO:BP	tryptophan metabolic process	GO:0006568	0.0148299	1.82886	18	135	5	7127	YER090W,YKL211C,YJR025C,YDR354W,YGL026C
YDR154C	YER176W		YPR058W			GO:BP	indole-containing compound metabolic process	GO:0042430	0.0148299	1.82886	18	135	5	7127	YER090W,YKL211C,YJR025C,YDR354W,YGL026C
YDR155C	YER185W		YNL104C			GO:BP	cellular biogenic amine biosynthetic process	GO:0042401	0.022063	1.65634	10	135	4	7127	YER090W,YKL211C,YDR354W,YGL026C
YDR158W	YHL016C		YOL140W			GO:BP	amine biosynthetic process	GO:0009309	0.022063	1.65634	10	135	4	7127	YER090W,YKL211C,YDR354W,YGL026C
YDR194C	YHL038C		YOR337W			GO:BP	ornithine biosynthetic process	GO:0006592	0.0244428	1.61185	4	135	3	7127	YJL071W,YMR062C,YOL140W
YDR214W	YHR015W		YMR173W-A			GO:BP	asparagine biosynthetic process	GO:0006529	0.0244428	1.61185	4	135	3	7127	YPR145W,YLR027C,YGR124W
YDR237W	YHR018C		YER090W
YDR248C	YHR019C		YKL211C
YDR258C	YHR020W		YIL164C
YDR296W	YHR024C		YOR222W
YDR316W	YHR025W		YKL218C
YDR337W	YHR029C		YDR127W
YDR343C	YHR032W		YLL039C
YDR347W	YHR047C		YOR392W				Genes activated by Gcn4 in MM+Met
YDR354W	YHR048W		YCR053W				Genes activated by Gcn4 , when Gcn4 is induced from inducible promoter
YDR375C	YHR053C		YJR016C				Overlapped genes between both of the above datasets
YDR379C-A	YHR055C		YPL092W
YDR426C	YHR071W		YOR391C
YDR487C	YHR094C		YMR322C
YDR493W	YHR122W		YBR047W
YDR502C	YHR150W		YGR029W
YDR511W	YHR155W		YNR069C
YDR515W	YHR162W		YDR158W
YDR533C	YHR208W		YOR339C
YEL009C	YIL022W		YMR173W
YEL045C	YIL056W		YER055C
YEL046C	YIL079C		YCL030C
YEL050C	YIL092W		YHR029C
YEL050W-A	YIL094C		YOL091W
YEL063C	YIL116W		YIL116W
YEL069C	YIL119C		YBR147W
YER003C	YIL164C		YOR203W
YER004W	YIL165C		YNR034W-A
YER012W	YIR005W		YHR071W
YER026C	YIR006C		YOR302W
YER037W	YIR015W		YLL018C
YER040W	YIR018W		YAL005C
YER042W	YIR034C		YJR025C
YER050C	YKL015W		YGL202W
YER052C	YKL029C		YER073W
YER055C	YKL055C		YFL030W
YER058W	YKL072W		YGL180W
YER068C-A	YKL086W		YNR050C
YER069W	YKL088W		YIL165C
YER070W	YKL097C		YGR065C
YER073W	YKL103C		YDR354W
YER081W	YKL117W		YJR154W
YER086W	YKL184W		YGL148W
YER088C-A	YKL206C		YLR152C
YER090C-A	YKL211C		YMR096W
YER090W	YKL218C		YDR533C
YER091C	YKR004C		YDL131W
YER103W	YKR015C		YOR201C
YER128W	YKR017C		YDL182W
YER142C	YKR052C		YKL103C
YER175C	YKR064W		YBR218C
YER182W	YKR065C		YER040W
YFL013W-A	YKR076W		YGL026C
YFL014W	YKR099W		YNR068C
YFL016C	YFL066C		YJL088W
YFL021W	YFL042C		YBR043C
YFL028C	YFL031W		YMR108W
YFL030W	YFL030W		YGL117W
YFR047C	YFL028C		YBR145W
YFR052C-A	YFL018C		YOR130C
YFR053C	YFL007W		YJL089W
YGL009C	YFL004W		YJR109C
YGL026C	YFR007W		YLR290C
YGL032C	YFR018C
YGL059W	YFR025C
YGL068W	YFR034C
YGL117W	YFR055W
YGL118C	YBL113C
YGL121C	YDL007W
YGL125W	YDL025C
YGL148W	YDL054C
YGL156W	YDL066W
YGL180W	YDL073W
YGL184C	YDL105W
YGL202W	YDL109C
YGL218W	YDL131W
YGL219C	YDL160C
YGL224C	YDL170W
YGL236C	YDL182W
YGR018C	YDL198C
YGR029W	YDL205C
YGR037C	YDL222C
YGR043C	YDR001C
YGR044C	YDR035W
YGR053C	YDR037W
YGR055W	YDR046C
YGR065C	YDR059C
YGR082W	YDR076W
YGR084C	YDR080W
YGR088W	YDR099W
YGR124W	YDR107C
YGR157W	YDR127W
YGR161C	YDR158W
YGR161W-C	YDR223W
YGR174C	YDR234W
YGR192C	YDR242W
YGR209C	YDR247W
YGR231C	YDR255C
YGR232W	YDR258C
YGR248W	YDR341C
YGR254W	YDR354W
YGR256W	YDR380W
YGR267C	YDR388W
YHL028W	YDR432W
YHL034C	YDR475C
YHR018C	YDR487C
YHR024C	YDR515W
YHR028W-A	YDR531W
YHR029C	YDR533C
YHR059W	YGL008C
YHR071W	YGL015C
YHR087W	YGL024W
YHR104W	YGL026C
YHR116W	YGL053W
YHR122W	YGL055W
YHR137W	YGL059W
YHR153C	YGL087C
YHR162W	YGL117W
YHR182C-A	YGL148W
YHR183W	YGL153W
YHR208W	YGL154C
YIL011W	YGL180W
YIL070C	YGL183C
YIL093C	YGL184C
YIL111W	YGL186C
YIL116W	YGL194C
YIL164C	YGL202W
YIL165C	YGL222C
YIR034C	YGL224C
YIR036W-A	YGL229C
YIR037W	YGR029W
YIR038C	YGR056W
YJL001W	YGR065C
YJL052C-A	YGR075C
YJL052W	YGR088W
YJL060W	YGR094W
YJL062W-A	YGR110W
YJL063C	YGR124W
YJL066C	YGR125W
YJL067W	YGR126W
YJL068C	YGR136W
YJL071W	YGR154C
YJL074C	YGR161C
YJL088W	YGR185C
YJL089W	YGR192C
YJL096W	YGR205W
YJL180C	YGR218W
YJL199C	YGR239C
YJR009C	YGR247W
YJR016C	YGR267C
YJR025C	YJL020C
YJR027W	YJL071W
YJR034W	YJL079C
YJR045C	YJL088W
YJR073C	YJL089W
YJR074W	YJL141C
YJR109C	YJL160C
YJR111C	YJL164C
YJR130C	YJL172W
YJR154W	YJL200C
YKL015W	YJL202C
YKL023W	YJR007W
YKL033W-A	YJR008W
YKL060C	YJR010C-A
YKL087C	YJR016C
YKL103C	YJR025C
YKL137W	YJR050W
YKL138C	YJR060W
YKL151C	YJR069C
YKL152C	YJR078W
YKL153W	YJR109C
YKL192C	YJR111C
YKL194C	YJR130C
YKL195W	YJR137C
YKL211C	YJR152W
YKL218C	YJR154W
YKR006C	YLL010C
YKR039W	YLL013C
YKR076W	YLL018C
YKR085C	YLL039C
YLL009C	YLL067C
YLL018C	YLR006C
YLL024C	YLR023C
YLL039C	YLR027C
YLL046C	YLR080W
YLR027C	YLR090W
YLR053C	YLR136C
YLR069C	YLR152C
YLR109W	YLR162W
YLR152C	YLR211C
YLR178C	YLR226W
YLR183C	YLR234W
YLR203C	YLR257W
YLR259C	YLR270W
YLR290C	YLR290C
YLR299W	YLR297W
YLR302C	YLR355C
YLR303W	YLR446W
YLR312W-A	YLR460C
YLR348C	YML010W
YLR354C	YML017W
YLR356W	YML070W
YLR411W	YML071C
YLR438W	YML097C
YML009C	YML116W
YML110C	YMR019W
YML116W	YMR053C
YML128C	YMR062C
YML131W	YMR063W
YMR024W	YMR066W
YMR048W	YMR079W
YMR062C	YMR094W
YMR076C	YMR095C
YMR090W	YMR096W
YMR094W	YMR100W
YMR095C	YMR104C
YMR096W	YMR108W
YMR108W	YMR173W
YMR173W	YMR173W-A
YMR173W-A	YMR187C
YMR174C	YMR216C
YMR175W	YMR251W
YMR186W	YMR251W-A
YMR188C	YMR271C
YMR189W	YMR291W
YMR195W	YMR306W
YMR250W	YMR321C
YMR271C	YMR322C
YMR297W	YMR323W
YMR315W	YNL027W
YMR321C	YNL095C
YMR322C	YNL104C
YNL015W	YNL131W
YNL070W	YNL139C
YNL102W	YNL179C
YNL103W-A	YNL183C
YNL104C	YNL221C
YNL129W	YNL228W
YNL138W	YNL239W
YNL160W	YNL240C
YNL180C	YNL245C
YNL184C	YNL301C
YNL185C	YNL311C
YNL200C	YNR008W
YNL202W	YNR019W
YNL239W	YNR034W
YNL241C	YNR047W
YNL274C	YNR050C
YNL306W	YNR063W
YNL311C	YNR068C
YNL312W	YNR069C
YNL315C	YNR074C
YNR022C	YNR075W
YNR034W-A	YOL020W
YNR037C	YOL058W
YNR040W	YOL064C
YNR050C	YOL067C
YNR068C	YOL076W
YNR069C	YOL091W
YNR072W	YOL119C
YOL023W	YOL130W
YOL027C	YOL140W
YOL052C-A	YOL165C
YOL058W	YOL166C
YOL064C	YOR041C
YOL082W	YOR083W
YOL086C	YOR108W
YOL091W	YOR113W
YOL140W	YOR130C
YOL150C	YOR184W
YOL151W	YOR193W
YOL155C	YOR200W
YOR020C	YOR201C
YOR073W-A	YOR202W
YOR074C	YOR203W
YOR120W	YOR204W
YOR121C	YOR222W
YOR130C	YOR253W
YOR150W	YOR262W
YOR158W	YOR298W
YOR173W	YOR302W
YOR184W	YOR303W
YOR185C	YOR323C
YOR187W	YOR325W
YOR200W	YOR337W
YOR201C	YOR339C
YOR202W	YOR358W
YOR203W	YOR363C
YOR222W	YOR366W
YOR230W	YOR388C
YOR302W	YOR391C
YOR303W	YOR392W
YOR323C	YOR393W
YOR337W	YPL018W
YOR339C	YPL030W
YOR354C	YPL033C
YOR374W	YPL056C
YOR391C	YPL067C
YOR392W	YPL092W
YPL033C	YPL105C
YPL072W	YPL111W
YPL092W	YPL119C
YPL127C	YPL188W
YPL154C	YPL194W
YPL171C	YPL212C
YPL172C	YPL250C
YPL183W-A	YPL264C
YPL186C	YPL269W
YPL215W	YPL273W
YPL250C	YPL280W
YPL251W	YPL281C
YPL252C	YPR031W
YPL264C	YPR035W
YPL267W	YPR045C
YPL273W	YPR048W
YPR036W-A	YPR058W
YPR058W	YPR059C
YPR059C	YPR075C
YPR099C	YPR111W
YPR123C	YPR116W
YPR145W	YPR145W
YPR160W	YPR149W
YPR166C	YPR167C
YPR167C	YEL077C
YPR184W	YKL033W-A
YPR185W	YMR194C-A
	YNR032C-A
	YOR298C-A
	Q0060
	Q0070
	Q0075
	Q0085
	Q0110
	Q0115
	Q0140
	YNR034W-A
	YDL085C-A

## Sheet: Repressedgenes_Hackett'sdata_co
growth(MM+Met)	Repressed by Gcn4 (Hackett's data)		Overlapped_gene		GO of the overlapped gene repressed by Gcn4
YAL025C	YAL062W		YKR093W		source	term_name	term_id	adjusted_p_value	negative_log10_of_adjusted_p_value	term_size	query_size	intersection_size	effective_domain_size	intersections
YAL036C	YAR028W		YDR471W		GO:BP	cytoplasmic translation	GO:0002181	4.81697e-27	26.3172	184	53	27	7127	YDR471W,YIL148W,YPR043W,YDR450W,YGL147C,YPR102C,YGL030W,YGR034W,YCR031C,YMR194W,YBL072C,YBL087C,YOL127W,YIL052C,YBR048W,YGL076C,YLR287C-A,YOL120C,YDL061C,YLR344W,YDR500C,YLR061W,YBR191W,YLR388W,YGL031C,YMR230W,YER117W
YAL059W	YAR073W		YIL148W		GO:BP	translation	GO:0006412	2.48692e-16	15.6043	455	53	27	7127	YDR471W,YIL148W,YPR043W,YDR450W,YGL147C,YPR102C,YGL030W,YGR034W,YCR031C,YMR194W,YBL072C,YBL087C,YOL127W,YIL052C,YBR048W,YGL076C,YLR287C-A,YOL120C,YDL061C,YLR344W,YDR500C,YLR061W,YBR191W,YLR388W,YGL031C,YMR230W,YER117W
YAR028W	YBL003C		YNL028W		GO:BP	peptide biosynthetic process	GO:0043043	3.30723e-16	15.4805	460	53	27	7127	YDR471W,YIL148W,YPR043W,YDR450W,YGL147C,YPR102C,YGL030W,YGR034W,YCR031C,YMR194W,YBL072C,YBL087C,YOL127W,YIL052C,YBR048W,YGL076C,YLR287C-A,YOL120C,YDL061C,YLR344W,YDR500C,YLR061W,YBR191W,YLR388W,YGL031C,YMR230W,YER117W
YAR029W	YBL032W		YPR043W		GO:BP	peptide metabolic process	GO:0006518	2.33997e-15	14.6308	496	53	27	7127	YDR471W,YIL148W,YPR043W,YDR450W,YGL147C,YPR102C,YGL030W,YGR034W,YCR031C,YMR194W,YBL072C,YBL087C,YOL127W,YIL052C,YBR048W,YGL076C,YLR287C-A,YOL120C,YDL061C,YLR344W,YDR500C,YLR061W,YBR191W,YLR388W,YGL031C,YMR230W,YER117W
YAR030C	YBL044W		YGL088W		GO:BP	amide biosynthetic process	GO:0043604	5.58561e-15	14.2529	513	53	27	7127	YDR471W,YIL148W,YPR043W,YDR450W,YGL147C,YPR102C,YGL030W,YGR034W,YCR031C,YMR194W,YBL072C,YBL087C,YOL127W,YIL052C,YBR048W,YGL076C,YLR287C-A,YOL120C,YDL061C,YLR344W,YDR500C,YLR061W,YBR191W,YLR388W,YGL031C,YMR230W,YER117W
YAR031W	YBL067C		YAR028W		GO:BP	cellular amide metabolic process	GO:0043603	1.75308e-13	12.7562	587	53	27	7127	YDR471W,YIL148W,YPR043W,YDR450W,YGL147C,YPR102C,YGL030W,YGR034W,YCR031C,YMR194W,YBL072C,YBL087C,YOL127W,YIL052C,YBR048W,YGL076C,YLR287C-A,YOL120C,YDL061C,YLR344W,YDR500C,YLR061W,YBR191W,YLR388W,YGL031C,YMR230W,YER117W
YBL004W	YBL072C		YDR450W		GO:BP	ribosome biogenesis	GO:0042254	1.05947e-11	10.9749	407	53	22	7127	YIL148W,YDR450W,YHR143W-A,YJR063W,YPR102C,YGL030W,YGR034W,YCR031C,YBL072C,YOL127W,YIL052C,YBR048W,YEL026W,YGL076C,YMR093W,YHR072W-A,YLR344W,YDR500C,YNR046W,YDL014W,YGL031C,YMR230W
YBL027W	YBL087C		YHR143W-A		GO:BP	ribonucleoprotein complex biogenesis	GO:0022613	3.44203e-10	9.46319	482	53	22	7127	YIL148W,YDR450W,YHR143W-A,YJR063W,YPR102C,YGL030W,YGR034W,YCR031C,YBL072C,YOL127W,YIL052C,YBR048W,YEL026W,YGL076C,YMR093W,YHR072W-A,YLR344W,YDR500C,YNR046W,YDL014W,YGL031C,YMR230W
YBL028C	YBR013C		YPL142C		GO:BP	organonitrogen compound biosynthetic process	GO:1901566	7.7149e-10	9.11267	973	53	29	7127	YDR471W,YIL148W,YPR043W,YDR450W,YGL147C,YPR102C,YGL030W,YGR034W,YCR031C,YMR194W,YBL072C,YBL087C,YOL127W,YIL052C,YBR048W,YGL076C,YCR005C,YLR287C-A,YOL120C,YDL061C,YLR344W,YDR500C,YLR061W,YBR191W,YLR388W,YML056C,YGL031C,YMR230W,YER117W
YBL039C	YBR048W		YJR063W		GO:BP	cellular nitrogen compound biosynthetic process	GO:0044271	4.93584e-09	8.30664	1493	53	34	7127	YDR471W,YIL148W,YPR043W,YDR450W,YHR143W-A,YJR063W,YGL147C,YPR102C,YGL030W,YGR034W,YCR031C,YMR194W,YBL072C,YBL087C,YOL127W,YIL052C,YBR048W,YGL076C,YMR093W,YHR072W-A,YLR287C-A,YOL120C,YDL061C,YLR344W,YDR500C,YLR061W,YBR191W,YLR388W,YML056C,YDL014W,YGL031C,YMR230W,YER117W,YDR045C
YBL042C	YBR070C		YGL147C		GO:BP	cellular macromolecule biosynthetic process	GO:0034645	3.6639e-08	7.43606	1499	53	33	7127	YDR471W,YIL148W,YPR043W,YDR450W,YHR143W-A,YJR063W,YGL147C,YPR102C,YGL030W,YGR034W,YCR031C,YMR194W,YBL072C,YBL087C,YOL127W,YIL052C,YBR048W,YGL076C,YMR093W,YHR072W-A,YLR287C-A,YOL120C,YDL061C,YLR344W,YDR500C,YLR061W,YBR191W,YLR388W,YDL014W,YGL031C,YMR230W,YER117W,YDR045C
YBL054W	YBR091C		YPR102C		GO:BP	macromolecule biosynthetic process	GO:0009059	5.13066e-08	7.28983	1517	53	33	7127	YDR471W,YIL148W,YPR043W,YDR450W,YHR143W-A,YJR063W,YGL147C,YPR102C,YGL030W,YGR034W,YCR031C,YMR194W,YBL072C,YBL087C,YOL127W,YIL052C,YBR048W,YGL076C,YMR093W,YHR072W-A,YLR287C-A,YOL120C,YDL061C,YLR344W,YDR500C,YLR061W,YBR191W,YLR388W,YDL014W,YGL031C,YMR230W,YER117W,YDR045C
YBL068W	YBR122C		YGL030W		GO:BP	gene expression	GO:0010467	6.88026e-08	7.1624	1738	53	35	7127	YDR471W,YIL148W,YPR043W,YDR450W,YHR143W-A,YJR063W,YGL147C,YPR102C,YGL030W,YGR034W,YCR031C,YMR194W,YBL072C,YBL087C,YOL127W,YIL052C,YBR048W,YEL026W,YGL076C,YMR093W,YHR072W-A,YLR287C-A,YOL120C,YDL061C,YLR344W,YDR500C,YNR046W,YLR061W,YBR191W,YLR388W,YDL014W,YGL031C,YMR230W,YER117W,YDR045C
YBL071C	YBR159W		YDR417C		GO:BP	organic substance biosynthetic process	GO:1901576	1.6626e-06	5.77921	2051	53	36	7127	YDR471W,YIL148W,YPR043W,YDR450W,YHR143W-A,YJR063W,YGL147C,YPR102C,YGL030W,YGR034W,YCR031C,YMR194W,YBL072C,YBL087C,YOL127W,YIL052C,YBR048W,YMR303C,YGL076C,YCR005C,YMR093W,YHR072W-A,YLR287C-A,YOL120C,YDL061C,YLR344W,YDR500C,YLR061W,YBR191W,YLR388W,YML056C,YDL014W,YGL031C,YMR230W,YER117W,YDR045C
YBL071W-A	YBR173C		YGR034W		GO:BP	biosynthetic process	GO:0009058	1.92111e-06	5.71645	2061	53	36	7127	YDR471W,YIL148W,YPR043W,YDR450W,YHR143W-A,YJR063W,YGL147C,YPR102C,YGL030W,YGR034W,YCR031C,YMR194W,YBL072C,YBL087C,YOL127W,YIL052C,YBR048W,YMR303C,YGL076C,YCR005C,YMR093W,YHR072W-A,YLR287C-A,YOL120C,YDL061C,YLR344W,YDR500C,YLR061W,YBR191W,YLR388W,YML056C,YDL014W,YGL031C,YMR230W,YER117W,YDR045C
YBL072C	YBR191W		YCR031C		GO:BP	cellular protein metabolic process	GO:0044267	3.12291e-06	5.50544	1358	53	29	7127	YDR471W,YIL148W,YPR043W,YDR450W,YGL147C,YPR102C,YGL030W,YGR034W,YCR031C,YMR194W,YBL072C,YBL087C,YOL127W,YIL052C,YBR048W,YGL076C,YLR287C-A,YOL120C,YDL061C,YLR344W,YDR500C,YNR046W,YLR061W,YBR191W,YLR388W,YDL014W,YGL031C,YMR230W,YER117W
YBL081W	YBR246W		YLR149C-A		GO:BP	cellular biosynthetic process	GO:0044249	4.15419e-06	5.38151	2000	53	35	7127	YDR471W,YIL148W,YPR043W,YDR450W,YHR143W-A,YJR063W,YGL147C,YPR102C,YGL030W,YGR034W,YCR031C,YMR194W,YBL072C,YBL087C,YOL127W,YIL052C,YBR048W,YGL076C,YCR005C,YMR093W,YHR072W-A,YLR287C-A,YOL120C,YDL061C,YLR344W,YDR500C,YLR061W,YBR191W,YLR388W,YML056C,YDL014W,YGL031C,YMR230W,YER117W,YDR045C
YBL087C	YBR252W		YMR194W		GO:BP	ribosomal large subunit biogenesis	GO:0042273	6.69029e-06	5.17456	121	53	10	7127	YIL148W,YPR102C,YGR034W,YOL127W,YEL026W,YGL076C,YLR344W,YDR500C,YNR046W,YGL031C
YBL092W	YBR264C		YBL072C		GO:BP	protein metabolic process	GO:0019538	1.06444e-05	4.97288	1430	53	29	7127	YDR471W,YIL148W,YPR043W,YDR450W,YGL147C,YPR102C,YGL030W,YGR034W,YCR031C,YMR194W,YBL072C,YBL087C,YOL127W,YIL052C,YBR048W,YGL076C,YLR287C-A,YOL120C,YDL061C,YLR344W,YDR500C,YNR046W,YLR061W,YBR191W,YLR388W,YDL014W,YGL031C,YMR230W,YER117W
YBR020W	YBR268W		YBL087C		GO:BP	cellular nitrogen compound metabolic process	GO:0034641	3.22718e-05	4.49118	2270	53	36	7127	YDR471W,YIL148W,YPR043W,YDR450W,YHR143W-A,YJR063W,YGL147C,YPR102C,YGL030W,YGR034W,YCR031C,YMR194W,YBL072C,YBL087C,YOL127W,YIL052C,YBR048W,YEL026W,YGL076C,YMR093W,YHR072W-A,YLR287C-A,YOL120C,YDL061C,YLR344W,YDR500C,YNR046W,YLR061W,YBR191W,YLR388W,YML056C,YDL014W,YGL031C,YMR230W,YER117W,YDR045C
YBR021W	YBR277C		YOR107W		GO:BP	organonitrogen compound metabolic process	GO:1901564	0.000226662	3.64462	1958	53	32	7127	YDR471W,YIL148W,YPR043W,YDR450W,YGL147C,YPR102C,YGL030W,YGR034W,YCR031C,YMR194W,YBL072C,YBL087C,YOL127W,YIL052C,YBR048W,YMR303C,YGL076C,YCR005C,YLR287C-A,YOL120C,YDL061C,YLR344W,YDR500C,YNR046W,YLR061W,YBR191W,YLR388W,YML056C,YDL014W,YGL031C,YMR230W,YER117W
YBR030W	YBR281C		YOL127W		GO:BP	cellular macromolecule metabolic process	GO:0044260	0.000325535	3.4874	2340	53	35	7127	YDR471W,YIL148W,YPR043W,YDR450W,YHR143W-A,YJR063W,YGL147C,YPR102C,YGL030W,YGR034W,YCR031C,YMR194W,YBL072C,YBL087C,YOL127W,YIL052C,YBR048W,YEL026W,YGL076C,YMR093W,YHR072W-A,YLR287C-A,YOL120C,YDL061C,YLR344W,YDR500C,YNR046W,YLR061W,YBR191W,YLR388W,YDL014W,YGL031C,YMR230W,YER117W,YDR045C
YBR031W	YBR285W		YIL052C		GO:BP	rRNA processing	GO:0006364	0.00036388	3.43904	284	53	12	7127	YDR450W,YGL030W,YCR031C,YBL072C,YBR048W,YEL026W,YGL076C,YMR093W,YHR072W-A,YDR500C,YNR046W,YDL014W
YBR048W	YCL035C		YBR048W		GO:BP	rRNA metabolic process	GO:0016072	0.000675066	3.17065	301	53	12	7127	YDR450W,YGL030W,YCR031C,YBL072C,YBR048W,YEL026W,YGL076C,YMR093W,YHR072W-A,YDR500C,YNR046W,YDL014W
YBR079C	YCR005C		YMR303C		GO:BP	ribosome assembly	GO:0042255	0.000683471	3.16528	78	53	7	7127	YIL148W,YPR102C,YCR031C,YOL127W,YBR048W,YGL031C,YMR230W
YBR084C-A	YCR018C		YEL026W		GO:BP	ncRNA processing	GO:0034470	0.00207097	2.68383	397	53	13	7127	YDR450W,YGL030W,YCR031C,YBL072C,YBR048W,YEL026W,YGL076C,YMR093W,YHR072W-A,YDR500C,YNR046W,YDL014W,YDR045C
YBR084W	YCR020C-A		YGL076C		GO:BP	ribosomal small subunit biogenesis	GO:0042274	0.00393224	2.40536	142	53	8	7127	YDR450W,YCR031C,YBL072C,YBR048W,YEL026W,YMR093W,YNR046W,YMR230W
YBR142W	YCR031C		YCR005C		GO:BP	cellular component biogenesis	GO:0044085	0.00425435	2.37117	1246	53	23	7127	YIL148W,YDR450W,YHR143W-A,YJR063W,YPR102C,YGL030W,YGR034W,YCR031C,YBL072C,YOL127W,YIL052C,YBR048W,YEL026W,YGL076C,YMR093W,YHR072W-A,YOR181W,YLR344W,YDR500C,YNR046W,YDL014W,YGL031C,YMR230W
YBR180W	YCR043C		YPR044C		GO:BP	rRNA modification	GO:0000154	0.00798379	2.09779	75	53	6	7127	YCR031C,YEL026W,YMR093W,YHR072W-A,YNR046W,YDL014W
YBR181C	YEL026W		YMR093W		GO:BP	maturation of SSU-rRNA	GO:0030490	0.00918506	2.03692	115	53	7	7127	YDR450W,YCR031C,YBL072C,YBR048W,YEL026W,YMR093W,YNR046W
YBR182C	YEL031W		YHR072W-A		GO:BP	ncRNA metabolic process	GO:0034660	0.011754	1.92981	466	53	13	7127	YDR450W,YGL030W,YCR031C,YBL072C,YBR048W,YEL026W,YGL076C,YMR093W,YHR072W-A,YDR500C,YNR046W,YDL014W,YDR045C
YBR182C-A	YEL071W		YOR181W		GO:BP	nitrogen compound metabolic process	GO:0006807	0.0145147	1.83819	3110	53	38	7127	YDR471W,YIL148W,YPR043W,YDR450W,YHR143W-A,YJR063W,YGL147C,YPR102C,YGL030W,YGR034W,YCR031C,YMR194W,YBL072C,YBL087C,YOL127W,YIL052C,YBR048W,YMR303C,YEL026W,YGL076C,YCR005C,YMR093W,YHR072W-A,YLR287C-A,YOL120C,YDL061C,YLR344W,YDR500C,YNR046W,YLR061W,YBR191W,YLR388W,YML056C,YDL014W,YGL031C,YMR230W,YER117W,YDR045C
YBR189W	YEL072W		YLR287C-A		GO:BP	macromolecule metabolic process	GO:0043170	0.0147131	1.8323	2711	53	35	7127	YDR471W,YIL148W,YPR043W,YDR450W,YHR143W-A,YJR063W,YGL147C,YPR102C,YGL030W,YGR034W,YCR031C,YMR194W,YBL072C,YBL087C,YOL127W,YIL052C,YBR048W,YEL026W,YGL076C,YMR093W,YHR072W-A,YLR287C-A,YOL120C,YDL061C,YLR344W,YDR500C,YNR046W,YLR061W,YBR191W,YLR388W,YDL014W,YGL031C,YMR230W,YER117W,YDR045C
YBR190W	YER011W		YOL120C		GO:BP	rRNA methylation	GO:0031167	0.04761	1.3223	64	53	5	7127	YCR031C,YEL026W,YMR093W,YNR046W,YDL014W
YBR191W	YER050C		YDL061C		GO:BP	maturation of SSU-rRNA from tricistronic rRNA transcript (SSU-rRNA, 5.8S rRNA, LSU-rRNA)	GO:0000462	0.0483674	1.31545	103	53	6	7127	YDR450W,YCR031C,YBL072C,YBR048W,YEL026W,YMR093W
YBR191W-A	YER057C		YLR344W		GO:BP	rRNA modification	GO:0000154	0.00798379	2.09779	75	53	6	7127	YCR031C,YEL026W,YMR093W,YHR072W-A,YNR046W,YDL014W
YBR238C	YER060W		YDR500C		GO:BP	maturation of SSU-rRNA	GO:0030490	0.00918506	2.03692	115	53	7	7127	YDR450W,YCR031C,YBL072C,YBR048W,YEL026W,YMR093W,YNR046W
YBR247C	YER070W		YNR046W		GO:BP	ncRNA metabolic process	GO:0034660	0.011754	1.92981	466	53	13	7127	YDR450W,YGL030W,YCR031C,YBL072C,YBR048W,YEL026W,YGL076C,YMR093W,YHR072W-A,YDR500C,YNR046W,YDL014W,YDR045C
YBR266C	YER081W		YLR061W		GO:BP	nitrogen compound metabolic process	GO:0006807	0.0145147	1.83819	3110	53	38	7127	YDR471W,YIL148W,YPR043W,YDR450W,YHR143W-A,YJR063W,YGL147C,YPR102C,YGL030W,YGR034W,YCR031C,YMR194W,YBL072C,YBL087C,YOL127W,YIL052C,YBR048W,YMR303C,YEL026W,YGL076C,YCR005C,YMR093W,YHR072W-A,YLR287C-A,YOL120C,YDL061C,YLR344W,YDR500C,YNR046W,YLR061W,YBR191W,YLR388W,YML056C,YDL014W,YGL031C,YMR230W,YER117W,YDR045C
YBR267W	YER117W		YLL044W		GO:BP	macromolecule metabolic process	GO:0043170	0.0147131	1.8323	2711	53	35	7127	YDR471W,YIL148W,YPR043W,YDR450W,YHR143W-A,YJR063W,YGL147C,YPR102C,YGL030W,YGR034W,YCR031C,YMR194W,YBL072C,YBL087C,YOL127W,YIL052C,YBR048W,YEL026W,YGL076C,YMR093W,YHR072W-A,YLR287C-A,YOL120C,YDL061C,YLR344W,YDR500C,YNR046W,YLR061W,YBR191W,YLR388W,YDL014W,YGL031C,YMR230W,YER117W,YDR045C
YCL031C	YER146W		YHL026C		GO:BP	rRNA methylation	GO:0031167	0.04761	1.3223	64	53	5	7127	YCR031C,YEL026W,YMR093W,YNR046W,YDL014W
YCL037C	YHL026C		YLR062C		GO:BP	maturation of SSU-rRNA from tricistronic rRNA transcript (SSU-rRNA, 5.8S rRNA, LSU-rRNA)	GO:0000462	0.0483674	1.31545	103	53	6	7127	YDR450W,YCR031C,YBL072C,YBR048W,YEL026W,YMR093W
YCL054W	YHR100C		YJL188C
YCL059C	YHR121W		YBR191W
YCR005C	YHR126C		YLL061W
YCR025C	YHR138C		YLR388W
YCR031C	YHR143W-A		YML056C
YCR047C	YIL052C		YDL014W			Genes repressed by Gcn4 in MM+Met
YCR057C	YIL087C		YGL031C			Genes repressed by Gcn4 , when Gcn4 is induced from inducible promoter
YCR072C	YIL148W		YMR230W			Overlapped genes between both of the above datasets
YCR087W	YIL158W		YER117W
YCR106W	YIR028W		YDR045C
YDL014W	YKL001C
YDL037C	YKL058W
YDL039C	YKL137W
YDL050C	YKL192C
YDL051W	YKR013W
YDL060W	YKR074W
YDL061C	YKR091W
YDL062W	YKR093W
YDL063C	YKR106W
YDL075W	YFR035C
YDL081C	YAL064W-B
YDL082W	YBR089C-A
YDL083C	YDL004W
YDL129W	YDL014W
YDL130W	YDL018C
YDL133C-A	YDL048C
YDL136W	YDL059C
YDL148C	YDL061C
YDL150W	YDL092W
YDL151C	YDL156W
YDL152W	YDL195W
YDL153C	YDL232W
YDL167C	YDR007W
YDL184C	YDR016C
YDL191W	YDR045C
YDL208W	YDR048C
YDL213C	YDR114C
YDL228C	YDR115W
YDL229W	YDR133C
YDL241W	YDR139C
YDR012W	YDR154C
YDR020C	YDR201W
YDR021W	YDR210W
YDR024W	YDR224C
YDR025W	YDR225W
YDR042C	YDR253C
YDR043C	YDR343C
YDR045C	YDR374C
YDR060W	YDR377W
YDR064W	YDR378C
YDR083W	YDR417C
YDR087C	YDR450W
YDR091C	YDR471W
YDR101C	YDR500C
YDR144C	YDR503C
YDR161W	YDR518W
YDR165W	YDR529C
YDR184C	YGL010W
YDR299W	YGL030W
YDR324C	YGL031C
YDR382W	YGL072C
YDR385W	YGL076C
YDR398W	YGL088W
YDR417C	YGL089C
YDR418W	YGL127C
YDR446W	YGL147C
YDR447C	YGL188C
YDR449C	YGL200C
YDR450W	YGL263W
YDR465C	YGR034W
YDR471W	YGR039W
YDR496C	YGR082W
YDR499W	YGR105W
YDR500C	YGR146C
YEL026W	YGR151C
YEL040W	YGR152C
YEL048C	YGR174C
YEL053W-A	YGR180C
YEL054C	YGR183C
YER006W	YGR203W
YER036C	YGR206W
YER044C-A	YGR209C
YER056C-A	YGR220C
YER074W	YGR243W
YER102W	YHR001W-A
YER110C	YHR005C-A
YER115C	YJL026W
YER117W	YJL118W
YER126C	YJL166W
YER127W	YJL173C
YER130C	YJL179W
YER131W	YJL183W
YER137C	YJL188C
YER145C	YJL199C
YER167W	YJL205C
YFL034C-A	YJR010W
YFR031C-A	YJR012C
YFR032C	YJR030C
YFR032C-A	YJR040W
YFR034W-A	YJR063W
YGL029W	YJR085C
YGL030W	YJR116W
YGL031C	YLL044W
YGL076C	YLL061W
YGL078C	YLL062C
YGL088W	YLR021W
YGL099W	YLR038C
YGL102C	YLR040C
YGL103W	YLR043C
YGL111W	YLR053C
YGL120C	YLR059C
YGL123C-A	YLR061W
YGL123W	YLR062C
YGL135W	YLR104W
YGL147C	YLR154C
YGL162W	YLR165C
YGL171W	YLR179C
YGL188C-A	YLR183C
YGL189C	YLR204W
YGL209W	YLR268W
YGL255W	YLR287C-A
YGR027C	YLR295C
YGR034W	YLR307W
YGR085C	YLR337C
YGR090W	YLR344W
YGR103W	YLR346C
YGR118W	YLR364W
YGR123C	YLR370C
YGR128C	YLR381W
YGR145W	YLR388W
YGR148C	YLR395C
YGR159C	YML009C
YGR160W	YML048W
YGR164W	YML052W
YGR173W	YML056C
YGR176W	YML079W
YGR177C	YML101C
YGR200C	YML106W
YGR213C	YML129C
YGR214W	YMR007W
YGR240C-A	YMR009W
YGR245C	YMR081C
YGR251W	YMR093W
YGR265W	YMR112C
YGR271C-A	YMR158W
YGR280C	YMR194W
YGR283C	YMR195W
YGR296W	YMR202W
YHL001W	YMR230W
YHL011C	YMR256C
YHL015W	YMR286W
YHL026C	YMR298W
YHR010W	YMR303C
YHR021C	YNL015W
YHR030C	YNL028W
YHR040W	YNL135C
YHR052W	YNL146W
YHR066W	YNL147W
YHR070C-A	YNL168C
YHR072W-A	YNL259C
YHR085W	YNL276C
YHR089C	YNL283C
YHR095W	YNL289W
YHR128W	YNL310C
YHR136C	YNR010W
YHR141C	YNR046W
YHR143W-A	YOL005C
YHR148W	YOL007C
YHR170W	YOL012C
YHR196W	YOL086C
YHR197W	YOL114C
YHR203C	YOL120C
YHR204W	YOL127W
YIL018W	YOR021C
YIL019W	YOR064C
YIL052C	YOR065W
YIL064W	YOR107W
YIL068W-A	YOR135C
YIL069C	YOR181W
YIL091C	YOR210W
YIL096C	YOR342C
YIL104C	YOR364W
YIL117C	YOR375C
YIL122W	YOR378W
YIL127C	YPL013C
YIL132C	YPL038W
YIL133C	YPL044C
YIL148W	YPL046C
YIR026C	YPL142C
YJL010C	YPL144W
YJL011C	YPL208W
YJL027C	YPL218W
YJL033W	YPL271W
YJL050W	YPR015C
YJL069C	YPR017C
YJL106W	YPR020W
YJL107C	YPR043W
YJL109C	YPR044C
YJL122W	YPR062W
YJL135W	YPR100W
YJL136C	YPR102C
YJL148W	YPR183W
YJL177W	YPR133W-A
YJL188C	YKR035W-A
YJL189W	YCR028C-A
YJL190C	YDL130W-A
YJL191W	YDR034W-B
YJR002W	YML081C-A
YJR041C	YDR322C-A
YJR056C	Q0130
YJR063W	YOL077W-A
YJR070C	YJR135W-A
YJR071W	YHR072W-A
YJR094C	YBR085C-A
YJR094W-A	YBR233W-A
YJR095W	YDL185C-A
YJR123W	YDR079C-A
YJR124C	YDR320C-A
YJR132W	YDR379C-A
YJR145C	YJL062W-A
YKL006W	YLR149C-A
YKL009W	YOL159C-A
YKL056C	YBR255C-A
YKL068W-A	YER074W-A
YKL078W
YKL082C
YKL143W
YKL156C-A
YKL156W
YKL180W
YKL181W
YKL191W
YKL216W
YKR042W
YKR056W
YKR057W
YKR059W
YKR060W
YKR075C
YKR079C
YKR081C
YKR092C
YKR093W
YKR094C
YKR097W
YLL008W
YLL034C
YLL044W
YLL045C
YLL061W
YLR002C
YLR003C
YLR009W
YLR022C
YLR029C
YLR048W
YLR061W
YLR062C
YLR073C
YLR074C
YLR075W
YLR076C
YLR106C
YLR120W-A
YLR149C-A
YLR150W
YLR167W
YLR175W
YLR184W
YLR185W
YLR186W
YLR196W
YLR197W
YLR198C
YLR205C
YLR222C
YLR243W
YLR249W
YLR263W
YLR264C-A
YLR264W
YLR276C
YLR287C-A
YLR307C-A
YLR325C
YLR333C
YLR339C
YLR340W
YLR341W
YLR343W
YLR344W
YLR367W
YLR388W
YLR400W
YLR401C
YLR406C
YLR409C
YLR434C
YLR435W
YLR441C
YLR446W
YLR448W
YLR449W
YLR452C
YML018C
YML023C
YML024W
YML026C
YML056C
YML058W-A
YML063W
YML073C
YML075C
YML093W
YML108W
YML113W
YMR049C
YMR058W
YMR069W
YMR070W
YMR093W
YMR102C
YMR116C
YMR128W
YMR131C
YMR141W-A
YMR142C
YMR143W
YMR193C-A
YMR194W
YMR217W
YMR223W
YMR229C
YMR230W
YMR239C
YMR242C
YMR260C
YMR290C
YMR290W-A
YMR303C
YMR308C
YMR310C
YMR320W
YNL002C
YNL024C
YNL028W
YNL061W
YNL062C
YNL069C
YNL075W
YNL096C
YNL110C
YNL112W
YNL117W
YNL132W
YNL141W
YNL162W
YNL162W-A
YNL174W
YNL175C
YNL178W
YNL182C
YNL209W
YNL210W
YNL248C
YNL255C
YNL268W
YNL269W
YNL270C
YNL282W
YNL301C
YNL302C
YNL303W
YNR003C
YNR012W
YNR015W
YNR038W
YNR046W
YNR053C
YOL010W
YOL014W
YOL039W
YOL040C
YOL041C
YOL077C
YOL079W
YOL080C
YOL097W-A
YOL120C
YOL121C
YOL124C
YOL125W
YOL126C
YOL127W
YOL128C
YOL144W
YOR004W
YOR032C
YOR063W
YOR078W
YOR095C
YOR096W
YOR107W
YOR146W
YOR167C
YOR180C
YOR181W
YOR182C
YOR206W
YOR224C
YOR234C
YOR242C
YOR272W
YOR273C
YOR287C
YOR293C-A
YOR293W
YOR294W
YOR306C
YOR309C
YOR310C
YOR312C
YOR313C
YOR340C
YOR341W
YOR355W
YOR359W
YOR361C
YOR368W
YOR369C
YPL012W
YPL026C
YPL043W
YPL068C
YPL079W
YPL081W
YPL090C
YPL093W
YPL095C
YPL126W
YPL130W
YPL131W
YPL142C
YPL143W
YPL146C
YPL183C
YPL192C
YPL200W
YPL201C
YPL211W
YPL217C
YPL220W
YPL245W
YPL249C-A
YPL263C
YPL266W
YPR010C
YPR014C
YPR016C
YPR027C
YPR043W
YPR044C
YPR065W
YPR102C
YPR110C
YPR112C
YPR132W
YPR144C
YPR157W
YPR169W
YPR190C
