# Supplementary material for: Genome-scale reconstruction of Gcn4/ATF4 networks driving a growth program
Source: PLoS Genet. 2020 Dec 30;16(12):e1009252. doi: 10.1371/journal.pgen.1009252 (PMC7773203; doi:10.1371/journal.pgen.1009252)
Supplement: S7 Data — (XLSX) [file pgen.1009252.s026.xlsx]

## Sheet: Rawdata
Metabolites	wt_1	wt_2	wt_3	wt_met_1	wt_met_2	wt_met_3	Gcn4_1	Gcn4_2	Gcn4_3	Gcn4_met_1	Gcn4_met_2	Gcn4_met_3
Asn	310590	307528	300518	481928	479615	425186	419452	393904	396610	416146	395908	387873
15N_Asn_Asp	2.1477e+06	1.97171e+06	1.95797e+06	1.61833e+06	1.50073e+06	1.45026e+06	1.8446e+06	1.65632e+06	1.63381e+06	1.01518e+06	1.05383e+06	996870
Arg	1.02572e+07	9.52054e+06	8.98669e+06	1.47112e+07	1.32777e+07	1.11749e+07	9.77856e+06	9.24171e+06	8.60919e+06	5.14164e+06	4.47899e+06	4.60506e+06
15N_Arg_1	541395	509723	477005	1.82776e+06	1.68145e+06	1.38243e+06	235366	224739	220699	126736	122572	112256
15N_Arg_2	58366.8	61015.1	53949.3	235961	216280	184811	11033.3	13113.1	11175.1	7423.11	6490.04	5234.7
15N_Arg_3	4057.41	4117.61	4759.74	15412.4	11718.6	12764.6	0	0	0	2579.83	2327.28	2103.23
15N_Arg_4	0	0	0	0	0	0	0	0	0	0	0	0
Met	105664	88527.7	104761	5.64316e+07	4.91753e+07	4.72997e+07	51911.4	43588.1	49136.1	6.41202e+07	5.9475e+07	5.59369e+07
15N_Met	19875.5	18007.3	17185	4.29716e+06	3.81625e+06	3.71084e+06	5711.99	2921.57	4912.33	3.62529e+06	3.35726e+06	3.14945e+06
Glu	7.60325e+07	6.61993e+07	6.80921e+07	6.36922e+07	6.45008e+07	5.49787e+07	7.8296e+07	7.68261e+07	7.31782e+07	5.11904e+07	4.97022e+07	4.81133e+07
15N_Glu_Gln	3.55422e+07	3.13953e+07	3.01166e+07	2.31528e+07	2.19026e+07	1.91549e+07	2.54665e+07	2.31407e+07	2.19273e+07	1.72595e+07	1.68154e+07	1.58848e+07
Cys	4400.89	5583.45	6957.13	29891.1	30946.3	33783.2	3897.79	6161.57	6350.66	52243.7	56820.6	51145.8
15N_Cys	21301.1	24016.1	29656.9	26000.3	31359.9	28612.9	28735.9	29241.4	30499.6	30484.2	30218.2	34533.7
Lys	1.55152e+06	1.63775e+06	1.75701e+06	3.28037e+06	3.25328e+06	3.06597e+06	3.58534e+06	3.99686e+06	3.97674e+06	1.32035e+06	1.49995e+06	1.61008e+06
15N_Lys_1	96600.4	109682	118719	269961	272641	272516	182982	218113	209683	91724.6	104421	106168
His	2.65277e+06	2.39626e+06	2.59194e+06	3.4216e+06	3.14857e+06	2.7347e+06	4.20772e+06	4.20996e+06	4.17248e+06	4.55667e+06	4.37464e+06	4.41561e+06
15N_His_1	386432	340232	364163	690280	650716	587227	427706	382263	399996	618285	598883	591282
15N_His_2	81322.3	74909.8	85078.8	160578	150609	140155	60493.7	59474.5	53725.4	96856.9	97008.2	91306.4
15N_His_3	6275.06	3562.17	4562.75	14500.6	12681.4	7675.35	0	0	0	3681.5	3100.39	4644.38
Ser	554354	549712	609976	1.05636e+06	1.0497e+06	988515	755253	702923	680222	926692	904952	921498
15N_Ser	138225	145600	166008	199161	197730	198043	116425	96308.3	95402.7	134488	126650	130219
Asp	5.26741e+06	4.89408e+06	4.9598e+06	4.93819e+06	4.76874e+06	4.30688e+06	7.19049e+06	7.18078e+06	6.76257e+06	3.42487e+06	3.3864e+06	3.31221e+06
Thr_1st	36062.9	37661.7	45506	61227.3	62350.6	63822.5	38596.6	32808.5	41118.5	61370.9	63939.8	67948.9
Thr_2nd	213367	225790	247513	328707	351992	345064	212698	212773	224023	333578	360734	373140
15N_Thr	60002.6	61153.7	67815.4	68327	77029.1	75034.3	28018.4	35595.8	37334.1	55332.4	54567.9	49900.3
Pro	408712	442617	519436	268171	283716	320035	434797	434645	499896	188865	211092	218858
15N_Pro	74003.5	78633.1	95296.8	55271.5	58038.1	69132.3	56780.7	49126.6	67925.2	31299.9	31514.6	33750.2
Val_1st	10351.7	9373.35	13031.6	5956.44	5594.91	5385.99	15195	17784.4	15729.8	6311.75	6989.45	5541.05
Val_2nd	670573	666974	739164	355100	377520	431425	1.07729e+06	1.19584e+06	1.14191e+06	434909	454555	449776
15N_Val_1st	2721.86	5020.37	2560.64	0	0	0	3449.97	2187.46	0	0	0	0
15N_Val_2nd	142339	171602	190714	43540.8	51737.9	62158.7	162653	187482	194961	57979.2	69008.2	64726.7
Iso_Leu	929156	1.04242e+06	1.3279e+06	1.071e+06	1.13369e+06	1.33112e+06	1.15968e+06	1.17317e+06	1.32895e+06	924237	1.04089e+06	1.08749e+06
15N_Iso_Leu	172173	207548	240700	153928	154464	181128	168548	173952	199863	126171	139713	152707
Phe_1st	1.53276e+06	1.39159e+06	1.49864e+06	4.3058e+06	3.69662e+06	4.13905e+06	1.86734e+06	1.54857e+06	1.67159e+06	3.35086e+06	3.10986e+06	3.08713e+06
Phe_2nd	6.09078e+06	5.38873e+06	5.76354e+06	1.71976e+07	1.48002e+07	1.61577e+07	7.22931e+06	6.04968e+06	6.42724e+06	1.32539e+07	1.21676e+07	1.18928e+07
15N_Phe_1st	358929	319873	355228	569301	462050	551396	278672	225601	231611	242179	233385	221493
15N_Phe_2nd	1.78407e+06	1.59645e+06	1.85579e+06	3.45392e+06	3.03585e+06	3.39696e+06	1.62401e+06	1.37219e+06	1.41189e+06	1.86321e+06	1.78149e+06	1.72526e+06
Trp	136459	116106	139768	251481	251595	240292	157632	142039	144709	245898	208985	233947
15N_Trp_1	38307.8	33724.2	30967.5	83215.8	78523	79334.4	45770.8	31331	32618.9	57468.1	57313.7	56168.2
Tyr	1.64924e+06	1.29889e+06	1.39502e+06	5.41634e+06	4.61879e+06	4.30896e+06	2.19865e+06	1.80232e+06	1.77539e+06	5.15608e+06	4.62924e+06	4.39708e+06
15N_Tyr	0	0	0	0	0	0	0	0	0	0	0	0
Gln	6.0989e+06	5.92752e+06	6.11601e+06	6.28309e+06	5.60724e+06	5.44172e+06	1.20863e+07	1.0786e+07	1.13639e+07	7.93388e+06	7.25489e+06	7.44818e+06
15N_Gln_1	1.54243e+06	1.58201e+06	1.71598e+06	1.30473e+06	1.23301e+06	1.24415e+06	1.83883e+06	1.73444e+06	1.74829e+06	1.23357e+06	1.21617e+06	1.22911e+06
15N_Lys_2	17261.2	15905.9	20109.2	70802.1	75458	64947.9	15017.7	11270.6	7171.61	8651.87	10561.4	7894.23

## Sheet: Analysed
Metabolites	wt_1	wt_2	wt_3	wt_met_1	wt_met_2	wt_met_3	Gcn4_1	Gcn4_2	Gcn4_3	Gcn4_met_1	Gcn4_met_2	Gcn4_met_3
Arg	1.5429	1.59505	1.57309	3.49297	3.5378	3.50915	0.641978	0.661859	0.687272	0.707234	0.772897	0.682776
Lys	3.93672	4.01209	4.19176	5.68283	5.88049	5.91185	2.8152	2.84714	2.67105	3.83706	3.88696	3.53674
Cys	82.8772	81.1367	80.9988	46.5193	50.3319	45.8569	88.0559	82.5959	82.7663	36.8488	34.7181	40.3057
Met	15.8321	16.9027	14.0923	7.07599	7.20162	7.27464	9.91263	6.28164	9.08876	5.35134	5.34321	5.33026
His	6.05413	5.92947	5.99753	8.20268	8.32774	8.55547	3.89483	3.5916	3.65632	5.20042	5.27039	5.14634
Gln	84.0909	82.7309	81.6225	77.4388	78.3468	76.534	66.9836	67.3223	65.0737	67.6441	68.9044	67.174
Trp	10.9597	11.2541	9.06884	12.4315	11.8932	12.4105	11.2513	9.03588	9.19734	9.47175	10.7612	9.68033
Ser	19.958	20.9402	21.3932	15.8628	15.851	16.6905	13.3564	12.0501	12.3001	12.6734	12.277	12.3816
Thr	62.4601	61.8868	59.8434	52.7401	55.2656	54.0372	42.0602	52.0374	47.5881	47.4129	46.0459	42.3425
Asn_Asp	27.7994	27.4867	27.1251	22.9927	22.236	23.4582	19.5102	17.9431	18.5808	20.9048	21.7907	21.2238
Pro	15.3307	15.0855	15.5022	17.0885	16.9824	17.7642	11.5507	10.1549	11.9624	14.2166	12.99	13.3607
Val	17.5098	20.4634	20.5096	10.9223	12.0529	12.5934	13.1178	13.5531	14.5834	11.7631	13.1805	12.5804
Iso_leu	15.6332	16.6043	15.3449	12.5662	11.9911	11.9774	12.6897	12.9129	13.0731	12.0116	11.834	12.3131
Phe	18.974	18.6901	19.1614	11.6777	11.1105	11.7557	12.9856	12.7159	12.1695	6.74024	6.98079	6.69442
Glu	31.855	32.1691	30.6659	26.6599	25.3492	25.8384	24.5431	23.1484	23.0558	25.2148	25.2796	24.8207
